# Supplementary material for: Defining the ATPome reveals cross-optimization of metabolic pathways
Source: Nat Commun. 2020 Aug 28;11:4319. doi: 10.1038/s41467-020-18084-6 (PMC7455733; doi:10.1038/s41467-020-18084-6)
Supplement: Supplementary file 3 — Supplementary Data 1 [file 41467_2020_18084_MOESM3_ESM.xlsx]

## Sheet: All Sublibraries
Supplementary Data 1. ATP screen data, Related to Figures 1-3.
Metabolic Condition:		Respiratory										Glycolytic										Basal
CRISPR Manipulation:		CRISPR I					CRISPR A					CRISPR I					CRISPR A					CRISPR I					CRISPR A
ATP Sensor:		Live Sensor			Dead Sensor		Live Sensor			Dead Sensor		Live Sensor			Dead Sensor		Live Sensor			Dead Sensor		Live Sensor			Dead Sensor		Live Sensor			Dead Sensor
Sublibrary	Gene	P-Value	Phenotype	Z-score	P-Value	Phenotype	P-Value	Phenotype	Z-score	P-Value	Phenotype	P-Value	Phenotype	Z-score	P-Value	Phenotype	P-Value	Phenotype	Z-score	P-Value	Phenotype	P-Value	Phenotype	Z-score	P-Value	Phenotype	P-Value	Phenotype	Z-score	P-Value	Phenotype
1	A2M	0.340109	-0.172393	-0.404822	0.31004	0.195521	0.276193	-0.0363222	-0.242143	0.173462	0.233215	0.0776781	0.286351	0.716378	0.862191	-0.315246	0.129778	0.147938	0.284339	0.450555	0.159613	0.114745	0.370295	0.868673	0.833506	-0.206995	0.400919	-0.0610567	-0.401567	0.490371	1.02007
1	A4GALT	0.454947	-0.853459	-1.83433	0.829436	-0.278019	0.730739	0.28642	0.982109	0.693082	0.559391	0.269914	0.455254	1.11094	0.154826	-0.176591	0.675391	0.136779	0.242613	0.0375216	-0.212638	0.626382	-0.284961	-0.712836	0.218732	-0.639522	0.850851	0.200148	0.513349	0.667682	0.812886
1	AACS	0.0799882	0.992345	2.03988	0.113243	-9.94e-05	0.194034	-0.4635	-1.86255	0.986176	-0.0151659	0.161453	0.298775	0.7454	0.544746	0.541019	0.954346	-0.0971373	-0.632053	0.833975	-0.0908511	0.00411521	1.65114	3.96009	0.00790603	0.796519	0.591167	-0.0171698	-0.247845	0.716912	0.00725307
1	AATF	0.268	-0.0311072	-0.108274	0.228188	-0.0759521	0.592963	-0.186815	-0.813005	0.123668	-0.0953033	0.967621	-0.0143566	0.0139267	0.765696	0.0523416	0.544122	-0.0293722	-0.378664	0.141093	0.226609	0.140825	-0.28023	-0.701419	0.0756877	0.80907	0.61442	-0.152774	-0.722824	0.629838	-0.214119
1	ABCA1	0.0725176	0.682085	1.38867	0.237371	-0.149219	0.15089	-0.204174	-0.878853	0.0876924	0.279285	0.897167	0.13705	0.367612	0.975067	0.326	0.33751	0.188199	0.434882	0.166384	-0.415792	0.783218	0.334098	0.781309	0.417365	0.66394	0.196411	0.666225	2.14587	0.365875	-0.0235397
1	ABCA13	0.563166	-0.363877	-0.806734	0.89275	0.32306	0.923643	-0.0459917	-0.278822	0.429531	0.281171	0.23713	-0.492533	-1.10309	0.316087	0.00620559	0.990249	0.138923	0.250629	0.881275	-0.03565	0.684257	0.0012493	-0.0220463	0.826216	-0.194953	0.868999	0.112257	0.205496	0.298211	0.234111
1	ABCA3	0.681892	0.299046	0.584694	0.87976	0.197023	0.109362	-0.353766	-1.4463	0.0513726	0.0863044	0.3701	0.342892	0.848459	0.462149	-0.450662	0.617208	-0.0752099	-0.550062	0.251486	-0.0361242	0.671051	0.155233	0.349606	0.702841	0.0108997	0.776184	1.06538	3.54396	0.463241	-0.094374
1	ABCA4	0.240173	0.670421	1.36418	0.647152	0.529232	0.287061	-0.111317	-0.526621	0.924841	0.150749	0.215133	0.730923	1.7549	0.266191	-0.370633	0.86667	0.171226	0.371416	0.4932	0.0684546	0.761778	0.141275	0.315917	0.670463	-0.0559043	0.250401	0.461439	1.42857	0.926881	0.151339
1	ABCA5	0.274084	-0.738341	-1.59271	0.191023	-0.0986593	0.26385	0.452851	1.61343	0.131034	0.235275	0.572696	-0.202953	-0.426634	0.124723	-0.250292	0.292335	0.50442	1.6173	0.0902347	-0.351693	0.761704	0.138637	0.309548	0.707375	-0.304774	0.755611	0.325712	0.953161	0.291115	0.379092
1	ABCA6	0.358741	-0.931282	-1.99768	0.24239	-0.259373	0.899161	0.187912	0.608443	0.653732	-0.192624	0.620028	-0.363623	-0.801959	0.841586	0.241179	0.579685	0.116773	0.167804	0.32831	-0.419086	0.268575	-0.751062	-1.83781	0.427252	0.0304761	0.958543	-0.262603	-1.10752	0.272189	-0.332111
1	ABCA7	0.252644	0.955761	1.96309	0.121384	-0.301787	0.135437	-0.191735	-0.831668	0.839798	0.265127	0.500811	0.226401	0.576335	0.702269	-0.136813	0.537311	-0.134306	-0.771035	0.588063	-0.20397	0.61594	-0.188944	-0.481092	0.647165	-0.369636	0.137371	-0.259459	-1.09651	0.493503	0.080478
1	ABCA9	0.831205	-0.0228424	-0.0909266	0.916122	-0.161073	0.26385	0.0983998	0.268896	0.324897	-0.461957	0.935667	-0.272393	-0.588846	0.135877	-0.323154	0.315318	-0.151183	-0.834143	0.248846	-0.177868	0.480483	-0.156382	-0.402501	0.0631309	-0.0855245	0.0321288	0.496635	1.55185	0.150752	0.0503685
1	ABCB1	0.231827	0.297416	0.581272	0.329551	-0.344203	0.0960909	0.435516	1.54768	0.810816	-0.0387124	0.921886	0.0850296	0.246093	0.819264	-0.108227	0.110506	0.408724	1.25947	0.294033	0.14833	0.246032	0.601234	1.42606	0.201522	-0.175849	0.512322	0.0825268	0.10136	0.08817	0.0266059
1	ABCB10	0.540382	-0.195965	-0.454298	0.124736	0.127037	0.0234393	0.315866	1.09381	0.718831	-0.135913	0.0359721	-0.686829	-1.55697	0.414983	0.0757928	0.0372046	0.415584	1.28512	0.041898	-0.321421	0.399033	-0.352534	-0.875929	0.701018	-0.258663	0.111344	0.626244	2.00583	0.540386	-0.276978
1	ABCB11	0.208373	-0.256975	-0.582354	0.543496	-0.109531	0.139525	0.220874	0.733475	0.653732	0.139406	0.367126	-0.583487	-1.31556	0.253656	-0.0697854	0.0355951	0.45224	1.42219	0.177651	0.14348	0.806631	0.276279	0.641758	0.171721	-0.00207836	0.873042	0.343545	1.01562	0.661158	-0.219738
1	ABCB8	0.449949	0.287768	0.561022	0.191442	-0.039301	0.399055	-0.167067	-0.738094	0.387347	-0.221323	0.18579	0.755806	1.81302	0.551449	0.0585606	0.93796	-0.184051	-0.957043	0.0611569	-0.00604703	0.67969	0.334447	0.782152	0.541541	-0.409023	0.671422	0.167711	0.399732	0.54251	0.083548
1	ABCC1	0.562454	0.506872	1.0209	0.957056	-0.285926	0.314699	-0.0505138	-0.295976	0.111344	-0.24454	0.640771	-0.0702822	-0.116715	0.950816	-0.0431144	0.460626	0.116777	0.167819	0.214378	0.217278	0.0397198	0.178564	0.405916	0.768036	-0.0517516	0.390881	-0.483645	-1.88176	0.832781	-0.000605906
1	ABCC3	0.980075	-0.520881	-1.13627	0.819542	-0.28319	0.640036	0.0859175	0.221547	0.138052	0.0585513	0.755221	-0.383483	-0.84835	0.880923	-0.116262	0.21705	0.154852	0.310192	0.767611	-0.146628	0.31444	0.858227	2.04633	0.129541	-0.251791	0.0888904	0.620787	1.98671	0.0554129	0.564444
1	ABCC4	0.583183	0.113867	0.196016	0.839731	0.181614	0.346661	-0.356218	-1.4556	0.643578	-0.118427	0.346477	0.382928	0.941981	0.565723	-0.248883	0.528859	-0.0933919	-0.618048	0.124108	0.380119	0.339396	0.0480663	0.0909499	0.671596	0.163839	0.984128	-0.166352	-0.770381	0.202253	-0.0950999
1	ABCD2	0.0982074	0.250503	0.482805	0.810901	-0.373662	0.277844	-0.24597	-1.0374	0.773235	-0.0400256	0.25319	0.635918	1.53297	0.118223	-0.29247	0.20948	-0.156383	-0.853586	0.407937	-0.333041	0.137856	0.569558	1.34961	0.512606	-0.194317	0.289943	-0.489211	-1.90125	0.946276	-0.0174545
1	ABCD4	0.269123	0.174004	0.32224	0.0918485	0.522329	0.34403	0.618593	2.24214	0.177969	0.0143222	0.703411	-0.125712	-0.246198	0.763568	-0.144299	0.454395	-0.809572	-3.296	0.133464	0.0889549	0.0566942	0.164322	0.371541	0.599047	0.614063	0.833783	0.190176	0.47842	0.457004	0.279465
1	ABCG2	0.265744	0.452236	0.906227	0.0675061	0.229697	0.85454	-0.293647	-1.21825	0.996416	0.181528	0.757227	0.160722	0.422909	0.194908	0.027592	0.915473	0.103376	0.117712	0.096362	0.170504	0.619778	0.13563	0.302292	0.409377	0.547007	0.838795	0.148687	0.333096	0.313363	-0.367892
1	ABHD17A	0.814903	-0.127724	-0.311065	0.26233	0.165934	0.482558	-0.271134	-1.13285	0.094957	-0.343653	0.545083	0.239189	0.606208	0.750782	-0.20351	0.98755	0.334647	0.982484	0.307809	-0.195063	0.450981	-0.0706462	-0.195571	0.320019	-0.797345	0.0562083	0.671442	2.16414	0.73351	-0.272065
1	ABI1	0.128502	-0.339509	-0.755586	0.100435	-0.16601	0.609979	0.381661	1.34339	0.572687	0.204996	0.179261	-0.570097	-1.28428	0.00920856	-0.449416	0.841439	-0.0136298	-0.3198	0.298181	0.118747	0.117292	0.604802	1.43467	0.37277	-0.336308	0.310906	-0.104588	-0.554042	0.0684657	0.52517
1	ABLIM2	0.601993	-0.58617	-1.27331	0.951612	0.321962	0.362034	0.234233	0.784152	0.903461	0.0543737	0.389848	0.642367	1.54803	0.1142	0.334216	0.965623	0.22995	0.591	0.68681	-0.531203	0.906137	1.03259	2.46718	0.866259	0.227902	0.390173	0.13915	0.299695	0.220054	-0.0686026
1	ABTB1	0.746999	-0.140713	-0.338328	0.821673	-0.124478	0.34732	0.577263	2.08536	0.955475	0.167134	0.873181	0.0576649	0.182169	0.335991	0.291682	0.478804	-0.080864	-0.571204	0.905604	0.0700055	0.747984	-0.0912573	-0.245318	0.650194	-0.00695243	0.380339	0.166242	0.394588	0.470708	0.389888
1	ACADM	0.600365	-0.911473	-1.9561	0.561087	0.666856	0.564807	0.110478	0.314712	0.345162	-0.346622	0.46529	-0.265543	-0.572843	0.249844	-0.590604	0.0490996	0.454416	1.43033	0.955527	-0.190956	0.101599	0.485323	1.1463	0.99721	-0.274409	0.359111	0.671937	2.16587	0.376171	-0.780839
1	ACO2	0.290834	0.250041	0.481835	0.539684	-0.21718	0.368164	-0.141451	-0.640927	0.892288	0.311378	0.539717	-0.212868	-0.449794	0.931339	0.134237	0.291157	-0.177813	-0.933717	0.56098	-0.0161313	0.049346	-0.426655	-1.05483	0.548252	0.310043	0.908546	-0.0258428	-0.278224	0.827777	-0.159943
1	ACOT6	0.492541	-0.431397	-0.948453	0.0746295	0.355093	0.340108	0.256352	0.868053	0.776676	0.14488	0.74788	-0.157706	-0.320938	0.26413	0.0880349	0.698102	0.0383913	-0.125282	0.829474	0.281899	0.899973	0.0712852	0.14699	0.99907	0.177539	0.36316	0.252686	0.697373	0.825777	-0.704006
1	ACSBG1	0.171413	-0.378995	-0.838465	0.771661	0.0476321	0.497368	0.226011	0.752961	0.291115	0.0110914	0.0717004	-0.768522	-1.7478	0.639053	0.159894	0.804402	0.65862	2.19389	0.894441	0.238534	0.186448	-0.459921	-1.13512	0.398869	-0.152284	0.742961	0.440295	1.35451	0.36792	-0.131025
1	ACSL5	0.467696	1.15483	2.38092	0.852605	-0.327414	0.0569884	0.313944	1.08652	0.405098	-0.4879	0.162944	0.567944	1.37418	0.165353	0.376957	0.755215	0.263423	0.716162	0.548145	-0.243993	0.872496	-0.294241	-0.735234	0.664334	0.207335	0.296426	0.903905	2.97838	0.029928	0.341057
1	ACSL6	0.0747878	-0.936098	-2.00778	0.398109	-0.516655	0.0169805	-0.536026	-2.13766	0.735211	-0.396897	0.191953	-1.11064	-2.54698	0.538951	0.15013	0.592262	-0.319828	-1.46474	0.226938	-0.198096	0.14897	0.918045	2.19071	0.248606	-0.72497	0.380339	-0.297938	-1.23129	0.203619	0.728372
1	ACSS1	0.896747	0.0123927	-0.0169709	0.270627	0.0954353	0.208203	-0.111886	-0.528779	0.845321	-0.113427	0.340485	-0.377559	-0.834512	0.809152	0.666302	0.781407	-0.243923	-1.18092	0.561844	-0.248124	0.969269	0.0467812	0.0878483	0.33111	0.688991	0.0539777	0.410423	1.24987	0.0756088	-0.0134177
1	ACTA2	0.363343	0.277821	0.540144	0.844554	0.350444	0.00285637	0.489937	1.75411	0.879112	-0.448513	0.659183	-0.205844	-0.433388	0.24202	-0.269989	0.0502965	0.576769	1.88783	0.472412	0.0562882	0.474692	-0.141586	-0.36679	0.692693	-0.234675	0.00649543	0.72716	2.3593	0.964681	0.475439
1	ACTB	0.336848	0.220966	0.420809	0.145066	0.0932248	0.157964	0.378865	1.33278	0.288775	0.308109	0.185211	0.727914	1.74787	0.62424	0.13838	0.756034	0.186697	0.429268	0.970854	-0.31624	0.705532	-0.068103	-0.189433	0.158017	-0.267658	0.828777	0.22163	0.588593	0.801873	1.41915
1	ACTG1	0.0950582	-0.547414	-1.19196	0.219803	0.149398	0.0620287	0.645269	2.34333	0.227381	0.571586	0.973691	-0.621428	-1.40419	0.875469	0.207293	0.13645	0.566684	1.85012	0.0050515	-0.31418	0.496023	-0.36901	-0.915696	0.594532	-0.193872	0.388053	0.497513	1.55492	0.0162454	0.371257
1	ACTL6B	0.603358	-0.250943	-0.569693	0.201843	-0.0781415	0.269388	-0.253529	-1.06607	0.355758	0.0625638	0.113723	-0.128754	-0.253304	0.280038	0.116068	0.461408	-0.274406	-1.2949	0.524443	-0.0473345	0.527147	0.504379	1.19229	0.709399	0.16251	0.0621018	0.33676	0.991857	0.809821	0.0230077
1	ACTR3	0.21052	-0.461973	-1.01263	0.997704	-0.118147	0.599207	-0.129999	-0.597485	0.52563	0.216082	0.748459	-0.401711	-0.890931	0.180839	0.164318	0.0829927	0.232486	0.600483	0.378809	-0.0285606	0.946944	-0.420188	-1.03922	0.896424	0.0956677	0.720751	0.0647966	0.0392569	0.446971	-0.0308977
1	ACTR3B	0.12633	-0.290286	-0.652271	0.196949	0.126971	0.776658	-0.329672	-1.3549	0.567023	-0.0643433	0.770045	-0.261606	-0.563646	0.0264632	-0.305996	0.168844	-0.484529	-2.0806	0.257902	0.068555	0.695152	-0.130702	-0.34052	0.909966	0.213185	0.756587	-0.107186	-0.563143	0.387347	-0.0758556
1	ACTR8	0.0399562	0.879936	1.80394	0.554182	0.0395056	0.2633	-0.349389	-1.4297	0.62347	0.390376	0.341098	0.201798	0.518864	0.45121	-0.0971995	0.805398	0.135384	0.237396	0.213906	-0.12039	0.0072587	1.3069	3.12924	0.35282	-1.0339	0.545919	-0.0245676	-0.273757	0.881137	0.0506327
1	ACYP1	0.420089	-0.8008	-1.7238	0.00628219	-0.535229	0.0452429	-0.281994	-1.17405	0.098646	0.27807	0.978376	0.300705	0.749909	0.119122	-0.317198	0.262868	-0.428284	-1.87028	0.723545	-0.103436	0.276054	0.33676	0.787735	0.63516	-0.174935	0.871601	-0.154299	-0.728165	0.920465	0.479403
1	ADA	0.0910332	0.467194	0.937623	0.164225	0.397944	0.35196	0.346269	1.20913	0.417635	0.151501	0.384456	0.28071	0.703202	0.580446	-0.00828803	0.35196	0.21488	0.53465	0.750048	-0.05741	0.509007	-0.232468	-0.586141	0.591508	0.398672	0.182139	0.454552	1.40445	0.470313	0.192519
1	ADAM12	0.468428	0.164666	0.30264	0.68677	0.0909318	0.942054	0.164807	0.520797	0.526467	0.115307	0.477066	0.231003	0.587087	0.140278	0.0875431	0.130458	-0.171725	-0.910951	0.161723	0.199296	0.217497	0.304561	0.710019	0.107069	-0.347029	0.584095	-0.250548	-1.06529	0.180045	-0.810031
1	ADAM15	0.420622	-0.592351	-1.28628	0.106492	0.14074	0.336215	0.974971	3.59398	0.0087861	0.594431	0.33772	-0.377736	-0.834925	0.120124	0.550485	0.411396	0.397787	1.21858	0.678342	-0.0778855	0.729963	-0.737563	-1.80523	0.0062465	0.41415	0.0828026	0.165013	0.390282	0.00194167	0.99184
1	ADAM17	0.560587	0.886089	1.81685	0.621246	0.108084	0.723013	-0.0881699	-0.438816	0.552767	-0.218917	0.198993	0.169283	0.442907	0.126605	-0.137693	0.702868	-0.109062	-0.676641	0.935118	0.215055	0.767716	-0.346695	-0.861835	0.412473	0.112567	0.310293	0.198981	0.509263	0.18256	-0.523037
1	ADAM19	0.798604	0.362682	0.71826	0.311533	0.0283955	0.145478	0.0399412	0.0471459	0.220295	0.0820076	0.592067	-0.0524164	-0.0749807	0.00569731	-0.57448	0.0705758	0.25374	0.679954	0.401431	-0.323935	0.230541	-0.143614	-0.371685	0.535894	-0.00666377	0.467163	-0.0912121	-0.507191	0.609018	0.203531
1	ADAM22	0.105032	-1.02847	-2.20167	0.29288	0.142257	0.150552	0.383472	1.35026	0.132695	0.59174	0.57475	-0.177049	-0.366122	0.087418	-1.3621	0.275737	0.279228	0.775259	0.0461036	-0.363905	0.934531	-0.432277	-1.06839	0.0533821	-0.608593	0.199847	0.546641	1.727	0.181461	0.558662
1	ADAM28	0.331815	0.187425	0.350409	0.423299	-0.125437	0.3919	-0.15073	-0.676126	0.518954	-0.157606	0.0516826	0.640528	1.54373	0.177374	0.311499	0.68293	-0.330606	-1.50504	0.0482773	-0.471598	0.236342	0.203119	0.465181	0.451611	0.183193	0.0102014	0.411265	1.25282	0.729898	0.166217
1	ADAMTS12	0.25915	-0.742693	-1.60184	0.27188	0.0530855	0.0992153	0.069311	0.158554	0.695926	-0.0518985	0.771314	0.254173	0.641211	0.852574	0.323267	0.463759	-0.276145	-1.3014	0.662459	0.414513	0.922527	-0.268029	-0.671969	0.884446	0.489087	0.707345	0.448038	1.38163	0.576624	0.182328
1	ADAMTS20	0.0723787	-0.155983	-0.37038	0.477519	-0.249463	0.443605	-0.0343791	-0.234772	0.273874	0.280573	0.568892	0.249644	0.630632	0.748646	-0.2938	0.0599	0.653819	2.17594	0.481946	-0.136642	0.347723	0.0645461	0.130725	0.897039	0.046051	0.97082	-0.153259	-0.724521	0.994368	0.566375
1	ADAMTSL1	0.895886	0.0507599	0.0635591	0.470918	0.298175	0.0394877	-0.152471	-0.682728	0.959566	-0.0808272	0.0911695	0.329748	0.817754	0.0563223	0.567211	0.203472	-0.378623	-1.68459	0.956549	-0.0135236	0.512508	0.177403	0.403114	0.122802	0.366156	0.729415	0.401233	1.21769	0.0790081	0.157333
1	ADAMTSL3	0.550682	0.0307236	0.0215044	0.965772	-0.0235667	0.770749	0.141698	0.433137	0.139078	0.365795	0.211253	0.624168	1.50552	0.969342	-0.131565	0.41802	0.304951	0.871443	0.925947	-0.057355	0.606662	0.395813	0.930262	0.374571	1.02735	0.479836	-0.0852337	-0.486251	0.178383	0.241081
1	ADAMTSL5	0.135152	-1.13624	-2.42786	0.17024	-0.0583223	0.495739	-0.124193	-0.575463	0.769799	-0.0964505	0.462745	-0.729173	-1.65588	0.579204	0.156666	0.0925458	-0.316824	-1.45351	0.764676	0.0272247	0.371389	-0.378369	-0.938283	0.307329	0.0830314	0.357767	-0.278332	-1.16261	0.772253	-0.00121847
1	ADAR	0.690221	-0.88424	-1.89894	0.515774	0.38525	0.57971	-0.317144	-1.30738	0.0945079	0.250617	0.174726	0.373119	0.919069	0.495172	0.21486	0.634525	-0.176781	-0.929859	0.11325	-0.343675	0.469141	0.19626	0.448626	0.00697245	0.513345	0.365108	0.29645	0.850666	0.0380419	0.401081
1	ADCY1	0.0503751	-0.823628	-1.77172	0.949853	0.307763	0.449752	0.518742	1.86337	0.674232	-0.236382	0.107209	-0.666243	-1.50888	0.517723	0.21906	0.674451	-0.278436	-1.30997	0.778405	0.422403	0.379354	-0.258662	-0.649361	0.843509	0.22152	0.168253	0.14576	0.322846	0.372031	-0.0407164
1	ADCY10	0.249208	-0.264196	-0.597511	0.580355	-0.28602	0.206229	-0.216377	-0.925144	0.989247	-0.0591684	0.141327	-0.742489	-1.68699	0.692899	0.0236572	0.907312	0.170904	0.370212	0.0926967	0.306913	0.961203	-0.685626	-1.67987	0.23547	-0.501264	0.196856	0.27782	0.78541	0.835787	-0.260966
1	ADCY2	0.286588	0.522842	1.05443	0.232418	-0.527403	0.749196	0.117598	0.34172	0.052848	0.0731931	0.0606152	0.246077	0.6223	0.591984	0.305935	0.386939	-0.154401	-0.846175	0.337915	0.11768	0.164872	0.678202	1.61183	0.911198	-0.0683371	0.958543	-0.0193167	-0.255365	0.0442318	0.307965
1	ADCY3	0.221038	-0.291418	-0.654648	0.927129	0.154079	0.187062	0.434092	1.54227	0.67517	-0.113499	0.497816	-0.0585544	-0.0893191	0.981804	0.599566	0.9216	0.480335	1.52725	0.819992	0.110586	0.966287	-0.127574	-0.332971	0.428798	-0.0988867	0.105694	0.243312	0.66454	0.3923	-0.00537205
1	ADCY4	0.0947342	1.23585	2.55098	0.227539	0.53805	0.666013	0.120067	0.351085	0.872031	0.183087	0.162726	0.56991	1.37877	0.454215	0.313792	0.169243	0.410736	1.267	0.0339162	-0.403183	0.759203	-0.878573	-2.14556	0.228478	0.182726	0.300003	-0.200538	-0.890126	0.906511	-0.295966
1	ADCY5	0.923146	0.72943	1.48804	0.17024	-0.546464	0.990249	0.0713779	0.166395	0.856892	-0.337084	0.97372	0.277321	0.695286	0.651938	0.29771	0.685765	-0.134547	-0.771936	0.0312089	0.409033	0.600151	0.280091	0.650959	0.0936588	-0.071475	0.916689	0.422025	1.29051	0.522286	0.0727119
1	ADCY6	0.322834	0.21867	0.415991	0.1485	0.154928	0.907641	0.173118	0.552323	0.174685	-0.0723161	0.167693	0.45349	1.10682	0.0268192	-0.0234555	0.93889	-0.350621	-1.57989	0.969832	0.233005	0.0486306	0.791246	1.88467	0.681828	0.0734954	0.432759	0.00873395	-0.157112	0.257884	0.500689
1	ADCY7	0.297579	0.659721	1.34172	0.659345	-0.0933273	0.615397	0.187879	0.608315	0.354422	0.290794	0.713961	0.625104	1.5077	0.427514	-0.159144	0.05598	0.381732	1.15854	0.0331682	-0.192756	0.0525806	-0.729353	-1.78541	0.307697	-0.531644	0.765326	0.0835089	0.1048	0.23186	-0.290081
1	ADCY8	0.95587	0.160154	0.29317	0.600854	-0.23281	0.630862	-0.185588	-0.808353	0.0955888	0.253269	0.362221	0.501935	1.21998	0.317044	-0.156692	0.629034	0.0951168	0.0868275	0.842991	0.136633	0.616488	0.215005	0.493869	0.303113	-0.0504689	0.557068	0.197271	0.503271	0.0539577	0.0446414
1	ADCY9	0.740984	0.14714	0.265855	0.250431	-0.583127	0.609979	0.11939	0.348519	0.869504	0.100208	0.23809	0.835244	1.99859	0.574972	-0.474138	0.317805	-0.235072	-1.14782	0.0797994	0.373383	0.330037	0.727645	1.73117	0.0363162	-0.854715	0.936063	-0.163804	-0.761459	0.810816	-0.257754
1	ADCYAP1	0.140122	0.495087	0.99617	0.133127	-0.374613	0.189926	-0.282009	-1.1741	0.162271	0.499177	0.235821	-0.461874	-1.03147	0.0639337	-0.513565	0.389286	0.205677	0.500238	0.162153	0.510996	0.071434	-0.521007	-1.28255	0.387503	-0.508824	0.0854667	-0.847518	-3.15629	0.733331	0.120204
1	ADD1	0.0366562	0.810049	1.65725	0.081965	-0.10683	0.143003	-0.426491	-1.72217	0.550194	0.218617	0.191113	0.609918	1.47223	0.529427	-0.0756453	0.808386	0.156726	0.317197	0.992328	0.225318	0.486312	0.305393	0.712028	0.28928	0.934547	0.172252	0.299333	0.860761	0.162001	-0.401873
1	ADH1A	0.34669	-0.0517335	-0.151567	0.0783167	0.62714	0.159104	0.45892	1.63645	0.569198	0.275862	0.0501175	0.899081	2.14771	0.243636	0.186495	0.666013	0.236743	0.6164	0.544685	-0.319974	0.00893085	0.713332	1.69662	0.443953	0.298143	0.959566	0.271933	0.764788	0.76245	0.657222
1	ADH6	0.747652	-0.0235576	-0.0924279	0.625812	0.442864	0.613247	-0.286609	-1.19155	0.90702	-0.182575	0.269835	0.432115	1.05688	0.893159	0.150507	0.726872	0.211375	0.521541	0.318262	0.202163	0.535315	0.202145	0.46283	0.678411	-0.155516	0.294058	-0.0119611	-0.2296	0.962635	0.116845
1	ADH7	0.303293	0.428756	0.856944	0.00122412	0.38082	0.806394	0.053268	0.0976983	0.474268	-0.0830885	0.595135	-0.114916	-0.22098	0.0237949	0.490517	0.453444	0.318341	0.921512	0.494009	0.0581726	0.848032	0.235187	0.54258	0.518685	0.0678438	0.63075	0.109099	0.194433	0.891274	-0.306638
1	ADHFE1	0.143593	-0.851579	-1.83039	0.372604	-0.186711	0.474025	-0.419412	-1.69531	0.208685	-0.0591143	0.184919	-0.617769	-1.39564	0.266843	-0.0155012	0.898142	-0.0549818	-0.474424	0.484346	0.0277217	0.255662	-1.15624	-2.81573	0.933416	0.574799	0.0680771	-0.192311	-0.861309	0.870515	0.0834557
1	ADIRF	0.4346	-0.589123	-1.27951	0.992129	-0.319258	0.751148	0.114697	0.330715	0.535726	0.312632	0.983511	0.237824	0.603021	0.00872408	-0.565596	0.268274	-0.10064	-0.645149	0.68681	-0.427766	0.825973	-0.554264	-1.36282	0.930944	0.0183697	0.792955	-0.191094	-0.857047	0.0303183	-0.0356786
1	ADM	0.21392	0.316497	0.621322	0.25811	0.340911	0.258637	-0.207872	-0.89288	0.154063	-0.189816	0.820867	0.191428	0.494639	0.161196	-0.395397	0.370129	-0.118888	-0.713382	0.637545	0.398261	0.129981	0.282553	0.6569	0.806599	-0.217488	0.0706238	0.348217	1.03199	0.157428	-0.387134
1	ADM2	0.417675	0.242966	0.466986	0.56431	-0.226751	0.449752	0.165383	0.522984	0.829778	-0.0887914	0.933398	-0.226317	-0.481212	0.130852	0.0394054	0.669758	-0.192269	-0.987773	0.435334	0.207224	0.0350294	0.607154	1.44035	0.253096	-0.168535	0.735211	0.140683	0.305063	0.390881	-0.256161
1	ADPRHL1	0.223224	-0.748338	-1.61369	0.0637611	0.837245	0.786536	-0.297779	-1.23393	0.227381	0.0481737	0.0472007	-1.10803	-2.54089	0.393142	0.305481	0.218972	0.0613414	-0.039466	0.671784	-0.345462	0.320089	-1.01682	-2.47924	0.963117	0.150595	0.456228	-0.1823	-0.826243	0.207757	0.224196
1	ADSS	0.054304	1.17878	2.43118	0.215342	0.790283	0.172053	0.293198	1.00782	0.0275856	-0.259916	0.485759	0.296979	0.741206	0.213987	0.494502	0.0452351	0.354675	1.05737	0.160955	-0.114787	0.172818	0.595901	1.41319	0.176701	0.292936	0.824778	0.258383	0.717328	0.801873	-0.0961204
1	AFAP1L2	0.0118678	-0.575236	-1.25036	0.127932	-0.460715	0.790625	0.24156	0.811945	0.994313	-0.26422	0.301422	-0.50254	-1.12647	0.0941968	-0.270104	0.193558	-0.733701	-3.0123	0.574212	0.358543	0.0482269	-0.670781	-1.64404	0.0387331	-0.270894	0.203521	-0.334112	-1.35799	0.0274846	-0.292255
1	AFF1	0.0624775	-0.732507	-1.58046	0.252982	0.408511	0.767799	-0.548414	-2.18466	0.612617	0.258703	0.475605	-0.208716	-0.440096	0.0542197	0.324969	0.81737	0.409801	1.2635	0.38369	0.0365422	0.969889	-0.23022	-0.580714	0.696712	-0.27088	0.559657	0.277868	0.785577	0.131361	0.433981
1	AFF3	0.0296212	0.547778	1.10676	0.34272	-0.182861	0.000588356	0.464611	1.65804	0.520619	-0.330976	0.0103207	0.709972	1.70595	0.930721	0.345123	0.34272	0.815119	2.77907	0.0806854	-0.411736	0.633017	-0.732693	-1.79347	0.856599	-0.625377	0.00932969	0.666725	2.14762	0.873042	-0.744808
1	AFF4	0.713776	0.490967	0.987521	0.691019	0.00158022	0.0225109	-0.159257	-0.708469	0.0199318	-0.491328	0.596816	-0.0238027	-0.00813919	0.590816	0.344351	0.0066754	-0.538822	-2.28361	0.000829342	0.521156	0.692724	-0.0780978	-0.213556	0.391096	0.225175	0.00398263	-0.199153	-0.885273	0.00373079	-0.727837
1	AFMID	0.303179	-0.543513	-1.18378	0.0322896	0.440677	0.553556	-0.434824	-1.75378	0.312748	-0.164739	0.909327	-0.336116	-0.737701	0.726242	-0.12955	0.478006	0.243489	0.641624	0.281821	-0.0574985	0.285074	-0.815482	-1.99329	0.0391809	0.749601	0.212426	0.539005	1.70026	0.272189	-0.18642
1	AFP	0.649937	0.138649	0.248033	0.911629	-0.602361	0.507239	0.0424865	0.0568012	0.222102	0.203667	0.326084	-0.0676932	-0.110667	0.427281	0.0639302	0.251978	0.062105	-0.0366108	0.351324	-0.332897	0.334695	0.150925	0.339207	0.218732	-0.286716	0.549591	-0.139569	-0.676572	0.0713848	0.351712
1	AGAP2	0.131605	0.506246	1.01959	0.299622	-0.0341546	0.187492	0.286325	0.981752	0.92994	0.118002	0.0468304	0.0197416	0.0935802	0.153666	-0.0131559	0.0444121	0.425473	1.3221	0.509518	-0.436777	0.596907	-0.187814	-0.478365	0.369575	-0.0777706	0.902444	-0.0165883	-0.245808	0.590281	0.224156
1	AGFG2	0.713046	0.239748	0.460231	0.296804	0.0557366	0.0456514	0.0586769	0.118216	0.12683	0.231536	0.719749	0.248241	0.627354	0.522262	0.151516	0.635442	0.224996	0.572474	0.233663	-0.15704	0.578679	0.10535	0.229209	0.423641	-0.109581	0.450045	0.333249	0.979559	0.72556	-0.114803
1	AGPAT2	0.122469	1.07507	2.21351	0.397583	0.149346	0.0435511	0.460338	1.64183	0.287012	-0.142784	0.03411	0.828645	1.98317	0.820968	0.0958736	0.405917	0.324782	0.945596	0.0912554	-0.147689	0.963685	-0.181604	-0.463376	0.355646	-0.126911	0.888573	0.0141783	-0.138043	0.914297	0.0646486
1	AGT	0.602332	-0.0116521	-0.0674392	0.734968	0.260949	0.25301	0.0567589	0.11094	0.123043	-0.123518	0.989021	0.0811833	0.237108	0.707939	-0.476932	0.0236766	0.533586	1.72636	0.0375216	-0.481004	0.0850726	-0.525972	-1.29453	0.0696756	-0.0880636	0.375479	0.0388158	-0.0517453	0.806838	0.591707
1	AHCYL2	0.0413384	0.789887	1.61493	0.287865	0.229966	0.649265	0.116076	0.335949	0.616225	0.20527	0.32537	0.212522	0.543915	0.577472	0.19892	0.246133	0.629253	2.08408	0.942257	-0.0736946	0.782424	-0.147456	-0.380957	0.457719	0.194239	0.234881	0.302948	0.873424	0.287609	0.380266
1	AHNAK	0.464385	-0.724702	-1.56408	0.0657509	0.124527	8.19e-05	-0.962673	-3.75606	0.119041	-0.493626	0.721266	-0.21838	-0.462671	0.055508	-0.00600609	0.179858	-0.158653	-0.862073	0.0848874	-0.0392998	0.913542	-0.146273	-0.378102	0.017711	-0.147747	0.393722	-0.203792	-0.901524	0.028225	0.241286
1	AHR	0.939646	-0.257712	-0.583902	0.424717	0.398859	1.95e-06	0.75297	2.75187	0.0161885	0.161077	0.995009	-0.410141	-0.910625	0.55816	0.404573	5.67e-05	1.15648	4.05551	0.0250304	-0.010558	0.420285	-0.250623	-0.629958	0.572854	0.334335	0.00252175	1.4655	4.94546	0.0155736	-0.177379
1	AICDA	0.321542	0.384775	0.764632	0.449201	0.0636589	0.435231	-0.102444	-0.492963	0.00979324	-0.275778	0.722066	0.174336	0.454711	0.295474	-0.162083	0.641877	0.1327	0.22736	0.927985	-0.242246	0.615393	-0.173856	-0.444677	0.799086	-0.0747945	0.512322	0.295923	0.848818	0.760983	-0.309038
1	AIF1	0.843775	-0.387859	-0.85707	0.224026	0.704344	0.573537	-0.139375	-0.63305	0.731345	0.267972	0.560142	0.0385566	0.137532	0.42472	0.27879	0.124041	0.287759	0.807158	0.143884	-0.0288306	0.0782557	0.167639	0.379547	0.730916	0.40868	0.613518	0.214156	0.562414	0.331564	-0.506962
1	AIFM1	0.916563	-0.218583	-0.501772	0.727719	0.248522	0.985117	-0.235176	-0.996453	0.836789	0.153261	0.285175	-0.912794	-2.08482	0.505357	0.480634	0.822371	-0.0851943	-0.587396	0.896469	-0.0823285	0.743461	-0.53107	-1.30684	0.589362	0.412375	0.712123	-0.149786	-0.712355	0.699725	0.133907
1	AIFM2	0.632887	0.229642	0.439019	0.395751	0.244608	0.425348	0.193253	0.628702	0.835787	0.0462528	0.475546	-0.266428	-0.57491	0.256834	-0.31866	0.953321	0.133508	0.23038	0.163265	-0.240163	0.788604	0.493353	1.16568	0.0948054	-0.397727	0.250931	0.577146	1.83385	0.907528	-0.216669
1	AIM1	0.808551	0.166309	0.306088	0.259524	0.144063	0.143355	-0.339091	-1.39063	0.0958445	-0.260733	0.941461	0.077994	0.229658	0.279682	-0.111237	0.53986	-0.073326	-0.543017	0.685867	0.0151214	0.194888	0.0224985	0.0292403	0.0105002	-0.425901	0.466377	0.525499	1.65295	0.419851	0.0695986
1	AJUBA	0.0679901	-1.21435	-2.59182	0.161197	-0.227001	0.0641393	-0.368209	-1.50108	0.992549	0.269143	0.0392887	-0.593107	-1.33803	0.715441	-0.352306	0.138582	0.37851	1.1465	0.173487	-0.101999	0.278639	-0.645564	-1.58318	0.431698	-0.155535	0.178019	0.398959	1.20972	0.185062	0.197796
1	AKAP2	0.858731	-0.468688	-1.02672	0.455401	0.213358	0.373702	0.181161	0.582832	0.558793	-0.1414	0.171754	-0.976667	-2.23403	0.67081	-0.220015	0.83023	0.335513	0.98572	0.676466	0.289152	0.0555283	-0.641347	-1.573	0.186814	-0.21505	0.585599	0.351552	1.04367	0.886365	0.405192
1	AKR1C1	0.0404214	0.759303	1.55074	0.0526351	-0.33362	0.826377	0.371761	1.30583	0.141147	0.107708	0.0452781	0.476312	1.16013	0.359403	-0.208467	0.474025	-0.370205	-1.65311	0.719146	0.183815	0.192486	1.06698	2.55017	0.66509	-0.186223	0.424391	0.125643	0.252381	0.239464	0.144468
1	AKR1C2	0.414867	-0.463936	-1.01675	0.469654	0.649176	0.0904035	-0.340315	-1.39527	0.0364864	0.151461	0.120505	-0.737362	-1.67501	0.57061	0.357161	0.496553	-0.329428	-1.50064	0.0422218	-0.556791	0.294819	-0.229534	-0.579058	0.859962	-0.354521	0.0877069	0.389333	1.176	0.118434	-0.218395
1	AKR1C3	0.268825	-0.369749	-0.819058	0.516737	-0.0456759	0.884922	0.148517	0.459005	0.128757	0.163281	0.751358	-0.178742	-0.370076	0.736905	0.205898	0.775672	0.0956654	0.088879	0.87117	-0.024411	0.729378	0.328676	0.768223	0.173244	-0.16707	0.0200687	0.577446	1.8349	0.926881	-0.180026
1	AKR1C4	0.0782901	1.03926	2.13835	0.0816453	0.161699	0.465331	0.523308	1.88069	0.474268	-0.0900532	0.760616	0.0949855	0.269349	0.597835	0.100997	0.619021	0.351899	1.04699	0.154702	0.497315	0.97113	0.191529	0.437208	0.0843212	-0.0727479	0.347137	0.521531	1.63905	0.885189	-0.82432
1	AKR1D1	0.180919	-0.611105	-1.32565	0.490612	-0.0467677	0.881875	0.260846	0.885103	0.937084	-0.227137	0.980372	0.358815	0.885655	0.231233	0.194133	0.553556	-0.0484113	-0.449856	0.222532	-0.0400819	0.93394	-0.41739	-1.03246	0.309544	-0.164522	0.195967	0.563244	1.78516	0.844316	-0.186383
1	ALAD	0.138454	-0.441207	-0.969044	0.14879	-0.744113	0.0660744	0.126784	0.376566	0.218609	0.0773439	0.159525	-0.457396	-1.02101	0.0184791	-0.429749	0.0543566	0.236293	0.614715	0.693423	-0.104447	0.259918	0.840094	2.00257	0.0813589	-0.444769	0.601849	0.432508	1.32723	0.738114	0.291268
1	ALCAM	0.814192	0.179991	0.334806	0.540772	0.540516	0.103507	-0.516738	-2.0645	0.618485	-0.223861	0.257515	0.220875	0.563427	0.769378	-0.186674	0.625385	-0.0974073	-0.633062	0.601382	-0.153232	0.755854	0.158959	0.358598	0.591508	-0.314352	0.958543	0.314915	0.91534	0.528145	-0.322537
1	ALDH1A1	0.567007	0.33638	0.663054	0.898597	-0.139037	0.0492479	0.70638	2.57514	0.962635	-0.0211217	0.972085	-0.070898	-0.118154	0.833409	-0.162172	0.684819	-0.0329363	-0.391991	0.671784	-0.139887	0.462277	0.30404	0.708761	0.939597	0.174881	0.0276762	0.395964	1.19923	0.562251	0.346174
1	ALDH1A3	0.467696	-0.0881297	-0.22796	0.861262	0.0850352	0.824428	0.165384	0.522986	0.0698403	0.293377	0.788485	0.0920966	0.262601	0.309746	0.0662775	0.256768	-0.72988	-2.99802	0.402871	-0.00745333	0.494635	-0.106903	-0.283079	0.446501	-0.0344252	0.48867	-0.0971972	-0.528155	0.171045	-0.0105905
1	ALDH2	0.245605	0.889084	1.82314	0.748069	-0.0946358	0.481204	-0.559601	-2.22709	0.739083	-0.0440638	0.670683	-0.17962	-0.372128	0.430881	0.280577	0.153468	0.60259	1.98438	0.581017	-0.391778	0.591171	0.367542	0.86203	0.896424	-0.020866	0.945254	-0.164606	-0.764267	0.500006	-0.269547
1	ALDH3B2	0.658505	-0.426782	-0.938767	0.107057	0.0492311	0.0322414	0.450308	1.60379	0.341241	0.109583	0.906655	0.233819	0.593664	0.205741	-0.196086	0.524658	0.428922	1.335	0.0281333	0.393448	0.0363981	-0.203945	-0.517299	0.398838	0.0401635	0.106806	0.287083	0.817856	0.635319	-0.244954
1	ALDH6A1	0.801408	0.265405	0.514083	0.0940491	-0.046506	0.811378	-0.0551896	-0.313712	0.959566	-0.0270395	0.805153	0.203801	0.523541	0.218107	-0.0601865	0.551834	0.461583	1.45713	0.470833	0.115237	0.425239	-0.918012	-2.24075	0.435523	0.000597537	0.145711	0.462221	1.43131	0.24515	-0.0562834
1	ALDH7A1	0.194205	-0.466034	-1.02115	0.0147095	0.689917	0.765834	-0.144231	-0.651473	0.936063	-0.0999967	0.684843	-0.285776	-0.620109	0.261739	0.474513	0.621745	-0.140449	-0.794004	0.53283	-0.025516	0.302609	0.798597	1.90241	0.0824511	-0.749165	0.685518	-0.150036	-0.713231	0.707345	0.156396
1	ALDOA	0.0865389	0.557812	1.12783	0.0586665	0.256789	0.499	-0.163491	-0.724529	0.400831	0.291656	0.00456994	1.24701	2.96048	0.027341	-0.479292	0.245461	0.344913	1.02087	0.0626086	-0.473369	0.118632	-0.545055	-1.34059	0.777769	-0.316196	0.0295878	0.601716	1.91991	0.198643	0.761272
1	ALDOB	0.618463	-0.353629	-0.785224	0.65809	-0.0179605	0.367238	-0.217531	-0.929519	0.324581	-0.353688	0.720064	-0.347413	-0.764092	0.0437292	-0.459481	0.540711	0.088572	0.0623551	0.874199	0.322863	0.2025	0.322061	0.752258	0.229692	-0.166222	0.254124	-0.395173	-1.57187	0.405211	-0.188372
1	ALDOC	0.617773	0.432586	0.864984	0.215171	-0.241389	0.182799	0.484581	1.73379	0.362625	0.113597	0.52335	0.572523	1.38488	0.00685013	-0.566847	0.241449	-0.108214	-0.67347	0.855045	-0.296418	0.205443	0.312161	0.728363	0.183888	-0.415769	0.0437622	0.488733	1.52417	0.99744	-0.414694
1	ALG12	0.617852	0.282481	0.549924	0.123208	-0.243021	0.0925458	0.699431	2.54878	0.583214	-0.076079	0.118172	-1.25638	-2.88744	0.646515	0.487251	0.0255656	0.593082	1.94883	0.747618	-0.0724882	0.402122	-0.632615	-1.55192	0.412473	-0.169683	0.175502	0.409802	1.2477	0.0785711	0.0412803
1	ALKBH2	0.631772	0.563877	1.14055	0.170419	0.386568	0.634364	-0.206438	-0.88744	0.0892078	-0.297994	0.181665	0.63385	1.52813	0.709525	0.0934231	0.130812	0.500518	1.60271	0.873234	0.289347	0.640237	-0.186328	-0.474779	0.163819	-0.26126	0.469335	0.808738	2.64504	0.648287	0.0560634
1	ALKBH3	0.727887	-0.0599166	-0.168743	0.62357	0.583009	0.34403	0.114118	0.328521	0.909563	0.352342	0.671502	-0.251639	-0.540363	0.611823	0.127839	0.949223	-0.212532	-1.06354	0.160191	-0.249096	0.75763	-0.166883	-0.427847	0.690974	0.100241	0.830779	0.00974232	-0.15358	0.168253	0.508163
1	ALMS1	0.355291	0.555575	1.12313	0.0683577	0.0696851	0.476655	-0.606781	-2.40606	0.397135	-0.293423	0.435602	0.26224	0.660057	1	-0.554797	0.289529	0.16295	0.340472	0.976269	-0.100734	0.732489	0.0569628	0.112422	0.0672648	-0.0831071	0.837503	0.269807	0.757343	0.485277	0.280186
1	ALOX12	0.653393	-0.449658	-0.986781	0.64672	-0.328918	0.771733	0.564829	2.0382	0.638984	-0.165165	0.296989	0.257829	0.649751	0.52527	-0.24216	0.0808718	-0.357358	-1.60507	0.0657229	-0.297436	0.480967	-0.338512	-0.842085	0.989768	-0.0837088	0.971843	-0.0855069	-0.487208	0.544213	0.221173
1	ALOX15	0.502266	-0.441613	-0.969896	0.527526	0.343409	0.124672	-0.271485	-1.13418	0.76245	-0.393906	0.24891	-0.232659	-0.496026	0.291792	0.14998	0.251411	-0.262434	-1.25013	0.935118	0.0654621	0.554964	-0.692446	-1.69633	0.873719	-0.549542	0.851277	-0.157442	-0.739173	0.81431	0.11242
1	ALOX15B	0.273036	-0.205524	-0.474363	0.964045	-0.0135755	0.404386	-0.0246821	-0.197989	0.897872	0.123474	0.68549	0.42206	1.0334	0.193146	0.304891	0.230766	-0.455286	-1.97125	0.769571	-0.0592322	0.983545	-0.217506	-0.550028	0.682969	-0.0518598	0.047726	0.396455	1.20095	0.44086	-0.0639532
1	ALPP	0.978277	-1.83471	-3.89391	0.273184	0.231131	0.804402	0.110656	0.315388	0.966727	-0.161227	0.237741	-2.00891	-4.64535	0.0603543	-0.373742	0.31656	0.318858	0.923444	0.43458	-0.258901	0.300787	-2.0156	-4.88986	0.895195	0.244985	0.602743	0.0367043	-0.0591413	0.621655	0.203821
1	ALS2	0.740984	0.19566	0.367693	0.400801	-0.0419036	0.388353	0.187354	0.606326	0.846828	-0.0170042	0.961772	0.221474	0.564826	0.284881	0.399362	0.829384	-0.150616	-0.832021	0.216277	-0.22139	0.39603	-0.115687	-0.304282	0.164998	-0.0278672	0.0285029	0.481613	1.49923	0.080553	-0.422251
1	AMBP	0.430271	0.612015	1.24159	0.804875	0.255906	0.466117	0.10147	0.280541	0.720751	0.0672121	0.741225	0.399091	0.979739	0.0300007	-0.0846883	0.586749	-0.140473	-0.794093	0.258442	-0.272644	0.0813342	1.54612	3.70662	0.234857	-0.254029	0.300003	-0.652828	-2.47435	0.119803	0.87099
1	AMD1	0.423594	0.283777	0.552645	0.644351	0.143552	0.0309177	-0.675574	-2.66701	0.395861	-0.150979	0.946805	0.360875	0.890467	0.79832	0.27902	0.145834	-0.419897	-1.83892	0.0381134	0.575193	0.781794	0.204187	0.46776	0.403204	0.350966	0.200894	0.259497	0.721229	0.639902	0.0428962
1	AMER1	0.571204	-0.219472	-0.503638	0.831706	0.372129	0.621745	-0.524888	-2.09541	0.181299	0.0358801	0.119249	-0.51733	-1.16102	0.761125	0.814877	0.306716	0.196024	0.464143	0.44827	0.0515285	0.0694658	0.69038	1.64122	0.205496	0.454266	0.952408	0.0534036	-0.000649193	0.141842	0.257557
1	AMER2	0.871312	-0.294565	-0.661252	0.524296	-0.179838	0.401938	-0.0849547	-0.42662	0.906511	0.216007	0.270407	-0.346755	-0.762556	0.0806862	0.304492	0.26385	0.441032	1.38028	0.0582047	-0.349791	0.394732	0.309092	0.720956	0.0788119	0.689817	0.312748	0.249184	0.685108	0.705437	-0.0519175
1	AMFR	0.865067	-0.165929	-0.391255	0.725868	-0.0740501	0.771733	-0.0404418	-0.25777	0.886203	-0.278995	0.543681	0.445508	1.08817	0.445456	-0.0713648	0.0515178	0.411294	1.26908	0.668981	-0.422277	0.359842	-0.149649	-0.386251	0.320398	-0.183772	0.466377	0.15446	0.353319	0.449275	0.303827
1	AMH	0.429731	-0.77175	-1.66283	0.931952	-0.055415	0.482808	-0.24564	-1.03615	0.377557	0.0332689	0.458461	-0.392233	-0.868792	0.965301	0.395685	0.0492479	-0.444604	-1.93131	0.41818	0.035266	0.742393	0.351074	0.822283	0.951316	-0.0523378	0.71021	-0.0689655	-0.429269	0.283556	-0.653363
1	AMPD1	0.508981	0.239375	0.459449	0.396208	-0.226905	0.853531	-0.191922	-0.832378	0.362483	-0.219047	0.187739	0.184678	0.47887	0.877764	-0.234152	0.794463	-0.0407069	-0.421047	0.467291	-0.0693226	0.217787	0.645164	1.53209	0.277079	-0.155311	0.912616	-0.177077	-0.807947	0.104867	0.124932
1	AMPD2	0.890446	0.211916	0.401815	0.675902	-0.26618	0.565677	0.183513	0.591757	0.261138	0.216921	0.000595214	-0.786014	-1.78866	0.160224	-0.282899	0.837416	0.0604813	-0.0426822	0.325148	0.310639	0.346747	-0.383127	-0.949767	0.285407	-0.385016	0.0547621	0.41862	1.27859	0.0395812	0.374777
1	AMPD3	0.0615399	-0.59521	-1.29228	0.504684	0.254077	4.89e-05	0.759902	2.77816	0.0753562	0.094951	0.712838	0.413361	1.01307	0.200088	-0.287856	0.00177449	-0.493245	-2.11319	0.533251	0.0882153	0.626934	-0.384922	-0.954101	0.160551	0.160823	0.743932	-0.187546	-0.844617	0.431783	0.310462
1	ANAPC1	0.597324	-0.563922	-1.22661	0.31946	0.25146	0.55528	-0.275433	-1.14916	0.846828	-0.446889	0.38689	-0.191474	-0.399819	0.417782	-0.118912	0.124672	-0.694626	-2.86619	0.373968	-0.0922555	0.39603	-0.563111	-1.38417	0.911815	0.279447	0.550194	0.34903	1.03483	0.257345	0.274642
1	ANAPC10	0.000953214	1.04892	2.15862	0.0350095	0.324802	0.629034	-0.333696	-1.37017	0.229116	-0.141702	8.78e-06	1.1549	2.74531	0.107582	0.0566465	0.909351	-0.352267	-1.58604	0.12872	-0.0281877	0.990505	0.176697	0.40141	0.278809	-0.205043	0.515632	0.174651	0.424043	0.592942	-0.2663
1	ANAPC11	0.144342	0.800097	1.63636	0.0242788	0.295124	0.0021003	0.682245	2.48359	0.172306	0.473816	0.182713	0.526807	1.27808	0.277577	0.674253	0.139822	0.407287	1.2541	0.0252619	0.514262	0.0348034	0.796723	1.89789	0.341217	-0.446673	0.181461	0.363876	1.08683	0.459352	0.551057
1	ANAPC13	0.0284265	0.772456	1.57835	0.125341	-0.260628	0.00346002	-0.507566	-2.02971	0.718831	-0.182978	0.0670959	0.810266	1.94024	0.538769	0.160748	0.166861	-0.182453	-0.951066	0.0542392	-0.417977	0.0974418	0.489611	1.15665	0.0537188	0.11443	0.696875	-0.141781	-0.684318	0.052848	-0.00991641
1	ANAPC2	0.997075	-0.465712	-1.02048	0.98393	0.205361	0.959418	0.0441153	0.0629797	0.92827	0.040641	0.238387	0.170947	0.446795	0.662627	-0.398091	0.880814	-0.0240001	-0.358577	0.362118	0.184523	0.0220132	0.797882	1.90069	0.394971	-0.891426	0.892853	0.142134	0.310144	0.819785	0.0760229
1	ANAPC4	0.368205	0.203263	0.383653	0.41141	0.204205	0.827379	0.121462	0.356379	0.167067	0.0361643	0.894329	0.287016	0.717932	0.818132	0.154317	0.191397	0.621275	2.05425	0.0676263	-0.221608	0.313972	-0.210966	-0.534244	0.60888	0.183834	0.489462	0.195921	0.498543	0.190694	0.601233
1	ANAPC5	0.0332492	-0.656906	-1.42178	0.665636	-0.408417	0.428448	0.109514	0.311055	0.515632	-0.25585	0.254887	-0.400242	-0.8875	0.934421	-0.00267328	0.815371	0.124873	0.198092	0.187754	-0.127814	0.710998	-0.248763	-0.625471	0.031578	-0.717655	0.235894	0.712877	2.30927	0.557931	0.226668
1	ANAPC7	0.861873	0.115234	0.198886	0.248387	-0.00679443	0.910371	0.0697567	0.160245	0.0453257	0.25644	0.904448	0.127664	0.345687	0.234638	0.26482	0.379918	0.381416	1.15737	0.123795	-0.18256	0.530925	-0.403774	-0.999601	0.57874	0.386354	0.00426704	0.383185	1.15447	0.766367	0.18605
1	ANG	0.13825	0.696197	1.41828	0.412661	0.155332	0.60548	0.361315	1.26621	0.457004	0.166103	0.0898878	0.546103	1.32316	0.566536	0.487584	0.120619	-0.538163	-2.28115	0.0104434	-0.521458	0.359026	-0.338763	-0.842692	0.565997	-0.176942	0.163547	0.251555	0.693413	0.494719	0.381992
1	ANGEL1	0.964455	-0.0975479	-0.247728	0.897627	-0.25512	0.560467	-0.205928	-0.885507	0.218609	0.0710318	0.154372	0.213669	0.546595	0.447848	-0.209108	0.827379	0.154122	0.307461	0.331492	0.127293	0.141401	0.912904	2.1783	0.33851	-0.163977	0.867989	-0.325368	-1.32736	0.904477	-0.00485979
1	ANGPT1	0.501152	-0.052624	-0.153436	0.00882357	0.534505	0.0972298	0.702782	2.56149	0.152684	-0.530302	0.920612	0.0947645	0.268833	0.508177	0.379742	0.678484	0.125213	0.199364	0.193581	-0.458731	0.867414	-0.6033	-1.48117	0.375827	-0.215435	0.212579	-0.292082	-1.21078	0.239139	0.465632
1	ANGPT2	0.758064	-0.214497	-0.493197	0.563407	-0.266643	0.201657	0.167622	0.531475	0.0586385	-0.5279	0.547188	0.293233	0.732454	0.00650435	0.394898	0.0868561	-0.741721	-3.04229	0.138845	0.44103	0.480573	-0.0378413	-0.116394	0.884343	0.217134	0.222899	0.274949	0.775354	0.348953	0.235002
1	ANGPTL1	0.131091	0.837679	1.71524	0.570158	0.0829453	0.767799	-0.165827	-0.733393	0.527725	-0.0561294	0.573187	-1.0723	-2.45742	0.568289	-0.192992	0.0141266	0.366423	1.1013	0.461421	-0.368375	0.651973	-0.482359	-1.18927	0.588826	-0.5624	0.961612	-0.123205	-0.619251	0.0806643	0.303615
1	ANLN	0.596799	0.0489589	0.0597791	0.974066	-0.296295	0.991275	0.211457	0.697755	0.532771	0.105883	0.944705	-0.157344	-0.320092	0.356753	-0.609984	0.259476	0.0569796	-0.0557757	0.235682	-0.0970777	0.417597	0.697489	1.65838	0.567839	0.377792	0.901428	-0.00143503	-0.192731	0.4016	-0.208744
1	ANO3	0.400004	0.279016	0.542652	0.604797	0.0409882	0.283581	-0.578719	-2.29961	0.273031	-0.202752	0.861298	-0.697377	-1.58161	0.267745	0.577986	0.463759	0.0727986	0.00337485	0.684924	-0.344379	0.520054	0.758081	1.80462	0.451156	-0.231972	0.02841	0.56833	1.80297	0.286447	0.375953
1	ANP32B	0.71369	0.132793	0.23574	0.937681	-0.100282	0.0825675	0.468212	1.6717	0.960469	0.0192064	0.158484	0.94802	2.26204	0.372163	-0.283099	0.118691	0.432522	1.34846	0.00693542	-0.636053	0.0322349	0.368653	0.86471	0.160782	0.00540269	0.0154562	0.439598	1.35207	0.378103	0.342111
1	ANPEP	0.314589	-0.41342	-0.910721	0.203928	-0.354536	0.130131	0.146124	0.449927	0.422815	-0.0913957	0.614008	-0.957616	-2.18952	0.434074	0.0945186	0.130785	-0.0573305	-0.483207	0.112342	-0.340513	0.721205	0.0920144	0.197022	0.716353	0.193875	0.545066	0.0749365	0.0747738	0.310906	-0.37164
1	ANXA1	0.0879672	-0.493491	-1.07878	0.0384785	-0.226886	0.640956	0.336312	1.17136	0.770289	-0.0986976	0.850825	-0.210291	-0.443776	0.682288	-0.307139	0.368849	-0.681553	-2.81731	0.130178	0.24909	0.901822	-0.702308	-1.72013	0.429972	0.0826223	0.754636	-0.268117	-1.12683	0.876076	-0.535724
1	ANXA4	0.232863	0.770887	1.57505	0.44014	-0.279167	0.13987	-0.645088	-2.55137	0.0822355	-0.298668	0.425837	-0.468677	-1.04736	0.481659	0.0110295	0.905273	-0.0842014	-0.583683	0.379504	0.0646019	0.849689	0.332555	0.777585	0.0737869	0.0842094	0.933001	-0.158315	-0.74223	0.905494	-0.0251081
1	ANXA8	0.166051	-0.744044	-1.60468	0.125869	0.146853	0.531387	0.0590801	0.119745	0.737146	0.0957737	0.0195245	-0.53226	-1.19589	0.871494	-0.438135	0.632693	0.542202	1.75858	0.558391	-0.242078	0.164081	-0.421353	-1.04203	0.245035	0.407392	0.566588	-0.0929317	-0.513214	0.588511	-0.131735
1	AOC2	0.255703	-0.881593	-1.89338	0.388501	0.203297	0.461408	-0.391664	-1.59006	0.1408	-0.0369634	0.837709	0.102159	0.286107	0.34987	0.230556	0.757991	0.154361	0.308356	0.854039	0.17344	0.049436	-0.540918	-1.33061	0.45139	0.585435	0.572687	0.0774206	0.0834747	0.0236077	0.136764
1	AOC3	0.902949	-0.0547138	-0.157822	0.976717	0.156014	0.262203	0.425045	1.50795	0.323322	-0.231677	0.436647	-0.350663	-0.771683	0.064421	-0.164503	0.236319	-0.341197	-1.54465	0.221078	-0.0958722	0.166774	-0.141165	-0.365774	0.909966	0.366533	0.692135	-0.143782	-0.691328	0.832281	0.0183031
1	APAF1	0.180778	0.574091	1.16199	0.476367	0.0319169	0.98409	0.373489	1.31239	0.678205	0.22391	0.00505943	0.802562	1.92224	0.373476	-0.34947	0.196673	0.176809	0.392293	0.0808802	-0.286795	0.054312	0.621495	1.47496	0.0207053	0.855396	0.450431	0.511356	1.60341	0.940147	0.498186
1	APBB1	0.331765	-0.692989	-1.49752	0.404267	0.243446	0.398336	0.416085	1.47397	0.905494	0.234763	0.0254682	0.852332	2.03851	0.38018	-0.0314052	0.315939	0.245665	0.64976	0.713401	0.217084	0.147611	0.161375	0.364428	0.446038	0.0854548	0.378251	0.371362	1.11306	0.733277	0.0847838
1	APBB1IP	0.879724	-0.435131	-0.956291	0.959899	0.260546	0.951272	-0.043959	-0.271112	0.292878	-0.0966064	0.818801	0.0210273	0.0965836	0.670305	0.249882	0.789506	-0.27567	-1.29963	0.196047	-0.268031	0.141491	-0.408876	-1.01192	0.951969	0.0430842	0.0307128	-0.54627	-2.10111	0.280113	0.434766
1	APBB2	0.222547	-0.616734	-1.33746	0.737929	-0.0775889	0.456726	-0.224719	-0.956786	0.30907	0.0433577	0.537669	-0.190658	-0.397912	0.733516	0.0733066	0.626297	0.0677894	-0.0153557	0.336624	-0.0142383	0.134784	-1.751	-4.25123	0.36175	0.400402	0.893303	-0.272015	-1.14048	0.221991	-0.371035
1	APC	0.736536	0.264159	0.511468	0.760679	-0.0630952	0.512987	-0.152684	-0.683538	0.178176	-0.42485	0.357397	0.210519	0.539235	0.215255	0.358321	0.45207	0.154706	0.309646	0.216754	-0.460862	0.0502527	0.730439	1.73791	0.0278731	-0.11296	0.333485	-0.544669	-2.09551	0.456228	0.425806
1	APC2	0.253661	0.768124	1.56925	0.835556	0.0936144	0.294108	-0.135829	-0.619601	0.0449128	-0.0439308	0.0908505	0.499832	1.21507	0.42798	0.245392	0.377132	0.158357	0.323295	0.439116	-0.295187	0.346127	0.689686	1.63955	0.106731	-0.24613	0.128434	-0.114046	-0.587171	0.0624621	0.185206
1	APCDD1L	0.587747	-0.0157519	-0.0760442	0.069128	0.247946	0.464545	-0.234587	-0.994217	0.154992	0.242533	0.633919	-0.330509	-0.724603	0.255325	-0.169809	0.492489	0.579761	1.89902	0.0482773	0.325093	0.88582	-0.106224	-0.281442	0.640155	0.217805	0.359783	-0.160581	-0.750168	0.281831	0.336898
1	APEX1	0.730649	0.336794	0.663925	0.237027	-0.284483	0.445137	-0.160157	-0.711884	0.534881	0.279317	0.894703	0.329248	0.816585	0.554325	0.237636	0.448211	-0.0299258	-0.380734	0.338561	0.0781896	0.155549	0.551459	1.30593	0.550325	0.231978	0.0979095	0.251772	0.694173	0.599171	-0.189694
1	APEX2	0.164698	-0.330843	-0.737398	0.663521	-0.157112	0.0326583	0.486971	1.74286	0.255194	0.377646	0.177382	-0.598109	-1.34972	0.255429	-0.332396	0.0191755	0.266194	0.726523	0.0518772	-0.125312	0.192752	-0.224975	-0.568056	0.212395	-0.334002	0.432535	0.885904	2.91533	0.171045	0.16391
1	API5	0.414221	0.41051	0.818648	0.0100408	0.657442	0.671634	-0.154527	-0.690526	0.223607	-0.133347	0.00817089	0.204595	0.525397	0.222761	0.414937	0.528859	0.469787	1.4878	0.619348	-0.547187	0.101113	1.09794	2.6249	0.0670326	0.398762	0.781106	-0.42581	-1.67918	0.18088	0.709835
1	APLF	0.782424	0.482006	0.968713	0.5985	-0.220074	0.014588	0.475125	1.69792	0.353756	0.572523	0.873874	-0.124686	-0.243802	0.942207	0.0868218	0.185775	0.171322	0.371777	0.164429	-0.103304	0.591519	0.195301	0.446313	0.277767	0.0260222	0.868999	0.236674	0.641288	0.397291	0.129564
1	APOBEC3A	0.326276	-0.31716	-0.708678	0.761574	-0.195176	0.0855365	-0.304129	-1.25801	0.703531	0.33606	0.146635	-0.179114	-0.370947	0.875154	-0.313314	0.269946	0.187513	0.432316	0.900528	0.123143	0.7695	-0.100842	-0.268451	0.201216	-0.354092	0.0194593	-0.550592	-2.11625	0.257884	-0.328952
1	APOBEC3C	0.0758679	-1.01113	-2.16526	0.736689	0.0974011	0.0910247	0.199094	0.650858	0.152953	-0.142018	0.105145	-0.991269	-2.26814	0.101218	0.411167	0.333636	0.46895	1.48467	0.560117	-0.323189	0.855793	0.33496	0.78339	0.530277	0.203812	0.615323	-0.217536	-0.949665	0.165496	0.101845
1	APOBEC4	0.301869	0.638183	1.29652	0.234048	-0.02457	0.382717	-0.138889	-0.631207	0.745874	-0.0563574	0.126853	-0.633361	-1.43207	0.999041	0.0884844	0.35196	0.444784	1.39431	0.965744	0.0105423	0.966787	-0.0748969	-0.205831	0.812321	0.155384	0.0867435	0.555172	1.75688	0.377557	-0.0780927
1	APOD	0.177131	-0.205122	-0.473519	0.219458	0.28248	0.924665	-0.0509482	-0.297624	0.81231	-0.0319058	0.489063	-0.374207	-0.826682	0.9076	-0.0158314	0.0285964	-0.361602	-1.62095	0.169547	-0.248977	0.624729	0.24153	0.557889	0.397134	0.02509	0.880125	0.313242	0.90948	0.775201	-0.412502
1	APP	0.458857	0.308139	0.603779	0.993769	-0.0222597	0.867682	-0.0484488	-0.288143	0.610817	-0.286567	0.0467166	0.686198	1.65042	0.7146	-0.0300081	0.862623	-0.0943828	-0.621753	0.828975	0.0438195	0.560193	0.19246	0.439456	0.873107	-0.202966	0.431783	-0.291458	-1.20859	0.111921	-0.169509
1	APPL1	0.882815	0.00471645	-0.0330827	0.0496858	0.187887	0.642799	0.203278	0.666729	0.859916	-0.150224	0.889788	-0.18959	-0.395417	0.167638	-0.056823	0.657746	-0.0870125	-0.594194	0.693423	-0.148163	0.140142	0.669018	1.58966	0.00995005	0.537016	0.134007	-0.0951773	-0.52108	0.236147	0.225339
1	APPL2	0.788592	-0.242811	-0.552625	0.777327	0.0420261	0.0440053	-0.32298	-1.32952	0.307243	-0.123385	0.226404	-0.587762	-1.32555	0.348427	-0.0258119	0.098165	-0.543588	-2.30143	0.331492	0.26393	0.545095	-0.151123	-0.389809	0.488881	-0.333414	0.359111	-0.170929	-0.786412	0.906511	0.273452
1	APTX	0.152031	-0.483219	-1.05722	0.0603114	0.335955	0.412129	0.333172	1.15945	0.428782	0.321705	0.902359	0.495546	1.20506	0.191707	0.246498	0.695247	0.556383	1.8116	0.0155908	-0.200355	0.548721	0.196605	0.44946	0.0295157	-0.426979	0.0206946	0.571551	1.81426	0.756587	0.50712
1	AQP1	0.877221	0.841496	1.72326	0.45241	-0.199313	0.689552	-0.00576236	-0.126221	0.697824	-0.141313	0.547355	0.329514	0.817207	0.882504	0.105976	0.810381	-0.234043	-1.14397	0.907636	0.0383042	0.0801181	-0.608104	-1.49277	0.84503	0.366601	0.260594	-0.257469	-1.08953	0.805844	0.206713
1	AQR	0.328686	0.301748	0.590366	0.0637472	-0.618272	0.951272	0.0493172	0.0827119	0.563984	0.0632882	0.60317	0.0995014	0.279899	0.0675924	-0.667733	0.624474	-0.0999889	-0.642716	0.56098	0.350899	0.0859156	-1.34039	-3.2602	0.261418	-0.0164241	0.341241	0.155914	0.358414	0.299405	0.0429295
1	AR	0.516708	0.119236	0.207286	0.102965	-0.440363	0.0846043	0.423036	1.50033	0.508199	0.193096	0.790215	-0.155829	-0.316553	0.0545867	-0.285076	0.979986	0.0430333	-0.107924	0.15981	-0.112416	0.223654	0.552519	1.30848	0.654677	-0.177878	0.645419	0.17264	0.416996	0.600956	-0.0756679
1	ARAP1	0.775832	-0.572487	-1.24459	0.0792261	0.296333	0.0989519	-0.424009	-1.71275	0.117529	0.183619	0.950562	-0.379596	-0.83927	0.13803	0.278266	0.373667	0.427147	1.32836	0.0541551	-0.34256	0.871089	-0.222105	-0.561128	0.0540655	-0.22105	0.274315	-0.379178	-1.51584	0.242037	-0.378677
1	AREG	0.866523	-0.251951	-0.571808	0.112267	0.364843	0.293516	-0.0516933	-0.30045	0.442383	0.223594	0.891263	0.121721	0.331803	0.389601	0.132535	0.925687	-0.213402	-1.06679	0.661529	-0.0157157	0.700335	0.410836	0.966522	0.801488	0.120964	0.745874	-0.100342	-0.539171	0.506555	-0.14525
1	ARG1	0.578125	0.50782	1.02289	0.122112	0.37042	0.982038	0.0857005	0.220724	0.923822	0.253422	0.279945	0.603041	1.45616	0.375415	-0.0220318	0.531387	0.328004	0.957645	0.229412	0.148695	0.393436	0.0159371	0.0134038	0.532316	0.416097	0.161232	0.0819661	0.0993961	0.698774	0.1576
1	ARG2	0.792857	0.447131	0.895514	0.966884	-0.20576	0.287644	-0.0442177	-0.272093	0.741021	0.0361821	0.661799	0.202333	0.520113	0.417552	-0.105109	0.336862	0.40757	1.25516	0.186468	-0.300871	0.768311	-0.394875	-0.978121	0.250523	0.309957	0.33477	0.525489	1.65291	0.657905	0.0292448
1	ARGLU1	0.134598	0.62001	1.25837	0.974496	-0.201016	0.228272	-0.159399	-0.709008	0.415427	0.0333433	0.590148	-0.037194	-0.0394212	0.0993037	0.0877776	0.455948	-0.2301	-1.12923	0.93206	-0.330123	0.48196	-0.340313	-0.846432	0.946096	0.181721	0.859916	-0.0775095	-0.459196	0.9279	0.359255
1	ARHGAP11A	0.939195	0.0416445	0.0444266	0.309008	-0.173874	0.882956	0.168425	0.534522	0.232222	0.432643	0.522051	-0.119246	-0.231093	0.29051	-0.301827	0.618019	0.374532	1.13162	0.21252	-0.150783	0.714805	-0.228349	-0.576199	0.928473	-0.216334	0.518897	-0.144076	-0.692357	0.704155	-0.758465
1	ARHGAP20	0.0999863	0.695208	1.41621	0.394608	-0.389357	0.609621	0.329195	1.14437	0.530666	0.319803	0.0273167	0.764619	1.83361	0.185731	-0.491375	0.158775	-0.473157	-2.03808	0.126636	-0.585031	0.130178	0.425958	1.00302	0.128532	-0.758724	0.112502	-0.32913	-1.34054	0.99744	-0.659584
1	ARHGAP25	0.104164	0.496564	0.999269	0.74715	-0.202108	0.302168	-0.371177	-1.51234	0.0773765	0.40722	0.722544	-0.318469	-0.696478	0.686073	-0.259862	0.150461	0.258253	0.696828	0.372494	-0.177209	0.196771	-0.238366	-0.600376	0.300384	0.221087	0.336235	0.160972	0.376129	0.187936	-0.490194
1	ARHGAP29	0.794838	0.2283	0.436202	0.522939	0.270442	0.436462	0.193225	0.628596	0.517144	-0.0712046	0.757065	0.307708	0.766268	0.399694	-0.0798684	0.355108	0.172511	0.376223	0.530404	0.448725	0.155607	-0.552664	-1.35896	0.216123	0.4588	0.609331	0.0481123	-0.0191826	0.80906	0.145689
1	ARHGAP35	0.391183	0.0484173	0.0586423	0.581395	-0.260155	0.945126	0.123021	0.362291	0.896349	-0.155583	0.829697	-0.141918	-0.284056	0.401824	0.0421069	0.129479	-0.0573676	-0.483345	0.525278	0.0495957	0.833272	-0.190401	-0.484609	0.968073	0.349347	0.242037	-0.186545	-0.84111	0.295537	-0.0897337
1	ARHGEF12	0.151593	0.0325068	0.0252472	0.844876	-0.281393	0.0895914	0.102312	0.283735	0.919236	-0.0998023	0.59316	-0.356427	-0.785149	0.565994	-0.132426	0.33043	0.391984	1.19688	0.856051	-0.34801	0.601414	-0.0965316	-0.258048	0.116884	0.177478	0.155178	0.245639	0.672688	0.123043	0.523022
1	ARHGEF25	0.932485	0.0153332	-0.0107988	0.324884	-0.489227	0.806394	-0.30288	-1.25327	0.39159	-0.0658804	0.704985	-0.203958	-0.428982	0.1516	-0.247544	0.284159	0.119421	0.177706	0.588063	0.0939634	0.278808	-0.0349055	-0.109309	0.38172	-0.0487538	0.97082	-0.214849	-0.940252	0.343198	0.318518
1	ARHGEF40	0.483448	0.467492	0.938249	0.723094	-0.409158	0.846473	-0.0333617	-0.230913	0.676108	0.211622	0.807196	-0.195349	-0.40887	0.612947	0.0639527	0.764852	0.120277	0.180907	0.13083	-0.150443	0.346127	-0.440348	-1.08788	0.878007	-0.596608	0.468737	0.597336	1.90457	0.702579	0.192674
1	ARHGEF6	0.205867	-0.485181	-1.06134	0.0373818	0.211891	0.412862	0.0940199	0.252282	0.460117	-0.157291	0.48693	-0.187267	-0.389992	0.379745	0.186766	0.124988	-0.310021	-1.42807	0.890387	-0.313262	0.50105	-0.3856	-0.955736	0.486444	0.839674	0.372719	0.179868	0.442316	0.62665	0.465727
1	ARHGEF7	0.262729	-0.108583	-0.27089	0.165851	-0.127341	0.211825	-0.590849	-2.34562	0.545919	-0.0202417	0.36266	-0.487739	-1.09189	0.802021	0.164132	0.448981	0.0601665	-0.0438592	0.865116	-0.209847	0.67969	0.00688451	-0.00844533	0.495739	-0.178517	0.367238	-0.0396256	-0.3265	0.778152	0.105532
1	ARID1A	0.267422	0.545606	1.10221	0.481066	-0.0770714	0.130122	0.272037	0.927551	0.350434	-0.212974	0.0323413	0.753768	1.80826	0.743902	-0.282067	0.863634	0.0825915	0.0399926	0.05289	0.403776	0.802317	0.187203	0.426767	0.519216	-0.107268	0.800679	0.249675	0.686827	0.169446	-0.254937
1	ARL2BP	0.266086	0.339648	0.669915	0.21542	-0.294028	0.282427	0.0879075	0.229096	0.587626	-0.354791	0.00901443	1.17915	2.80196	0.646469	0.065812	0.130785	0.285176	0.797502	0.28412	0.0070162	0.0824277	0.787675	1.87605	0.0368958	0.276064	0.08698	-0.550133	-2.11464	0.583214	0.326789
1	ARL5A	0.611076	-0.286551	-0.644431	0.455135	-0.293846	0.455948	-0.197094	-0.851997	0.990783	0.232875	0.126507	-0.15574	-0.316345	0.482847	-0.158193	0.346661	-0.220729	-1.09419	0.023299	0.057189	0.720622	-0.190277	-0.48431	0.333824	0.21078	0.764408	0.164827	0.38963	0.632576	0.354361
1	ARL9	0.304335	0.110802	0.189583	0.895026	0.116662	0.731707	-0.101666	-0.49001	0.934022	0.085807	0.653956	0.124138	0.33745	0.0142043	-0.315804	0.809383	-0.116838	-0.70572	0.920856	-0.0185805	0.223063	0.15057	0.338351	0.989768	-0.118579	0.637151	-0.0599244	-0.397601	0.983104	0.131714
1	ARMC6	0.177928	-0.274	-0.618087	0.45241	-0.166503	0.881875	-0.0524537	-0.303334	0.0517575	0.163247	0.359698	-0.377964	-0.835459	0.964219	-0.185787	0.0800658	0.512651	1.64808	0.817003	-0.193471	0.471811	-0.333508	-0.830008	0.898884	-0.0755802	0.499191	0.541188	1.7079	0.524793	0.212688
1	ARNT	0.000171199	4.89317	10.2274	0.942295	0.381064	0.172578	-0.316827	-1.30618	0.108369	-0.712798	0.868334	-0.304337	-0.663467	0.207715	0.0562675	0.101425	0.641597	2.13024	0.162153	0.509829	0.205545	0.358865	0.841087	0.000780457	-0.760274	0.156227	0.427343	1.30914	0.086961	1.57578
1	ARNT2	0.555005	0.538749	1.08781	0.266006	-0.108726	0.248235	-0.413406	-1.67253	0.955475	-0.0280211	0.0949038	0.56283	1.36223	0.746522	0.138963	0.22728	0.216993	0.542551	0.0532839	0.128507	0.00259191	0.776684	1.84952	0.594734	0.102839	0.457781	-0.20939	-0.921132	0.901428	-0.176158
1	ARPC1A	0.745045	0.0603797	0.0837505	0.621536	-0.178658	0.266055	-0.0837114	-0.421904	0.551909	-0.0457646	0.863264	0.0606103	0.189049	0.301617	-0.064533	0.0353701	-0.415305	-1.82175	0.900528	0.154346	0.573898	0.178932	0.406803	0.980159	-0.0205536	0.573561	0.209242	0.545204	0.903461	0.150803
1	ARRDC4	0.146908	-0.635698	-1.37727	0.666028	-0.18139	0.0757272	1.21053	4.48754	0.184038	-0.00802276	0.742777	-0.2985	-0.649832	0.250835	-0.15805	0.128506	-1.52031	-5.9536	0.197381	-0.143417	0.888894	0.067181	0.137085	0.35808	0.189395	0.080553	-0.600376	-2.29063	0.08698	0.404665
1	ARSD	0.895355	0.102526	0.172213	0.0762336	0.39806	0.244565	-0.356471	-1.45656	0.315215	0.23664	0.585168	-0.0957878	-0.176296	0.500251	-0.0340743	0.890003	-0.134431	-0.771503	0.146718	0.369439	0.844812	-0.152917	-0.394138	0.434985	-0.244285	0.275566	-0.355018	-1.43122	0.577939	-0.264641
1	ARSJ	0.113819	0.486011	0.97712	0.7402	-0.0969576	0.399055	-0.185211	-0.80692	0.381036	0.247544	0.976497	0.288302	0.720937	0.267936	0.129166	0.477208	0.238812	0.624135	0.334693	0.0672443	0.432942	0.195918	0.447801	0.432019	-0.204295	0.20915	0.349656	1.03703	0.726523	0.0780102
1	ASCC3	0.598051	-0.136084	-0.328613	0.0111635	0.493379	0.750339	0.144041	0.442027	0.196411	0.144011	0.640712	-0.117957	-0.228084	0.0507243	0.339955	0.438064	0.169327	0.364316	0.8631	0.107518	0.227843	1.13577	2.7162	0.625679	0.509407	0.146067	0.637036	2.04363	0.0374028	-0.0632104
1	ASF1A	0.846977	-0.0723672	-0.194876	0.01408	-0.285593	0.0548422	0.431369	1.53194	0.184675	-0.0478798	0.941528	0.133117	0.358424	0.132257	-0.324411	0.578805	0.0600765	-0.0441961	0.987214	-0.127862	0.268912	0.204402	0.468277	0.0703433	-0.161421	0.467949	-0.12924	-0.64039	0.812807	-0.513292
1	ASL	0.265832	-0.209011	-0.481681	0.32086	-0.0448897	0.993328	0.044519	0.0645109	0.458559	-0.0230064	0.923924	-0.716835	-1.62706	0.728094	0.0287945	0.417281	-0.0187439	-0.338923	0.746162	-0.0540514	0.666057	0.63844	1.51586	0.744694	0.0538653	0.152953	-0.00116602	-0.191789	0.384534	0.457475
1	ASMT	0.879898	0.0873622	0.140385	0.760583	-0.372974	0.976907	0.109689	0.311719	0.733277	-0.104955	0.111557	-0.437362	-0.974212	0.136989	0.189	0.00675355	-0.455176	-1.97084	0.241556	0.310395	0.142605	0.586134	1.38962	0.626872	-0.0589595	0.0511428	0.520218	1.63445	0.827777	-0.00554548
1	ASNS	0.234702	0.333856	0.657757	0.0382355	0.440952	0.00394611	0.4531	1.61437	0.0749357	0.285802	0.0497069	0.683281	1.64361	0.0601237	0.0861474	0.0703758	0.388645	1.1844	0.570521	0.29805	0.0736283	-0.590069	-1.44924	0.828033	-0.412659	0.180131	0.367447	1.09934	0.0342484	-0.476478
1	ASPH	0.241354	0.256544	0.495486	0.67828	0.193975	0.119393	0.258754	0.877166	0.0770572	-0.366654	0.173811	0.468959	1.14295	0.265847	0.743882	0.0759395	-0.579507	-2.43574	0.331492	0.448294	0.333916	0.781878	1.86206	0.428158	-0.25931	0.668617	0.252834	0.69789	0.365195	0.778782
1	ASPM	0.086432	0.67903	1.38225	0.73917	0.0345144	0.829384	-0.280708	-1.16917	0.961612	-0.0947087	0.890531	-0.0412479	-0.0488913	0.990902	-0.229919	0.341412	0.155885	0.314054	0.20829	0.258412	0.890124	0.041136	0.0742233	0.284007	-0.384235	0.689296	-0.375132	-1.50167	0.109624	-0.000529505
1	ASPSCR1	0.941833	-0.353015	-0.783934	0.589741	-0.235327	0.828381	-0.0854203	-0.428386	0.694977	0.220877	0.505859	0.343851	0.850698	0.0260848	0.543703	0.578805	0.186158	0.42725	0.796158	-0.101969	0.316692	0.343772	0.804658	0.667916	0.0834767	0.667682	0.217048	0.572546	0.518122	-0.0859866
1	ASTN1	0.120993	0.768924	1.57093	0.473955	0.305432	0.926709	0.0476914	0.0765448	0.638984	0.35079	0.885608	0.0355039	0.130401	0.45749	0.134399	0.0548422	-0.530496	-2.25248	0.0821421	-0.0950115	0.279846	0.209082	0.479572	0.736182	0.184911	0.557068	0.447631	1.3802	0.691188	0.0315407
1	ATF1	0.756925	0.139724	0.250289	0.792811	0.0332117	0.210885	-0.213126	-0.912812	0.949342	-0.241732	0.501967	0.163405	0.429178	0.485599	-0.435913	0.640956	-0.0817357	-0.574463	0.695316	0.0507212	0.452448	-0.39514	-0.978762	0.0880919	-0.191855	0.54081	0.0464822	-0.0248924	0.824278	0.154694
1	ATF2	0.148457	0.444821	0.890665	0.184006	-0.253642	0.501454	0.123594	0.364463	0.268841	0.210938	0.111292	0.603995	1.45839	0.153179	-0.235339	0.148707	0.726987	2.44953	0.620705	0.0318727	0.514013	0.308575	0.719707	0.485957	0.315945	0.757563	0.263681	0.735884	0.271629	-0.202133
1	ATF3	0.673291	0.232943	0.445949	0.0403724	-0.227284	0.460626	0.132134	0.39686	0.687406	0.145996	0.131056	-0.602589	-1.36018	0.715497	0.0679768	0.120311	0.527016	1.7018	0.223994	0.136993	0.49759	0.538056	1.27358	0.663679	-0.0777144	0.36316	0.428645	1.3137	0.789	-0.0785134
1	ATF5	0.512694	-0.118067	-0.290797	0.029832	0.563705	0.051057	0.433791	1.54113	0.51067	0.0848634	0.470113	0.126411	0.34276	0.0525721	0.24924	0.00542246	0.835321	2.85461	0.125684	0.0547438	0.0392834	0.526182	1.24492	0.0218134	-0.449942	0.837792	0.511393	1.60354	0.119955	0.14252
1	ATG10	0.0478708	0.641637	1.30377	0.561918	-0.344194	0.121545	-0.402271	-1.63029	0.180045	-0.147351	0.0711762	0.383304	0.94286	0.844406	0.0430914	0.740435	0.409891	1.26384	0.0738168	0.4028	0.655904	-0.0928633	-0.249194	0.790094	-0.34951	0.971843	-0.171984	-0.790108	0.167462	0.952097
1	ATG12	0.253734	-0.88199	-1.89421	0.926311	0.241824	0.826542	-0.125255	-0.579492	0.153828	-0.3205	0.564889	-0.661488	-1.49777	0.881871	-0.0564425	0.746226	-0.230875	-1.13213	0.294684	-0.0799892	0.935178	-0.518387	-1.27623	0.489369	-0.0599432	0.649705	0.0674396	0.0485145	0.0226681	-0.379763
1	ATG14	0.34159	-0.296478	-0.665268	0.0144053	-0.220737	0.273312	-0.399769	-1.6208	0.685518	-0.0405011	0.793739	-0.222123	-0.471415	0.051729	-0.869001	0.815371	-0.193217	-0.991317	0.988237	-0.318448	0.948803	-0.00476011	-0.0365505	0.431336	-0.22481	0.545066	0.361636	1.07899	0.560521	0.175024
1	ATG3	0.228911	0.304612	0.596375	0.00726338	-0.404307	0.790497	-0.195146	-0.844609	0.0221468	0.208183	0.698464	-0.00467001	0.0365547	0.00617949	-0.311302	0.425453	0.280824	0.781226	0.00736182	-0.321019	0.178031	-1.25696	-3.05883	0.0196615	-0.20795	0.767347	0.785024	2.56198	0.36316	0.491971
1	ATG4A	0.357367	-0.318753	-0.712021	0.459863	0.510493	0.291746	-0.395805	-1.60576	0.223696	0.295492	0.412557	0.136759	0.366931	0.847542	-0.0515386	0.181955	-0.210366	-1.05544	0.505412	0.00918241	0.191956	-0.191182	-0.486494	0.615894	0.00304538	0.00160231	-0.532374	-2.05244	0.887217	-0.184522
1	ATG5	0.809982	-0.268491	-0.606525	0.211282	0.436181	0.389769	0.236127	0.791336	0.71308	-0.396396	0.0118814	0.709538	1.70494	0.164211	-0.0811937	0.0196431	0.733116	2.47245	0.995397	0.358117	0.293932	-0.446206	-1.10201	0.335772	0.750858	0.231359	0.601839	1.92034	0.132349	-0.342335
1	ATG7	0.163601	-0.179342	-0.419409	0.163851	-0.388533	0.623564	0.18703	0.605095	0.0275856	0.291184	0.392405	-0.151635	-0.306756	0.560315	-0.194654	0.952297	0.325483	0.948219	0.180973	-0.0285715	0.19462	-0.404883	-1.00228	0.466235	0.114478	0.00104761	0.682153	2.20166	0.0102014	0.738958
1	ATIC	0.284193	0.312366	0.612651	0.0152476	0.564335	0.0188002	-0.627567	-2.4849	0.151884	0.358068	0.970395	-0.14988	-0.302654	0.0371632	0.210503	0.193723	0.0339344	-0.141947	0.52334	-0.125694	0.426143	-0.239792	-0.603818	0.188637	0.0999716	0.807606	0.406402	1.23579	0.0647703	0.474001
1	ATOH7	0.879292	-0.122141	-0.299347	0.633509	-0.101128	0.749196	-0.201718	-0.869537	0.750251	-0.00313508	0.725191	0.0964776	0.272835	0.996165	0.0546073	0.585864	0.2037	0.492846	0.106381	-0.172254	0.406508	-0.404632	-1.00167	0.936506	-0.0280342	0.336058	0.54773	1.73082	0.123355	0.21724
1	ATP11A	0.398092	-0.190502	-0.442832	0.291815	0.151413	0.634525	-0.135916	-0.619932	0.534881	-0.151107	0.875953	-0.39523	-0.875793	0.864183	0.15071	0.930799	0.0665747	-0.0198977	0.38299	0.0589402	0.985408	-0.169365	-0.433837	0.149938	0.385502	0.875065	-0.138493	-0.672803	0.453131	-0.0686317
1	ATP13A1	0.510105	0.598265	1.21273	0.641414	-0.0761866	0.906293	0.543835	1.95856	0.249873	0.365408	0.805337	0.166596	0.43663	0.243312	-0.158941	0.22728	0.276547	0.765235	0.568781	-0.0671593	0.49316	-0.304013	-0.758819	0.77279	-0.127331	0.911598	0.13586	0.288168	0.557931	0.0202919
1	ATP5D	0.362422	-0.530702	-1.15689	0.870537	-0.261551	0.398336	-0.177429	-0.777402	0.846326	-0.0269768	0.962415	0.217406	0.555324	0.0576803	-0.599435	0.987169	-0.181822	-0.948706	0.949401	0.214576	0.879063	0.539608	1.27732	0.0370856	-0.320423	0.933001	-0.0420807	-0.3351	0.891274	-0.0383771
1	ATP5J2	0.0519503	-1.45694	-3.10099	0.129841	-0.362929	0.385529	0.611156	2.21393	0.0650328	0.489859	0.219167	0.649898	1.56562	0.315894	-0.0920556	0.26385	0.467741	1.48015	0.268291	0.477691	0.75408	0.154071	0.3468	0.825611	0.183116	0.0976494	0.300875	0.866163	0.182139	0.363413
1	ATP6V0A1	0.341512	-0.437142	-0.960511	0.497882	-0.251466	0.110794	0.363563	1.27474	0.0229827	-0.202059	0.287436	-0.367356	-0.810677	0.583192	0.131619	0.875787	-0.12044	-0.719186	0.405761	-0.0703934	0.759407	-0.208737	-0.528865	0.102086	-0.2531	0.0245729	0.633866	2.03252	0.128434	-0.410683
1	ATP6V0A4	0.0279352	-1.23625	-2.63777	0.703202	0.388477	0.791488	0.161124	0.506828	0.043293	-0.281968	0.850825	-0.313564	-0.685022	0.696153	-0.379754	0.535615	0.289236	0.812683	0.0298295	-0.434772	0.431137	0.292698	0.681386	0.222686	-0.252472	0.237929	0.474835	1.47549	0.0637368	0.470122
1	ATP6V1D	0.727507	0.0197379	-0.0015538	0.568393	0.0406538	0.832394	0.289479	0.993714	0.242554	0.0612332	0.944961	0.109431	0.303094	0.77299	-0.25502	0.533076	0.103118	0.116744	0.878241	0.074051	0.610475	-0.245321	-0.617162	0.302202	-0.061276	0.689296	-0.158692	-0.743552	0.601849	-0.182928
1	ATP6V1E1	0.155355	-0.67402	-1.4577	0.712551	0.289633	0.0876643	0.342535	1.19497	0.291115	0.18268	0.688657	0.200751	0.516418	0.507542	0.0810536	0.943078	0.189589	0.44008	0.222047	-0.413205	0.574428	-0.329843	-0.821164	0.70593	0.48342	0.172252	-0.205401	-0.907157	0.644498	0.176788
1	ATP6V1G1	0.551607	-0.158744	-0.376173	0.677691	0.366622	0.98409	0.0759135	0.183599	0.642658	-0.231723	0.144425	-0.223281	-0.47412	0.693268	0.112847	0.322187	-0.518624	-2.20809	0.943788	0.0421129	0.737196	-0.10203	-0.271318	0.104125	0.0698177	0.984128	0.125602	0.252237	0.165105	-0.0586395
1	ATP6V1G2	0.684984	-0.384004	-0.848979	0.192142	-0.0962152	0.581447	-0.400715	-1.62439	0.155925	0.489324	0.815682	-0.275905	-0.597049	0.226123	0.259388	0.271625	0.165875	0.35141	0.819992	0.116404	0.961824	0.467318	1.10284	0.62412	-0.248024	0.395148	0.427021	1.30801	0.18256	-0.266528
1	ATP6V1G3	0.493855	0.247919	0.477383	0.428122	0.244477	0.29241	0.489524	1.75254	0.999427	0.354437	0.0197075	-0.720894	-1.63654	0.187884	0.349076	0.0332449	-0.534504	-2.26747	0.0875709	-0.411085	0.370778	0.442145	1.04209	0.324536	-0.312951	0.0219766	0.663332	2.13573	0.00946934	0.592214
1	ATP8A2	0.773028	-0.318211	-0.710884	0.508894	-0.439761	0.632693	-0.130654	-0.599969	0.192002	-0.0116972	0.331869	-0.38624	-0.854791	0.311469	-0.10935	0.905273	-0.064246	-0.509065	0.0119371	0.452506	0.916629	0.207029	0.47462	0.734425	-0.0105708	0.668617	-0.18007	-0.81843	0.144295	-0.196896
1	ATRAID	0.0294711	-0.640961	-1.38831	0.0681763	-0.365138	0.236455	0.00783719	-0.0746337	0.646785	0.119495	0.36853	0.00923831	0.0690444	0.394748	-0.457355	0.863715	0.158695	0.324559	0.111618	-0.301977	0.530713	-0.212306	-0.537477	0.44999	0.167259	0.0225878	0.43282	1.32832	0.46024	0.180187
1	ATRNL1	0.407956	-0.455646	-0.999349	0.754112	0.0682394	0.628121	0.189095	0.61293	0.370315	-0.173386	0.421252	0.419576	1.02759	0.533925	-0.442499	0.68293	0.216698	0.541446	0.130504	-0.372128	0.0825652	0.549555	1.30133	0.198761	0.15792	0.390173	-0.176386	-0.80553	0.0967436	0.00677686
1	ATRX	0.278719	0.207667	0.392895	0.0881093	0.325579	0.904254	-0.0473489	-0.28397	0.111777	0.384172	0.240455	0.327697	0.812963	0.0535372	0.794875	0.474025	0.551782	1.7944	0.553661	-0.0746883	0.021744	0.727502	1.73082	0.378767	-0.038257	0.658369	0.147537	0.329069	0.777168	0.661484
1	ATXN10	0.935317	-0.18152	-0.423979	0.177011	0.0901707	0.522146	-0.138541	-0.629889	0.907528	-0.139956	0.0922205	0.659933	1.58907	0.728238	-0.154448	0.497368	0.056565	-0.0573263	0.563574	-0.0880898	0.00231502	2.13107	5.11843	0.923453	-0.470773	0.315215	-0.194058	-0.867429	0.632576	-0.388089
1	ATXN3	0.601047	0.241962	0.464879	0.666925	0.0465099	0.461408	-0.0190697	-0.176699	0.158183	0.202989	0.420691	0.372509	0.917644	0.365995	0.326488	0.40556	-0.0918811	-0.612399	0.0929458	0.0139324	0.910456	0.233322	0.538078	0.55709	0.217314	0.0654071	0.104501	0.178327	0.903461	-0.208419
1	AVEN	0.481006	0.521729	1.05209	0.373535	-0.458293	0.42995	0.151665	0.470947	0.714037	-0.0944855	0.178885	0.689526	1.65819	0.383659	-0.114676	0.801417	0.288159	0.808653	0.885323	-0.318833	0.226929	-0.339752	-0.845079	0.857215	0.021817	0.947298	0.00445214	-0.17211	0.160465	0.664203
1	AVPI1	0.390917	-0.49965	-1.09171	0.868429	0.00358167	0.57529	0.349305	1.22065	0.724598	-0.405178	0.988355	-0.238292	-0.509186	0.0715467	0.849883	0.491678	0.000456046	-0.26713	0.572264	0.22354	0.166297	-0.991754	-2.41874	0.167137	0.170027	0.780121	-0.148379	-0.707429	0.226887	-0.247349
1	AXIN1	0.407956	0.409941	0.817455	0.871665	0.175037	0.920579	0.0155455	-0.0453938	0.139078	0.254299	0.771321	-0.102469	-0.191904	0.692012	0.160474	0.976907	-0.155953	-0.851976	0.90205	0.319882	0.333527	0.138908	0.310204	0.62357	0.830198	0.0131721	0.654802	2.10586	0.979009	-0.366264
1	AXIN2	0.295388	-0.541657	-1.17988	0.431959	0.363896	0.25301	0.0914049	0.242363	0.843312	-0.146294	0.413947	-0.3581	-0.789057	0.986184	-0.161658	0.289983	0.0363811	-0.132798	0.569215	-0.289497	0.314815	0.16106	0.363668	0.292119	-0.0332504	0.374788	0.216867	0.571911	0.00842898	0.771151
1	AZI1	0.981494	0.580439	1.17532	0.198092	0.196749	0.655758	0.144869	0.445167	0.874053	-0.0113592	0.636004	-0.314832	-0.687982	0.0141569	-0.201495	0.98409	-0.0169562	-0.332238	0.972388	0.0377951	0.246979	-0.65812	-1.61348	0.188115	0.484882	0.317695	0.344867	1.02025	0.479836	-0.311461
1	B3GALT4	0.229984	0.707248	1.44148	0.36474	0.0682959	0.0274093	-0.302607	-1.25224	0.463535	-0.235403	0.722698	0.301321	0.751349	0.700303	-0.0885015	0.554568	-0.153337	-0.842195	0.194271	-0.0227753	0.804824	0.166796	0.377514	0.210407	0.0166827	0.46271	-0.337827	-1.37101	0.571033	0.284001
1	B3GAT1	0.113372	0.511154	1.02989	0.362569	-0.383534	0.609979	0.273057	0.931423	0.908546	-0.149106	0.0709282	0.467214	1.13887	0.0331363	0.632195	0.674451	0.203319	0.491418	0.516952	-0.18251	0.676841	-0.321618	-0.801311	0.284357	0.430801	0.106527	0.671086	2.16289	0.464024	-0.373007
1	B3GAT3	0.976804	-0.500319	-1.09312	0.145976	-0.252684	0.836412	0.198628	0.64909	0.897364	0.0057156	0.755422	-0.010344	0.0233003	0.769378	-0.129372	0.941031	0.250552	0.668035	0.805075	0.0110692	0.679119	-0.552117	-1.35764	0.248606	-0.435259	0.985152	0.227272	0.608355	0.276132	0.206401
1	B3GNT3	0.442785	0.573647	1.16106	0.240244	0.0595246	0.768782	-0.337546	-1.38477	0.43858	-0.335298	0.0404091	0.513505	1.24701	0.482347	-0.174862	0.838422	0.556819	1.81323	0.60854	-0.0192513	0.255662	0.356715	0.835896	0.520142	-0.42684	0.0809989	0.561009	1.77733	0.446971	0.0163142
1	B3GNT6	0.427578	0.219726	0.418207	0.58713	0.00478439	0.0687931	-0.469152	-1.88399	0.923822	0.0526923	0.489587	-0.25594	-0.550411	0.0345832	-0.231371	0.658548	0.0137565	-0.217397	0.377769	-0.0281078	0.4771	0.749315	1.78347	0.66086	0.0276116	0.577939	0.1893	0.475351	0.040956	0.757056
1	B3GNT7	0.153438	0.317717	0.623882	0.830103	-0.335423	0.0985297	0.614865	2.228	0.0435595	0.096524	0.00150307	0.891252	2.12942	0.786576	0.00294518	0.343926	0.0738663	0.00736724	0.754914	-0.104918	0.706689	-0.380467	-0.943348	0.341263	-0.393805	0.0446179	0.690253	2.23003	0.771271	-0.14318
1	B4GALT5	0.681102	-0.745477	-1.60768	0.442959	0.340308	0.774687	-0.148828	-0.668908	0.624378	-0.22593	0.984914	-0.0715292	-0.119628	0.967995	0.377529	0.0470626	-0.584688	-2.45511	0.0442097	-0.304389	0.973613	0.177821	0.404123	0.757372	-0.0763976	0.834785	-0.172457	-0.791766	0.717871	0.108239
1	B4GALT6	0.139593	-0.336708	-0.749708	0.587696	0.0848665	0.85959	0.0478445	0.0771256	0.692135	0.0763689	0.0985895	-0.746718	-1.69687	0.029132	-0.478816	0.565677	-0.318676	-1.46044	0.914752	-0.00516994	0.724704	-0.40191	-0.995102	0.179905	-0.622209	0.407388	0.360005	1.07328	0.0347966	0.0582529
1	BAAT	0.683671	0.358132	0.708711	0.958039	0.460611	0.0664739	0.325452	1.13017	0.804851	-0.376183	0.795669	-0.862664	-1.96772	0.850367	0.554078	0.533922	-0.188233	-0.972681	0.43458	0.201818	0.424336	-0.954991	-2.33	0.164526	0.218261	0.132019	0.417997	1.2764	0.0591082	-0.128061
1	BAD	0.108215	0.654259	1.33026	0.757614	-0.145237	0.110794	0.20527	0.674287	0.741506	0.109756	0.0665015	0.281081	0.704067	0.989454	-0.0221041	0.381316	0.264764	0.721176	0.110899	-0.135504	0.0357081	0.653539	1.5523	0.310284	-0.0845829	0.320813	-0.271349	-1.13815	0.261138	-0.339207
1	BAGE	0.477922	0.0790478	0.122933	0.993113	0.418009	0.649265	0.0154869	-0.045616	0.351761	-0.0266336	0.78345	0.190231	0.491842	0.909118	0.40999	0.587635	-0.127363	-0.745073	0.706719	-0.149359	0.394732	0.337845	0.790353	0.243228	-0.430739	0.89838	0.147028	0.327286	0.278971	0.555478
1	BAI1	0.642114	0.336896	0.664137	0.294933	0.263949	0.168844	-0.364049	-1.4853	0.840802	0.224006	0.0636499	0.76999	1.84616	0.565994	-0.312574	0.820369	0.2572	0.692893	0.511165	-0.232398	0.258931	0.276665	0.64269	0.892113	-0.550475	0.102415	-0.400734	-1.59135	0.0777031	-0.0529253
1	BAI3	0.356469	-0.588899	-1.27904	0.587696	-0.282538	0.645567	-0.118142	-0.552507	0.4016	-0.0715248	0.114685	-0.330729	-0.725118	0.516428	-0.102292	0.86667	-0.288935	-1.34923	0.68681	-0.0307775	0.478065	-0.22852	-0.576611	0.497708	0.103054	0.079447	0.47722	1.48384	0.775201	0.370971
1	BAK1	0.0989804	-0.50299	-1.09872	0.380323	0.456915	0.00885983	1.12492	4.16278	0.46285	0.323672	0.466235	-0.267199	-0.576713	0.790275	-0.132777	0.246133	0.50695	1.62676	0.938177	0.0676069	0.0799838	-0.222622	-0.562377	0.245117	-0.131138	0.193757	-0.213185	-0.934423	0.583214	0.391168
1	BANP	0.023534	0.937341	1.92443	0.334263	0.0728374	0.807569	-0.305694	-1.26395	0.0783533	-0.477572	0.293087	0.190737	0.493024	0.45121	0.121129	0.171247	0.00224924	-0.260425	0.201874	-0.176716	0.196771	0.182533	0.415496	0.913664	0.201729	0.990271	-0.0778673	-0.460449	0.0565672	0.164202
1	BARD1	0.171725	-0.251126	-0.570078	0.857138	0.0630502	0.658548	0.498814	1.78778	0.516461	0.248572	0.563641	0.372734	0.91817	0.291973	-0.0892226	0.00417765	0.644269	2.14023	0.0512621	-0.394921	0.480875	2.27265	5.46015	0.672906	0.337643	0.104045	0.467769	1.45074	0.0327526	0.840237
1	BAX	0.991531	0.16293	0.298996	0.529946	0.255812	0.0805106	-0.141077	-0.639509	0.651881	-0.0514988	0.610644	0.192126	0.496269	0.392033	0.208051	0.0119203	-0.435158	-1.89599	0.765654	-0.319168	0.0529613	0.229971	0.529991	0.160088	-0.347029	0.919745	-0.525106	-2.02698	0.0577414	-0.553541
1	BBC3	0.195227	-0.221642	-0.508194	0.481212	-0.0756881	0.996407	-0.301886	-1.2495	0.0209782	-0.372151	0.701722	-0.111457	-0.2129	0.634194	0.00542613	0.11697	0.452808	1.42432	0.653186	-0.151378	0.242873	0.509231	1.20401	0.872495	0.467759	0.946276	0.227171	0.608004	0.594718	0.186127
1	BBS4	0.517441	-0.303005	-0.678968	0.359974	-0.00434977	0.384121	0.720574	2.62898	0.54251	0.266909	0.0636831	-0.968953	-2.21601	0.973161	0.136965	0.426201	0.075666	0.0140967	0.564874	-0.223093	0.115283	-0.406528	-1.00625	0.824098	-0.239086	0.120875	0.756811	2.46316	0.380687	-0.0245627
1	BCAR1	0.204876	0.813067	1.66359	0.471257	-0.16525	0.0319866	0.815867	2.99045	0.483893	0.33111	0.390101	0.223412	0.569354	0.800473	-0.22906	0.280404	0.939835	3.24542	0.0554647	0.527864	0.0260449	0.550575	1.30379	0.263902	-0.351877	0.03303	-0.459163	-1.796	0.0440459	0.329691
1	BCAS1	0.970338	0.116097	0.200697	0.728121	0.0671736	0.422471	0.0971429	0.264129	0.443146	0.162558	0.314225	-0.247053	-0.52965	0.502416	-0.313848	0.759949	0.251933	0.673198	0.93308	-0.0130018	0.0633387	-0.514251	-1.26624	0.23166	-0.189641	0.046161	-0.219481	-0.956475	0.0206594	-0.429356
1	BCAS2	0.346169	0.329891	0.649436	0.834969	0.464559	0.875787	0.193851	0.630969	0.816793	0.106279	0.265489	0.266282	0.669497	0.51609	0.131437	0.627209	-0.111237	-0.684775	0.652262	-0.0917377	0.712295	-0.352991	-0.877032	0.0392893	-0.599144	0.613518	-0.053054	-0.373536	0.0081465	-0.561533
1	BCAS3	0.394148	0.28946	0.564574	0.383968	-0.200109	0.918536	-0.0350024	-0.237136	0.808827	0.129069	0.268959	0.490727	1.1938	0.862628	0.261306	0.3919	0.370963	1.11828	0.978011	0.355494	0.957482	0.135167	0.301174	0.0895497	-0.0379581	0.80088	0.0107094	-0.150193	0.131034	-0.170632
1	BCAT1	0.604634	-0.37554	-0.831213	0.356962	0.360695	0.0569884	0.419946	1.48861	0.539113	-0.0418469	0.396573	-0.536075	-1.2048	0.27087	0.324955	0.815988	-0.0913287	-0.610333	0.894441	-0.0914067	0.858237	0.241329	0.557404	0.394107	-0.607198	0.141494	0.582848	1.85382	0.0108221	0.82291
1	BCCIP	0.839892	0.118944	0.206672	0.194962	0.332621	0.750172	0.155527	0.485595	0.620749	0.16026	0.951856	0.119617	0.326888	0.262302	0.0271293	0.777644	0.0672654	-0.017315	0.836978	-0.270911	0.873824	0.612367	1.45293	0.931053	0.31986	0.214789	-0.24226	-1.03626	0.0319232	0.861856
1	BCL10	0.132298	-1.03783	-2.22132	0.345704	0.39351	0.427698	0.208501	0.686543	0.854877	-0.0133653	0.154432	-0.198979	-0.41735	0.0603684	0.272728	0.75897	-0.136966	-0.780982	0.166384	0.0129723	0.827792	-0.197224	-0.501077	0.152819	-0.371137	0.71308	-0.294302	-1.21855	0.520619	-0.234735
1	BCL11A	0.0252289	-0.893805	-1.91901	0.667822	0.126458	0.332993	-0.453172	-1.82337	0.904477	0.401693	0.303578	-0.777585	-1.76897	0.121899	-0.595108	0.00123878	-0.618693	-2.58226	0.421875	0.00267386	0.715967	-0.382383	-0.947971	0.10522	-0.180984	0.692133	-0.242421	-1.03683	0.860924	0.479932
1	BCL11B	0.188837	1.02721	2.11306	0.0586379	0.583479	0.273212	-0.475237	-1.90707	0.1853	-0.303318	0.0666423	0.507429	1.23282	0.197334	0.339311	0.136295	0.479284	1.52332	0.351883	-0.282323	0.233453	0.632154	1.50069	0.200715	0.407153	0.107049	1.37371	4.62395	0.103271	-0.633757
1	BCL2	0.438286	-0.497448	-1.08709	0.715407	0.263667	0.386233	0.411156	1.45527	0.578817	0.188542	0.063564	-0.184857	-0.384362	0.275604	0.468673	0.564807	0.250883	0.669272	0.52486	-0.259577	0.548721	-0.237179	-0.597512	0.939597	-0.148745	0.3923	0.282344	0.801255	0.307851	0.23656
1	BCL2A1	0.271172	-0.233866	-0.53385	0.160724	0.189761	0.0580023	0.541908	1.95125	0.782092	-0.251225	0.741517	0.00614108	0.0618093	0.763568	-0.0916675	0.0540349	-0.276274	-1.30188	0.15233	0.0361583	0.891354	-0.0735997	-0.2027	0.122614	0.220316	0.366556	0.218638	0.578113	0.893811	-0.548121
1	BCL2L1	0.4602	0.383041	0.760993	0.139267	0.195122	0.171072	0.325852	1.13169	0.125492	-0.630082	0.457497	-0.69833	-1.58383	0.114932	-0.280413	0.0944026	0.597098	1.96385	0.00586464	0.658432	0.3518	0.243725	0.563188	0.136666	-0.636154	0.486631	-0.139504	-0.676342	0.295295	0.401001
1	BCL2L10	0.19201	-0.276333	-0.622985	0.683447	0.320459	0.196697	0.0961835	0.260489	0.0832585	-0.491227	0.135148	-0.547682	-1.23192	0.658934	0.126916	0.830387	0.0492543	-0.0846625	0.781356	-0.108007	0.110164	-0.865384	-2.11373	0.552402	0.141488	0.014303	-0.586511	-2.24206	0.413958	-0.000923171
1	BCL2L11	0.99127	-0.222501	-0.509995	0.466126	0.417858	0.675506	-0.00371391	-0.11845	0.900412	0.123284	0.768133	-0.110841	-0.21146	0.605375	-0.194413	0.826377	0.454825	1.43186	0.801109	-0.156403	0.0692271	0.15702	0.353919	0.603917	-0.238833	0.374098	0.0802118	0.0932513	0.854462	-0.476872
1	BCL2L12	0.850281	0.605038	1.22695	0.507494	0.367514	0.990249	-0.164762	-0.729352	0.833783	-0.441282	0.175767	-0.422579	-0.93968	0.267207	0.189089	0.824373	0.181198	0.408706	0.347698	0.0100242	0.0187301	-0.962316	-2.34768	0.922962	0.139438	0.735211	-0.103952	-0.551816	0.0747263	-0.138896
1	BCL2L13	0.14526	-0.633117	-1.37185	0.248154	-0.246051	0.592963	0.248175	0.837036	0.389465	0.120783	0.143604	-0.594945	-1.34233	0.485085	-0.0211191	0.992301	0.00710737	-0.242259	0.602721	-0.415663	0.707315	-0.253068	-0.635859	0.513917	0.133659	0.456228	0.15381	0.351043	0.607223	0.538236
1	BCL2L14	0.178554	0.624317	1.26741	0.354546	-0.297854	0.864646	-0.146294	-0.659299	0.631207	-0.261031	0.124664	-0.388327	-0.859666	0.472536	0.21484	0.844459	0.528885	1.70878	0.084751	-0.377412	0.528774	0.77032	1.83416	0.0787848	0.223559	0.258649	0.377806	1.13563	0.200894	-0.626448
1	BCL2L2	0.938208	0.218099	0.414792	0.141921	0.100059	0.0492479	0.117014	0.339504	0.0958445	-0.716941	0.48256	0.0981043	0.276635	0.220227	0.158856	0.302745	-0.224862	-1.10965	0.339857	0.212213	0.92709	1.09663	2.62174	0.0344188	0.550563	0.419111	-0.683208	-2.58076	0.965987	-0.00318445
1	BCL3	0.781271	-0.326266	-0.727791	0.417624	0.108603	0.213714	0.595505	2.15456	0.311519	-0.118554	0.0898821	-0.450572	-1.00507	0.409456	-0.0491714	0.916494	0.011128	-0.227225	0.884311	-0.00507139	0.358211	0.0301306	0.0476609	0.101354	-0.113516	0.463241	0.267805	0.75033	0.837792	-0.0728321
1	BCL6	0.241645	-0.789064	-1.69917	0.554951	0.288045	0.0434679	0.409452	1.44881	0.0430279	-0.258201	0.225989	0.551899	1.3367	0.0579128	-0.198665	0.0259071	0.601662	1.98091	0.0566903	0.180716	0.397331	0.802739	1.91241	0.214684	0.468483	0.791965	-0.528447	-2.03868	0.0787893	-0.237729
1	BCL7A	0.514324	0.193859	0.363913	0.562195	-0.0618173	0.26002	-0.206402	-0.887305	0.804851	0.250115	0.962417	-0.206198	-0.434213	0.197987	0.614325	0.0726008	0.681346	2.27887	0.212022	-0.309874	0.856404	-0.468009	-1.15464	0.436816	-0.317887	0.843814	0.432496	1.32719	0.781106	0.102198
1	BCL7B	0.621918	-0.17526	-0.410841	0.943675	0.434888	0.0501456	0.406476	1.43752	0.591167	0.39981	0.0919012	-0.516917	-1.16005	0.118621	0.049065	0.724942	0.259941	0.703143	0.730683	-0.0741659	0.0297506	-0.896208	-2.18813	0.969602	0.0901136	0.241005	0.352264	1.04616	0.923822	0.0259691
1	BCL9	0.108563	0.757474	1.5469	0.952647	-0.304518	0.844459	0.277199	0.947133	0.0298311	0.362336	0.77266	0.661972	1.59383	0.541105	0.0371192	0.975881	0.197931	0.471274	0.0962337	-0.731141	0.166059	0.123282	0.272488	0.942689	-0.0836545	0.28298	-0.220451	-0.959875	0.0663506	-0.0852149
1	BCLAF1	0.00633983	0.76238	1.5572	0.163603	-0.133751	0.198937	0.237659	0.797145	0.493503	-0.252851	0.172347	-0.616251	-1.3921	0.594416	0.47199	0.905273	0.174403	0.383296	0.338561	-0.122712	0.182818	-0.822531	-2.0103	0.940328	0.138694	0.229364	0.119503	0.230875	0.87102	-0.140421
1	BCMO1	0.322199	0.0470156	0.0557002	0.0647576	0.205113	0.594744	0.166798	0.52835	0.485438	0.40908	0.574891	-0.359963	-0.793407	0.645862	-0.0403572	0.673511	0.204103	0.49435	0.117058	0.272619	0.371389	-0.78692	-1.92435	0.0786988	-0.067524	0.592054	0.222295	0.590925	0.343198	-0.12614
1	BDNF	0.979013	0.470699	0.944981	0.00681653	0.557818	0.355108	-0.269823	-1.12788	0.00981271	-0.667371	0.855893	-0.398702	-0.883902	0.000431062	-0.59014	0.0400656	-0.345489	-1.5607	0.354319	0.195925	0.989133	-0.404453	-1.00124	0.00192021	0.424078	0.11246	0.436151	1.33999	0.227098	-0.386844
1	BEND2	0.442785	-0.669641	-1.44851	0.175079	-0.160087	0.528859	-0.201161	-0.867422	0.913125	-0.205664	0.135475	-0.749713	-1.70386	0.22337	-0.154547	0.930799	-0.238971	-1.1624	0.0847716	-0.56932	0.562291	-0.318707	-0.794284	0.00326033	-0.359948	0.130054	-0.180898	-0.821331	0.559657	0.241749
1	BEX1	0.0405172	-1.39198	-2.96464	0.904775	-0.222799	0.114586	0.803463	2.9434	0.405936	0.101741	0.381163	-0.675079	-1.52952	0.463435	0.00901296	0.322816	0.312207	0.898576	0.980056	-0.0656427	0.989133	-0.61371	-1.5063	0.765069	-0.172105	0.663019	0.872713	2.86913	0.951386	-0.0455389
1	BID	0.972388	0.194411	0.365072	0.601073	0.0208341	0.166821	0.270613	0.922149	0.629464	0.256745	0.500811	0.356089	0.879287	0.24202	-0.081746	0.863198	-0.101277	-0.647532	0.0931187	-0.274941	0.832647	-0.291022	-0.727466	0.841381	-0.203371	0.410532	0.322091	0.940476	0.0765409	0.408642
1	BIK	0.771592	-0.0453825	-0.138237	0.87296	0.0870213	0.407014	0.0600565	0.123449	0.267731	0.203824	0.664285	-0.182801	-0.37956	0.24591	0.630413	0.306716	0.497176	1.59022	0.0705662	-0.11029	0.264222	0.4388	1.03402	0.418705	-0.157294	0.334127	0.647801	2.08133	0.727487	-0.430156
1	BIN1	0.248404	0.0505694	0.0631593	0.73576	-0.255394	0.922622	-0.13136	-0.602648	0.289358	0.00104235	0.122835	0.15715	0.414565	0.560315	-0.302186	0.42995	0.1213	0.184733	0.726831	0.157533	0.158344	0.724057	1.7225	0.222539	0.197434	0.253056	-0.224615	-0.974458	0.945765	-0.109121
1	BIN3	0.30308	-0.0430829	-0.13341	0.58402	-0.272048	0.666949	0.586507	2.12043	0.717871	-0.0539264	0.777016	0.0360968	0.131786	0.426115	-0.292351	0.970752	0.27809	0.771006	0.304779	-0.218609	0.43198	-0.672193	-1.64745	0.404979	0.314413	0.155178	0.407321	1.23901	0.892288	-0.257605
1	BIRC3	0.113819	0.188212	0.352062	0.0657268	0.441067	0.745298	0.0716391	0.167385	0.0845229	0.417094	0.0894258	1.04639	2.49183	0.932011	-0.180661	0.615397	0.186898	0.430018	0.41818	0.13002	0.272637	0.30911	0.720997	0.186555	0.66044	0.0331741	0.524781	1.65043	0.746846	0.00577791
1	BIRC5	0.242481	0.362346	0.717556	0.76644	0.277165	0.18922	-0.139817	-0.63473	0.952408	-0.132869	0.752822	0.114479	0.314886	0.968652	0.432033	0.94615	-0.346925	-1.56607	0.378462	-0.189468	0.299	0.139828	0.312423	0.229308	-0.168647	0.0582509	-0.182586	-0.827245	0.441621	0.0949138
1	BIRC6	0.754001	0.311433	0.610693	0.579511	-0.266362	0.68293	0.482443	1.72568	0.549338	-0.144877	0.869825	0.112109	0.309349	0.368763	-0.0129432	0.3919	0.101772	0.111713	0.354319	0.342197	0.136007	0.274463	0.637375	0.0389596	-0.254781	0.795924	-0.113852	-0.58649	0.514803	-0.0135108
1	BIVM	0.845853	-0.0956252	-0.243693	0.169028	0.377018	0.755056	0.0580808	0.115955	0.0732732	-0.275571	0.814014	0.133385	0.359051	0.226751	0.0258969	0.852522	0.186002	0.426667	0.168554	-0.05261	0.495619	0.247157	0.571469	0.286811	0.146835	0.896349	-0.25248	-1.07206	0.198196	-0.345324
1	BLM	0.338602	0.796129	1.62803	0.117298	0.0672232	0.346002	-0.210431	-0.902589	0.143943	-0.234803	0.335212	0.46459	1.13274	0.199783	-0.000275992	0.957421	-0.041735	-0.424892	0.738409	-0.0835738	0.942753	0.266313	0.617705	0.204716	-0.983123	0.266072	0.127761	0.259801	0.47665	0.0787382
1	BLNK	0.568334	-0.0952057	-0.242812	0.606519	-0.307515	0.647415	-0.283278	-1.17892	0.864455	-0.169618	0.0474988	-1.02598	-2.34923	0.371972	-0.323673	0.778304	-0.340812	-1.54321	0.33213	0.137955	0.747585	-0.126884	-0.331305	0.418705	0.120179	0.201999	0.101679	0.168443	0.211737	-0.616709
1	BLOC1S2	0.625559	-0.397773	-0.877878	0.774178	0.202181	0.567419	-0.157851	-0.703136	0.847834	0.0882308	0.529731	-0.385347	-0.852706	0.144969	-0.165089	0.603685	-0.113395	-0.692846	0.408663	0.0355057	0.976095	-0.12681	-0.331128	0.807502	-0.0497664	0.83178	-0.0930899	-0.513769	0.951386	-0.100548
1	BLOC1S3	0.110507	1.04987	2.16061	0.267067	-0.204096	0.662277	0.177267	0.568064	0.57225	0.182041	0.200226	0.539604	1.30798	0.378226	0.252313	0.527176	-0.143652	-0.805983	0.345727	-0.309321	0.479515	0.280818	0.652714	0.183976	0.403341	0.22443	0.470374	1.45986	0.493503	0.179041
1	BMF	0.188542	0.486296	0.977718	0.749044	-0.499866	0.694297	0.360588	1.26345	0.0923578	1.07346	0.0658593	-1.21108	-2.78162	0.036669	-0.564223	0.0633033	0.420503	1.30352	0.117592	0.69072	0.296446	-1.2788	-3.11155	0.170506	-0.375839	0.0346753	0.727245	2.3596	0.98029	-0.475854
1	BMP2	0.496152	-0.168459	-0.396565	0.943963	0.279236	0.0283745	-0.0309664	-0.221827	0.894994	-0.503736	0.795026	-0.354588	-0.780852	0.716992	-0.197118	0.0080325	-0.454342	-1.96772	0.31393	0.241708	0.578679	0.122479	0.270551	0.452558	-0.316168	0.471833	0.310439	0.899664	0.16628	-0.266159
1	BMP4	0.0502891	1.01963	2.09715	0.185913	-0.287078	0.53901	-0.121228	-0.564216	0.0331741	0.967182	0.146213	0.509735	1.2382	0.0408113	0.387919	0.0131204	0.623419	2.06227	0.374788	-0.733097	0.34957	0.454261	1.07133	0.989768	-0.432439	0.32497	-0.121328	-0.612676	0.869995	-0.348982
1	BMP7	0.756807	-0.266764	-0.602901	0.23648	0.521464	0.956396	0.0338331	0.0239763	0.456228	0.167352	0.935864	0.529608	1.28463	0.321336	-0.188102	0.571786	-0.0752768	-0.550312	0.0404352	0.349585	0.516022	-0.309894	-0.773014	0.364621	0.311424	0.618938	0.0286176	-0.0874663	0.00495971	-0.301072
1	BNIP1	0.0936418	-1.24868	-2.66388	0.96103	0	0.0382717	0.257444	0.872195	0.950364	0.205677	0.203522	-0.510812	-1.14579	0.695995	-0.203921	0.614493	0.176955	0.392839	0.654111	-0.154896	0.654845	0.326883	0.763895	0.604423	-0.0333849	0.394435	-0.152736	-0.722689	0.782092	0.473775
1	BNIP2	0.884413	0.35702	0.706376	0.0795076	-0.345738	0.4933	0.0757722	0.183063	0.275001	0.371627	0.76661	0.212655	0.544225	0.902453	0.00668743	0.126578	0.0589846	-0.0482787	0.382291	-0.266378	0.600692	0.178626	0.406066	0.825308	0.0694122	0.676108	0.354263	1.05317	0.097131	0.335341
1	BNIP3	0.737182	-0.282927	-0.636826	0.684328	-0.0935633	0.132432	0.361059	1.26524	0.00659703	-0.188791	0.65568	-0.188018	-0.391746	0.914234	-0.20213	0.850505	0.170233	0.367704	0.82498	0.3372	0.671724	-0.469344	-1.15786	0.141125	-0.394001	0.497562	-0.102901	-0.548135	0.433288	-0.317885
1	BNIP3L	0.77035	-0.149853	-0.357513	0.300431	-0.0281816	0.144098	0.266993	0.90842	0.627458	0.0518512	0.756056	-0.408137	-0.905942	0.635908	0.0608213	0.854124	-0.300087	-1.39093	0.778524	-0.190528	0.745227	-0.4238	-1.04793	0.872495	-0.0392345	0.202478	0.139565	0.301146	0.157772	0.2895
1	BOD1	0.716701	0.140388	0.251683	0.467133	0.307031	0.320304	-0.19227	-0.833697	0.907528	0.000175161	0.501371	-0.081767	-0.143544	0.416173	0.228681	0.725907	-0.214634	-1.0714	0.929003	-0.103938	0.0772075	0.267961	0.621681	0.53487	0.11397	0.933001	-0.107613	-0.56464	0.194639	-0.243615
1	BOK	0.320463	0.441486	0.883665	0.475026	-0.160381	0.819369	0.252836	0.854716	0.550194	-0.11312	0.394906	0.253485	0.639604	0.841328	-0.134287	0.238611	0.405082	1.24586	0.369848	-0.0380831	0.0828408	0.771059	1.83595	0.576032	-0.126255	0.995392	0.377187	1.13346	0.686462	-0.117771
1	BORA	0.100294	0.434827	0.869687	0.553393	0.00432017	0.666013	-0.121127	-0.563831	0.695926	-0.189074	0.181581	0.149658	0.397065	0.553614	0.469848	0.115178	0.138792	0.25014	0.881275	-0.315322	0.0281156	0.959912	2.29176	0.726828	-0.526772	0.471893	0.0877039	0.119494	0.277833	0.526329
1	BPGM	0.271024	0.691289	1.40798	0.731426	0.050061	0.0126344	0.953439	3.51231	0.394435	0.735737	0.484361	0.255984	0.645442	0.328619	-0.294516	0.412129	0.117887	0.171971	0.492391	-0.216808	0.959343	-0.0586658	-0.166656	0.700164	-0.344081	0.189825	0.524963	1.65107	0.318317	0.393519
1	BRAT1	0.231178	0.64538	1.31162	0.0628256	0.564958	0.853531	0.400207	1.41374	0.968773	0.133537	0.0526412	0.860076	2.0566	0.839394	0.0475295	0.303078	-0.124804	-0.735505	0.633887	-0.337439	0.478065	0.38121	0.895018	0.46102	-0.0930611	0.863951	-0.256363	-1.08566	0.755124	0.477437
1	BRCA1	0.859705	0.198607	0.37388	0.037968	-0.155673	0.120619	-0.300328	-1.24359	0.634404	-0.202707	0.462833	-0.273004	-0.590272	0.362405	0.600514	0.211825	0.592531	1.94677	0.101206	0.125556	0.997993	0.880249	2.09949	0.0330218	-0.931947	0.0236869	0.42552	1.30276	0.700676	0.460877
1	BRCA2	0.205542	-0.290355	-0.652417	0.345233	-0.147327	0.277274	0.528511	1.90043	0.272189	-0.432633	0.307429	-0.828384	-1.88764	0.851708	-0.0883441	0.377827	0.0193324	-0.196547	0.936138	-0.0797058	0.767965	-1.14224	-2.78194	0.380123	-0.0733112	0.848839	-0.225577	-0.977829	0.827777	0.0523674
1	BRCC3	0.631639	0.194437	0.365127	0.0470261	0.369092	0.509678	0.146011	0.449498	0.0945717	-0.298196	0.423071	-0.240648	-0.514689	0.115855	0.186191	0.771733	-0.122122	-0.725475	0.976988	0.10867	0.160652	-0.599278	-1.47146	0.00888572	0.730892	0.910581	-0.362431	-1.45718	0.425047	-0.312463
1	BRD1	0.379921	0.238578	0.457777	0.322811	-0.347828	0.046071	0.391985	1.38255	0.638984	0.250706	0.118819	0.741102	1.77867	0.86684	0.174814	0.158723	0.446546	1.4009	0.352989	0.448111	0.787406	0.380723	0.893841	0.936506	-0.17893	0.0945717	0.355314	1.05685	0.202935	0.373166
1	BRE	0.0184255	0.62961	1.27852	0.65798	0.265491	0.454395	-0.127069	-0.586372	0.256268	0.054818	0.0173572	0.996999	2.37645	0.829701	-0.0833141	0.355968	-0.109649	-0.678838	0.382291	0.259801	0.179792	0.504819	1.19336	0.899499	-0.243075	0.139765	-0.309353	-1.27127	0.317695	-0.00201089
1	BRIP1	0.145782	-0.457815	-1.0039	0.226226	-0.0345138	0.461408	0.107985	0.305255	0.358438	0.0310021	0.00535846	-0.804991	-1.83299	0.552252	0.158403	0.661344	0.121193	0.184331	0.567043	0.0733351	0.685401	0.554184	1.3125	0.611799	-0.390651	0.0209782	0.462285	1.43153	0.160465	-0.0679143
1	BRMS1	0.942972	0.168083	0.309812	0.233947	0.0797129	0.836412	-0.170913	-0.752683	0.772253	-0.324173	0.159787	0.879285	2.10147	0.83308	0.197137	0.570037	0.753342	2.54808	0.573136	-0.168357	0.807111	0.203706	0.466598	0.656023	-0.0127147	0.267177	0.247158	0.67801	0.384534	0.374245
1	BSG	0.676863	0.166241	0.305945	0.161131	0.229924	0.577523	0.00381842	-0.089878	0.380741	0.364875	0.0281256	0.773837	1.85514	0.0586898	0.620902	0.477496	-0.379629	-1.68835	0.762499	0.150391	0.317445	1.19369	2.85599	0.395403	0.365669	0.86829	-0.0402655	-0.328742	0.825888	-0.0165598
1	BTG1	0.753673	-0.260099	-0.588911	0.87296	0.117479	0.00514953	0.668288	2.43065	0.0207652	0.331608	0.34194	-0.254309	-0.546601	0.230921	-0.356062	0.0042806	0.877827	3.01355	0.0288766	-0.513741	0.564393	-0.214216	-0.542087	0.231658	-0.143187	0.00566467	1.35169	4.54684	0.0111858	0.343075
1	BTG2	0.0391593	-0.870104	-1.86927	0.243551	0.371023	0.014228	0.67754	2.46574	0.743932	0.159261	0.0972362	0.688958	1.65687	0.484347	-0.362126	0.462975	0.112872	0.153218	0.621158	-0.204812	0.596907	-0.147279	-0.380531	0.463387	-0.0591226	0.00131832	0.657826	2.11645	0.832781	0.191317
1	BTG3	0.130107	-0.917119	-1.96795	0.841072	-0.290039	0.470853	0.778567	2.84896	0.505734	0.257771	0.286734	-0.340975	-0.749052	0.380615	0.14773	0.550975	0.0691486	-0.0102735	0.519443	0.0104256	0.884591	-0.634465	-1.55639	0.344625	-0.101914	0.0891315	0.207688	0.53976	0.720751	0.369275
1	BTG4	0.879314	0.0651811	0.0938282	0.99672	0.0251437	0.267163	-0.196314	-0.849039	0.463241	-0.073777	0.874567	0.092013	0.262406	0.80264	-0.0947521	0.107944	0.67647	2.26064	0.583655	0.0742633	0.255988	0.624945	1.48329	0.947638	-0.13504	0.946276	-0.30073	-1.24107	0.509022	0.194242
1	BUB3	0.885951	0.0265602	0.0127658	0.369378	-0.24912	0.577046	0.17273	0.550851	0.832219	-0.0447038	0.0807516	0.303988	0.757578	0.951849	-0.212914	0.295887	-0.590318	-2.47617	0.221562	0.0324118	0.103624	0.491566	1.16137	0.228953	-0.000990898	0.374788	0.635849	2.03947	0.54251	0.280225
1	C10orf137	0.578756	0.807615	1.65214	0.71029	0.13122	0.0232823	-0.418494	-1.69183	0.648185	-0.081648	0.87526	0.248782	0.628618	0.0581924	-0.0870717	0.540711	-0.235894	-1.1509	0.449038	-0.0904243	0.0204407	0.4516	1.06491	0.256989	0.408996	0.937084	-0.318025	-1.30164	0.594718	0.147915
1	C10orf90	0.610203	0.276759	0.537914	0.393884	0.200403	0.347406	-0.132221	-0.605916	0.779913	-0.135457	0.458202	-0.531693	-1.19457	0.588194	0.220335	0.260485	-0.184315	-0.958031	0.625116	-0.0970764	0.203052	-1.19068	-2.89885	0.631839	-0.175177	0.0754235	0.190513	0.4796	0.938162	0.168392
1	C11orf30	0.0714185	0.772632	1.57872	0.00634976	-0.239282	0.143003	0.897843	3.30141	0.884176	0.533438	0.0156426	0.74695	1.79234	0.490523	-0.422576	0.757991	-0.122032	-0.725141	0.889374	0.322827	0.326626	1.85563	4.45365	0.345226	-0.166792	0.0514494	0.478195	1.48726	0.527306	-0.264246
1	C11orf82	0.151067	-0.772489	-1.66438	0.932845	0.0341888	0.931337	0.0626847	0.133419	0.509846	0.0199066	0.0962311	-0.304792	-0.66453	0.0275155	-0.360821	0.313696	0.215793	0.538064	0.116162	-0.248058	0.24921	-0.165252	-0.423909	0.806599	-0.50928	0.0577414	0.726853	2.35823	0.98208	-0.302414
1	C14orf169	0.0478708	-0.997647	-2.13697	0.716328	-0.00793406	0.0678188	0.387316	1.36484	0.964681	0.179477	0.018244	-0.863687	-1.97011	0.173638	-0.25168	0.487635	0.392358	1.19828	0.902558	0.154236	0.235727	-0.328946	-0.818998	0.22909	0.0237637	0.684575	0.456821	1.41239	0.0345216	0.566005
1	C14orf178	0.664656	0.500216	1.00693	0.590881	-0.0121122	0.51964	-0.0858028	-0.429837	0.000951891	-0.490921	0.805245	0.196157	0.505687	0.0654036	-0.282883	0.193152	0.125422	0.200145	0.169547	0.378446	0.563425	0.4761	1.12404	0.00145946	-0.622219	0.983104	-0.146606	-0.701219	0.484636	-0.393678
1	C15orf41	0.0980729	-1.12079	-2.39544	0.502104	-0.258438	0.166073	-0.482472	-1.93452	0.861428	0.222111	0.630042	0.591426	1.42903	0.0504635	-0.384267	0.0175228	-0.480321	-2.06486	0.961657	0.270576	0.456215	0.5493	1.30072	0.342365	-0.711039	0.980032	-0.216592	-0.946357	0.10849	0.35379
1	C15orf57	0.200105	0.578001	1.1702	0.0519976	-0.0785486	0.94615	-0.0944192	-0.462522	0.790976	-0.0553077	0.257608	0.300816	0.750168	0.0131365	-0.202882	0.34076	-0.287092	-1.34234	0.820989	-0.169616	0.533257	0.121689	0.268643	0.00686205	-0.612249	0.774218	0.119397	0.230505	0.636235	0.110745
1	C17orf70	0.587073	0.263002	0.509039	0.868106	-0.259068	0.966989	-0.0513402	-0.299111	0.834785	-0.489535	0.92049	0.224193	0.571178	0.146633	0.332432	0.774687	0.17148	0.372367	0.575757	0.0349674	0.357804	-0.209514	-0.530739	0.437274	0.242535	0.277833	-0.255284	-1.08188	0.516461	-0.107829
1	C19orf25	0.666449	0.409047	0.815579	0.0425048	-0.304069	0.321559	0.513564	1.84373	0.502457	-0.203773	0.438905	-0.509432	-1.14257	0.551984	-0.089602	0.321559	-0.227743	-1.12042	0.220594	0.0405609	0.317068	-0.548104	-1.34795	0.0390985	-0.389429	0.121801	-0.296722	-1.22703	0.663019	-0.020993
1	C19orf33	0.544535	-0.0205779	-0.0861738	0.761618	0.142177	0.10215	-0.209372	-0.898572	0.609018	0.0366142	0.48384	-0.332669	-0.729651	0.778885	-0.0777443	0.47482	0.0270637	-0.167638	0.831474	-0.132636	0.392574	-0.409428	-1.01325	0.579218	0.0351266	0.638067	0.376684	1.1317	0.616225	-0.226787
1	C19orf40	0.383786	0.323183	0.635355	0.404732	-0.132265	0.877816	0.00356111	-0.0908541	0.337996	0.196554	0.508951	-0.196862	-0.412406	0.788406	-0.0773541	0.810381	-0.42728	-1.86653	0.494819	0.126108	0.588297	-0.507963	-1.25107	0.292932	-0.0221543	0.419851	0.236018	0.638991	0.118737	0.348819
1	C19orf55	0.15887	-0.515225	-1.1244	0.66986	0.0491471	0.310998	-0.134789	-0.615656	0.357096	0.308882	0.0895349	-0.458057	-1.02256	0.945114	-0.0534485	0.324077	0.120339	0.181138	0.655962	-0.139581	0.230678	-0.843169	-2.06011	0.130625	0.156029	0.960589	-0.0700228	-0.432972	0.143943	-0.0333515
1	C19orf60	0.877131	0.0681368	0.100032	0.940038	-0.3042	0.677273	0.123539	0.364257	0.0802199	-0.204937	0.985616	-0.215323	-0.455529	0.298628	-0.141496	0.982038	-0.211197	-1.05855	0.737442	0.208628	0.536853	-0.333452	-0.829874	0.935888	0.361085	0.753661	-0.342452	-1.3872	0.336058	-0.229443
1	C19orf66	0.177131	-0.517981	-1.13019	0.207418	-0.126671	0.604582	0.185901	0.600812	0.570941	-0.093775	0.953136	-0.239831	-0.51278	0.0759382	-0.316583	0.496553	0.00727657	-0.241627	0.69911	0.317495	0.971751	0.162957	0.368248	0.0393291	-0.305814	0.941168	-0.137431	-0.669082	0.660228	0.0473076
1	C1QL1	0.397062	0.0157605	-0.00990203	0.871018	0.124187	0.85555	0.309197	1.06851	0.331564	-0.0250194	0.381876	0.0847747	0.245497	0.736232	0.314507	0.680099	-0.25633	-1.22731	0.958592	0.161569	0.59421	-0.119701	-0.31397	0.619727	-0.215205	0.237419	-0.140248	-0.678949	0.789988	-0.354659
1	C1QTNF9	0.93895	-0.397086	-0.876436	0.570822	1.05201	0.173675	0.153348	0.477329	0.104592	-0.450699	0.356972	0.0377717	0.135698	0.411367	-0.485841	0.986143	-0.398753	-1.75986	0.154917	-0.314503	0.092061	0.499877	1.18143	0.364621	-0.756748	0.175093	-0.414626	-1.64001	0.0672093	-0.873785
1	C1QTNF9B	0.0829082	0.900966	1.84808	0.344234	0.141173	0.349967	-0.622308	-2.46495	0.0814468	-0.278076	0.586486	-0.457106	-1.02033	0.427429	0.462637	0.298271	0.521359	1.68064	0.614835	-0.103469	0.0404771	0.766335	1.82455	0.171234	0.28803	0.348528	-0.294801	-1.2203	0.655585	-0.520157
1	C1orf159	0.21138	-0.371377	-0.822475	0.695559	0.297394	0.0670449	-0.254056	-1.06807	0.0201052	0.28533	0.174927	-0.406173	-0.901354	0.0887067	-0.367821	0.188548	-0.321907	-1.47252	0.475285	0.251298	0.298698	-0.49342	-1.21597	0.146331	-0.459229	0.621662	0.406055	1.23458	0.914764	0.474487
1	C1orf64	0.898276	-0.658362	-1.42484	0.532233	0.296122	0.689552	0.0212862	-0.0236178	0.158562	0.125324	0.0629446	-1.0146	-2.32265	0.917585	0.728833	0.0664739	-0.424283	-1.85532	0.658744	0.206419	0.162101	-0.613287	-1.50528	0.576562	-0.103892	0.169047	-0.175844	-0.80363	0.592054	0.24376
1	C20orf96	0.648648	0.133471	0.237163	0.538869	-0.110081	0.69715	-0.164389	-0.727938	0.26442	-0.285877	0.827515	0.277761	0.696313	0.914569	0.00562366	0.978959	-0.302559	-1.40017	0.868142	0.201446	0.15002	0.4985	1.17811	0.787402	0.0298373	0.47665	0.250863	0.690986	0.282405	0.228353
1	C22orf29	0.0483815	-0.879661	-1.88933	0.0474019	0.233697	0.606593	-0.212045	-0.908711	0.562251	-0.173071	0.686783	-0.152701	-0.309245	0.385663	-0.0282215	0.550975	-0.0582466	-0.486632	0.741313	-0.0956596	0.511006	-0.348302	-0.865715	0.8069	-0.125068	0.366923	0.299133	0.860062	0.661158	0.233746
1	C2CD4B	0.345156	-0.245302	-0.557853	0.243551	0.16403	0.526336	-0.0780059	-0.400261	0.256268	0.129031	0.631252	-0.206721	-0.435437	0.768153	0.281436	0.967674	0.139255	0.251869	0.554949	0.09025	0.889509	-0.020821	-0.0753146	0.619727	0.121738	0.775201	0.294458	0.843688	0.832781	-0.262908
1	C3orf14	0.118452	-0.294541	-0.661202	0.0427263	0.234674	0.825375	-0.1508	-0.67639	0.922802	0.155811	0.508115	-0.313122	-0.683988	0.0166304	0.283589	0.44284	-0.0945109	-0.622232	0.106103	-0.143559	0.875381	0.509089	1.20366	0.0948054	-0.202825	0.255194	0.471324	1.46319	0.00881923	0.495572
1	C6orf15	0.336848	0.683127	1.39085	0.762565	0.023004	0.716627	-0.149675	-0.672123	0.417048	0.182014	0.635172	0.127305	0.344849	0.140139	0.0238989	0.510041	-0.100249	-0.643687	0.443285	0.287884	0.784946	0.0991005	0.214125	0.639322	0.110475	0.666353	-0.0405246	-0.329649	0.125255	-0.818368
1	C7	0.0840293	1.00525	2.06697	0.430944	-0.0185561	0.806394	0.184707	0.596285	0.872031	-0.0297638	0.607639	-0.254374	-0.546753	0.870821	0.575367	0.899161	-0.100991	-0.646464	0.781356	0.0259693	0.618132	-0.187546	-0.477719	0.436587	-0.532454	0.104318	-0.133106	-0.653934	0.460897	0.419738
1	C7orf26	0.0797975	-0.78188	-1.68409	0.0497363	0.0420331	0.00833966	0.559935	2.01963	0.803858	0.0380784	0.102438	0.162613	0.427327	0.153544	-0.0625841	0.313462	0.496986	1.58951	0.334693	0.0228042	0.116728	0.691536	1.64401	0.222834	0.0455728	0.723635	0.102672	0.171921	0.54251	0.587021
1	C7orf31	0.722718	0.199349	0.375436	0.543488	0.242323	0.763871	0.156049	0.487577	0.485438	0.138239	0.989949	-0.0364251	-0.0376251	0.374204	-0.382576	0.679156	0.21042	0.517972	0.139541	0.0242837	0.783218	0.397053	0.933255	0.237792	-0.113463	0.89838	-0.129798	-0.642345	0.358438	-0.252218
1	C7orf43	0.199974	0.655811	1.33352	0.306336	0.212552	0.735581	0.241164	0.810441	0.784064	-0.0225933	0.696512	-0.22354	-0.474725	0.726242	0.457583	0.481204	0.509557	1.63651	0.264431	0.118275	0.540451	0.540207	1.27877	0.493774	-0.05445	0.437822	0.698492	2.25889	0.63349	-0.328463
1	C7orf50	0.382584	0.394702	0.785469	0.290145	-0.229213	0.979986	-0.0801514	-0.4084	0.157051	-0.319435	0.324198	0.304333	0.758384	0.380833	-0.115897	0.686711	-0.148026	-0.822338	0.633887	-0.205523	0.668659	0.252628	0.584675	0.839558	0.161131	0.18638	-0.115541	-0.592408	0.806838	0.571051
1	CAB39	0.155314	-0.815457	-1.75457	0.225707	-0.249404	0.439787	0.269743	0.91885	0.4016	0.154328	0.0472042	-0.845574	-1.92779	0.151365	-0.0780619	0.926709	0.265004	0.722075	0.232909	-0.336379	0.421183	-0.95953	-2.34096	0.149938	-0.772097	0.988223	-0.19291	-0.863407	0.0844074	-0.326954
1	CABLES1	0.323255	0.857832	1.75755	0.561364	-0.333992	0.818369	-0.168231	-0.742512	0.930961	-0.203665	0.835816	0.395464	0.971267	0.0265996	0.371117	0.224814	0.0449293	-0.100835	0.990283	0.058763	0.127824	0.579862	1.37448	0.747931	0.234292	0.262229	0.736567	2.39225	0.0970017	-0.475439
1	CABLES2	0.73777	-0.386252	-0.853696	0.628886	-0.488172	0.602788	-0.129452	-0.595411	0.526886	0.29547	0.70465	-0.253621	-0.544995	0.137711	-0.371382	0.627209	0.336052	0.987739	0.869151	-0.0497793	0.306642	0.0633562	0.127853	0.488149	-0.204625	0.581453	0.247761	0.680122	0.998464	0.166818
1	CACNA1F	0.245907	-0.244699	-0.556587	0.666847	-0.310633	0.442076	0.17184	0.547477	0.561819	-0.133907	0.892739	0.0335315	0.125793	0.591764	0.0225873	0.70096	0.153004	0.303282	0.99642	0.0647517	0.676921	0.238587	0.550786	0.547214	0.0204893	0.860924	0.0350225	-0.0650321	0.594718	0.267464
1	CACNA1G	0.0964027	0.9219	1.89202	0.92162	0.506288	0.975881	0.11114	0.317223	0.207313	-0.16358	0.0279998	0.828061	1.98181	0.760092	-0.322285	0.138592	0.540706	1.75298	0.353653	0.281153	0.297527	-0.963559	-2.35068	0.68354	0.539302	0.251992	0.703795	2.27746	0.188528	-0.662987
1	CACNA1H	0.809982	-0.255928	-0.580157	0.256471	-0.357686	0.0132901	0.56659	2.04488	0.571814	0.250197	0.534385	0.335371	0.83089	0.170653	-0.315592	0.533922	0.256076	0.68869	0.550661	0.109874	0.901206	0.689583	1.6393	0.0769769	0.460068	0.753661	0.427344	1.30914	0.798897	0.140395
1	CACNA2D3	0.985684	-0.310662	-0.69504	0.242556	0.416581	0.341412	-0.081749	-0.41446	0.288775	0.0607195	0.297762	-0.756623	-1.72001	0.469213	0.320987	0.587635	0.420991	1.30534	0.520275	0.215325	0.751125	-0.238681	-0.601137	0.91428	0.0472085	0.733277	0.105573	0.182085	0.553626	0.0243342
1	CACUL1	0.52826	0.0955147	0.157496	0.89145	0.421085	0.471627	0.235117	0.787503	0.213842	-0.0245208	0.0861715	-0.636667	-1.43979	0.331205	-0.212939	0.487635	-0.248466	-1.1979	0.589831	-0.0852184	0.745227	0.177977	0.4045	0.652434	-0.238201	0.443146	0.180015	0.44283	0.185526	-0.265536
1	CACYBP	0.400985	-0.35282	-0.783525	0.601457	-0.167353	0.385529	-0.2905	-1.20631	0.719791	0.108202	0.652753	-0.124092	-0.242415	0.333803	-0.31638	0.0945585	0.190839	0.444754	0.706719	0.292914	0.827186	-0.015569	-0.0626387	0.688111	-0.348212	0.296426	0.326058	0.954371	0.834785	0.291714
1	CAD	0.730397	-0.0978852	-0.248436	0.15499	0.264756	0.336862	0.270468	0.921599	0.789	-0.13252	0.0550788	-0.589398	-1.32937	0.108461	0.541096	0.229766	0.0427602	-0.108945	0.38299	-0.164515	0.567364	-0.228937	-0.577619	0.0361084	0.58157	0.989247	0.511975	1.60558	0.112211	0.40099
1	CADM1	0.119544	0.523337	1.05546	0.24455	0.294647	0.789506	-0.0764114	-0.394213	0.597388	0.04866	0.584067	0.370881	0.913841	0.208366	-0.00116646	0.593853	-0.107354	-0.670254	0.53283	0.0464651	0.286831	0.542064	1.28325	0.498694	0.358701	0.809821	-0.0178669	-0.250287	0.727487	0.456422
1	CADM4	0.771019	-0.108099	-0.269873	0.446005	-0.096611	0.819151	0.0695217	0.159354	0.615983	-0.116493	0.50066	-0.093448	-0.17083	0.612666	0.222872	0.835007	0.239695	0.627436	0.332981	-0.0894347	0.610475	0.177838	0.404163	0.616988	-0.222534	0.906784	-0.0462432	-0.34968	0.896065	-0.0528801
1	CALCA	0.292895	-0.4088	-0.901023	0.343396	-0.166535	0.65089	0.145877	0.448992	0.371252	0.108222	0.915652	0.277827	0.696468	0.206634	0.415507	0.413625	-0.203819	-1.03096	0.669915	-0.363984	0.400003	0.798882	1.9031	0.222539	-0.297377	0.854462	-0.0992892	-0.535483	0.567458	0.330765
1	CALCR	0.319051	-0.692501	-1.49649	0.137315	0.236625	0.196697	0.915021	3.36658	0.355227	0.177167	0.063922	-0.589312	-1.32917	0.133674	0.0986646	0.822371	0.29872	0.848143	0.924929	-0.169445	0.873541	-0.340736	-0.847454	0.823191	-0.302801	0.335413	0.595358	1.89764	0.488188	-0.475542
1	CAMK2N2	0.782205	-0.0814369	-0.213912	0.235992	0.109527	0.188355	0.339768	1.18447	0.677986	-0.234381	0.411168	0.444645	1.08615	0.982425	-0.463891	0.441312	0.523009	1.68681	0.0485691	0.0566714	0.449113	0.210007	0.481807	0.960639	-0.069459	0.028225	1.18995	3.98031	0.0389693	0.430296
1	CAMTA1	0.785786	-0.285375	-0.641964	0.877172	0.308648	0.671543	0.230211	0.768893	0.316137	0.499252	0.851064	-0.136867	-0.272257	0.794906	-0.111702	0.431108	0.184147	0.41973	0.365602	-0.263841	0.577615	0.320604	0.748741	0.892122	0.149785	0.0980203	0.701454	2.26926	0.265232	0.420893
1	CAPNS2	0.314589	0.659998	1.34231	0.752863	-0.348485	0.499	0.210549	0.694311	0.9279	0.302622	0.921937	0.888884	2.12389	0.433604	-0.127269	0.804402	0.159939	0.329211	0.633887	-0.163761	0.185412	0.547627	1.29668	0.775766	0.00873332	0.394435	0.159545	0.371131	0.757563	-0.146265
1	CARD10	0.26906	-0.48755	-1.06631	0.319893	-0.215244	0.199715	-0.414813	-1.67787	0.0574335	0.268499	0.249387	-0.453617	-1.01218	0.657945	0.306759	0.330676	-0.486961	-2.08969	0.909173	-0.133164	0.109303	-0.668272	-1.63799	0.146391	-0.188333	0.496338	0.642973	2.06442	0.679575	-0.300221
1	CARD11	0.122105	1.02994	2.1188	0.311903	-0.156239	0.823372	0.0989615	0.271027	0.954453	-0.317535	0.111926	-0.00870827	0.0271213	0.61495	0.109079	0.959471	-0.413668	-1.81563	0.936138	0.136248	0.156988	0.416958	0.981297	0.966988	0.0264429	0.12779	0.192192	0.485484	0.036717	0.310236
1	CARD14	0.268618	-0.78588	-1.69249	0.0221662	-0.307909	0.550975	0.385713	1.35876	0.801873	-0.240577	0.252377	-0.757868	-1.72291	0.0211408	-0.312154	0.193593	0.749989	2.53554	0.962678	-0.26525	0.356178	-0.345519	-0.858998	0.205635	-0.231133	0.534036	-0.0264299	-0.28028	0.718831	0.228038
1	CARD16	0.129678	0.842899	1.7262	0.0763098	-0.54647	0.100275	0.520388	1.86962	0.818289	-0.125392	0.130432	0.705305	1.69505	0.532447	0.329013	0.0526067	0.432679	1.34905	0.263335	0.218502	0.0495886	-0.418371	-1.03483	0.88414	0.261802	0.0360291	0.466689	1.44696	0.187882	0.763077
1	CARD17	0.758809	-0.240153	-0.547046	0.326098	0.494357	0.152359	0.520388	1.86962	0.741991	-0.125392	0.273365	-0.489875	-1.09688	0.285603	0.216062	0.11637	0.432679	1.34905	0.208754	0.0503632	0.409153	0.153219	0.344743	0.769818	0.261802	0.060326	0.466689	1.44696	0.0643821	0.763077
1	CARD18	0.925357	-0.232063	-0.530065	0.401137	-0.169803	0.495739	0.11354	0.326329	0.00975687	-0.00552752	0.710872	-0.220462	-0.467534	0.532083	0.131611	0.71916	0.128322	0.210989	0.0338085	-0.0371115	0.755854	0.0217733	0.02749	0.573912	-0.455213	0.342545	0.109726	0.196629	0.00640768	0.385145
1	CARD6	0.934161	-0.18432	-0.429856	0.765871	0.0274692	0.0750933	0.0488135	0.0808012	0.504914	0.16365	0.912009	-0.198788	-0.416905	0.450911	0.239399	0.57845	0.190004	0.441631	0.985976	-0.199123	0.196232	0.23019	0.530518	0.0649729	0.354109	0.450045	0.944637	3.12105	0.668617	0.292242
1	CARD8	0.121452	0.926837	1.90238	0.289574	-0.402497	0.098102	-0.422078	-1.70542	0.157854	0.357818	0.102787	0.895314	2.13892	0.157155	-0.360511	0.0943548	-0.587085	-2.46407	0.475378	-0.3323	0.206946	-0.877034	-2.14185	0.616988	-0.190884	0.150356	0.436786	1.34222	0.00381643	-1.01584
1	CARD9	0.405867	0.268839	0.521292	0.168123	0.562519	0.681467	0.447085	1.59156	0.0340699	0.306529	0.65095	-0.170842	-0.351623	0.581818	0.32857	0.860515	0.171262	0.371552	0.53841	0.109659	0.245394	-0.12765	-0.333153	0.415137	-0.189865	0.010469	1.04604	3.47622	0.609917	0.354856
1	CARM1	0.52725	0.150944	0.273838	0.000621434	0.494265	0.124988	0.583894	2.11051	0.668617	-0.365326	0.10223	0.925743	2.21	0.0237165	0.367495	0.665078	0.114381	0.158862	0.980567	0.105408	0.0863878	1.43764	3.44478	0.0667011	0.423881	0.125557	0.149565	0.336173	0.342545	-0.182542
1	CARS	0.40006	0.0327756	0.0258115	0.814694	0.191203	0.0321379	0.270258	0.920804	0.832781	0.0620692	0.754389	-0.227679	-0.484394	0.200855	0.367362	0.638197	-0.00470829	-0.286441	0.336624	0.221405	0.873734	0.0942589	0.202439	0.844081	0.286762	0.8148	-0.149763	-0.712275	0.165496	-0.0545606
1	CARS2	0.170376	-0.331084	-0.737904	0.172746	-0.356134	0.744325	0.114511	0.330011	0.177144	-0.135068	0.1153	-0.325559	-0.713042	0.0791674	-0.273982	0.347981	0.159693	0.328293	0.305686	-0.167683	0.178368	1.85909	4.46199	0.897932	0.411595	0.287028	0.179658	0.441581	0.0438274	0.370353
1	CASC5	0.227227	-0.385153	-0.851391	0.561315	0.294665	0.984714	-0.0656551	-0.353411	0.292727	0.201583	0.107328	0.860433	2.05743	0.1148	-0.865531	0.015963	0.503721	1.61469	0.0418017	-0.238334	0.347221	0.884474	2.10968	0.193308	0.393293	0.198422	0.402109	1.22075	0.472654	0.600668
1	CASP1	0.278015	-0.454896	-0.997775	0.187739	-0.542777	0.0877268	0.896299	3.29556	0.0915707	-0.964334	0.238441	-0.563905	-1.26982	0.803235	0.446688	0.11637	0.432679	1.34905	0.208754	0.324217	0.314343	0.298734	0.695955	0.061361	-0.570118	0.0980203	0.702149	2.2717	0.0643821	0.763077
1	CASP12	0.262016	-0.324477	-0.724036	0.833355	-0.0997404	0.816672	-0.270689	-1.13116	0.581682	-0.253071	0.843145	-0.196403	-0.411333	0.341993	-0.220827	0.208493	0.450225	1.41465	0.0556078	-0.396979	0.339381	-0.351529	-0.873503	0.756779	-0.285334	0.978545	0.118676	0.22798	0.558744	-0.264877
1	CASP3	0.634859	0.390561	0.776776	0.875378	0.0116288	0.326608	0.0897456	0.236068	0.127469	-0.35054	0.0255841	-0.579624	-1.30653	0.60063	-0.0749199	0.845466	0.0584532	-0.0502658	0.347698	-0.00646293	0.872315	-0.0856425	-0.231766	0.0756877	-0.138358	0.504094	-0.0414779	-0.332988	0.487045	-0.124775
1	CASP4	0.313911	-0.0784155	-0.207571	0.72747	0.167995	0.481712	0.100955	0.278589	0.240234	-0.156616	0.142036	-0.295361	-0.642499	0.252824	-0.251615	0.464969	-0.273172	-1.29029	0.567477	-0.070145	0.579211	-0.218016	-0.55126	0.813527	0.0656466	0.330057	-1.03283	-3.80539	0.0989552	0.0183894
1	CASP5	0.990058	0.226999	0.433473	0.395522	0.127673	0.927731	-0.098156	-0.476696	0.0976494	-0.306347	0.852443	-0.0607574	-0.0944652	0.656037	0.230514	0.967674	0.0946191	0.0849664	0.87521	0.148304	0.872315	0.817857	1.9489	0.191528	0.181789	0.361807	0.191241	0.48215	0.610817	0.0394014
1	CASP8	0.256432	0.202933	0.382959	0.555284	0.284819	0.157964	0.300132	1.03412	0.250931	0.229375	0.790215	0.747978	1.79474	0.0570502	0.415639	0.185348	0.725453	2.44379	0.0715691	-0.307547	0.0977567	-0.395204	-0.978916	0.436587	0.333878	0.134204	0.269398	0.755909	0.63349	0.171622
1	CASP8AP2	0.0810567	-0.541662	-1.17989	0.979732	-0.350182	0.490059	0.509954	1.83004	0.576186	0.559783	0.0843553	0.349354	0.863553	0.79466	-0.0560187	0.851513	0.786301	2.67132	0.543833	-0.0987223	0.462717	0.199397	0.456197	0.541736	-0.0264045	0.0176657	0.67445	2.17468	0.139078	0.348104
1	CAV1	0.957185	0.118763	0.206292	0.177446	-0.403788	0.355815	-0.233886	-0.991561	0.451586	-0.145133	0.0749258	0.439559	1.07427	0.124197	0.519334	0.635332	-0.151162	-0.834063	0.645806	-0.0182556	0.206142	0.317523	0.741305	0.0425868	-0.630502	0.777168	-0.0365523	-0.315736	0.164325	0.57547
1	CBFA2T3	0.480976	-0.178621	-0.417896	0.404035	-0.524994	0.00180736	1.14979	4.25712	0.333485	0.364796	0.127101	0.723877	1.73844	0.353391	-0.2496	0.000607961	0.853271	2.92174	0.44368	0.219268	0.661172	0.457706	1.07965	0.0334532	0.358046	0.0157631	0.205723	0.532877	0.413947	0.284591
1	CBFB	0.577434	0.488817	0.983008	0.0312146	0.036402	0.694297	-0.177896	-0.779174	0.206833	0.163277	0.0564213	0.488402	1.18837	0.0705442	0.0919278	0.173675	0.52208	1.68334	0.588947	-0.0339094	0.240682	-0.640114	-1.57003	0.732085	0.149983	0.604533	-0.131995	-0.65004	0.735211	-0.0643637
1	CBL	0.164743	-0.769103	-1.65727	0.190563	-0.0826366	0.246657	0.110174	0.31356	0.88215	-0.123677	0.0982498	-0.184724	-0.38405	0.55574	-0.0218224	0.010876	0.634849	2.10501	0.153065	-0.272826	0.0355034	-0.710217	-1.73922	0.957543	-0.331684	0.792955	0.0999193	0.162281	0.365875	0.119882
1	CBX4	0.355751	-0.334439	-0.744945	0.456128	0.0739267	0.930799	-0.102751	-0.494125	0.374097	-0.0825366	0.556004	-0.259251	-0.558144	0.916424	-0.217345	0.972803	0.421123	1.30584	0.418918	0.175877	0.521064	0.312018	0.728018	0.824703	0.30649	0.0928126	0.393826	1.19174	0.306028	0.0526462
1	CCAR1	0.0144726	-0.959276	-2.05643	0.0293354	-0.0852985	0.780605	-0.102643	-0.493717	0.789988	-0.000408537	0.23877	-0.337403	-0.740709	0.140821	-0.212389	0.0122282	-0.515495	-2.19638	0.00927315	0.660084	0.849961	0.351137	0.822433	0.000583591	-0.689804	0.968773	0.416282	1.2704	0.910581	0.261161
1	CCAR2	0.710856	-0.373476	-0.82688	0.107288	-0.255173	0.118783	0.264415	0.898641	0.595608	-0.266974	0.17409	0.358322	0.884502	0.995526	-0.470848	0.441312	0.268643	0.735681	0.763698	0.26499	0.328494	0.342524	0.801646	0.151706	-0.228566	0.0948252	0.578525	1.83868	0.268286	0.235265
1	CCDC103	0.899559	-0.00210873	-0.0474082	0.60295	0.0795046	0.429298	0.039222	0.0444179	0.94011	0.103225	0.385629	-0.107475	-0.203598	0.336212	0.025493	0.16614	0.402268	1.23533	0.262242	0.302511	0.379354	0.349874	0.819386	0.54877	-0.492653	0.697133	-0.362664	-1.458	0.0115136	-0.0709653
1	CCDC176	0.195972	0.76125	1.55483	0.754648	-0.100852	0.90549	-0.0365389	-0.242965	0.880125	-0.262629	0.735164	0.123776	0.336604	0.539988	0.213574	0.882956	-0.115059	-0.699068	0.478756	0.324636	0.555966	0.38055	0.893425	0.22195	0.456711	0.312748	0.174128	0.422211	0.0503831	0.480067
1	CCDC6	0.616011	0.210867	0.399612	0.0515565	0.102225	0.291157	0.0472698	0.0749453	0.0212652	0.450215	0.618734	0.162224	0.426418	0.0253145	0.444546	0.0442762	0.855084	2.92851	0.172755	-0.246435	0.00219138	0.966799	2.30838	0.0766307	0.499269	0.00213504	0.773349	2.52109	0.323951	0.409562
1	CCK	0.226525	-0.440203	-0.966935	0.0726115	-0.36967	0.221393	-0.380329	-1.54706	0.332204	-0.341082	0.0789784	0.53936	1.30741	0.0132053	-0.673038	0.418948	0.4617	1.45756	0.282756	-0.398718	0.350531	-0.6433	-1.57771	0.0913695	0.187687	0.629464	-0.256136	-1.08487	0.0745173	0.832846
1	CCKBR	0.266086	0.654418	1.33059	0.741343	0.0646624	0.062752	-0.398802	-1.61713	0.94219	0.148202	0.416697	0.872036	2.08454	0.0893842	0.0383005	0.393325	0.318266	0.92123	0.447503	-0.499704	0.21346	0.645387	1.53263	0.893351	-0.122349	0.0512959	0.814287	2.66448	0.636235	0.0589568
1	CCL18	0.504843	-0.149213	-0.35617	0.204763	0.228306	0.52382	-0.0576859	-0.323182	0.852864	-0.0808009	0.865232	0.273679	0.686777	0.1118	-0.0913693	0.384121	0.0863411	0.0540132	0.965233	0.145728	0.927754	0.00771996	-0.00642892	0.207031	-0.00638739	0.789	0.168706	0.403217	0.963658	0.331648
1	CCL2	0.265832	-0.212042	-0.488044	0.249277	0.227898	0.0463047	0.27742	0.94797	0.850851	0.112811	0.232883	0.175091	0.456477	0.872714	-0.0352841	0.648937	0.229525	0.589411	0.28412	0.0240695	0.437082	-0.0661961	-0.184831	0.311769	0.166946	0.30388	0.269833	0.757434	0.987199	-0.080629
1	CCL21	0.92548	0.094176	0.154686	0.818977	-0.185825	0.115178	0.267939	0.912009	0.13434	0.196084	0.245161	-0.473684	-1.05906	0.142991	-0.479568	0.578805	0.387371	1.17963	0.499286	-0.333342	0.651421	-0.159955	-0.411125	0.263902	0.180371	0.78505	0.0343663	-0.0673304	0.301802	0.379184
1	CCL22	0.466721	-0.113622	-0.281466	0.45241	-0.364063	0.801417	-0.238625	-1.00953	0.745874	0.179161	0.560142	0.35608	0.879266	0.452655	-0.0503801	0.0066754	0.410004	1.26426	0.588063	-0.0301918	0.0476611	-0.273054	-0.684098	0.123748	-0.100066	0.0372987	0.653693	2.10197	0.749764	-0.248316
1	CCL3	0.686341	-0.487449	-1.0661	0.262839	-0.328089	0.613589	-0.00906137	-0.138735	0.00670006	-0.271264	0.197708	0.619348	1.49426	0.53709	-0.396578	0.86667	-0.0854476	-0.588343	0.213906	0.529338	0.837509	0.14538	0.325825	0.365238	-0.198102	0.587626	0.304571	0.87911	0.40088	0.0350111
1	CCL4	0.585834	-0.358168	-0.794752	0.878468	-0.250915	0.497368	-0.014631	-0.159862	0.671422	0.176147	0.103092	-0.769968	-1.75118	0.585118	0.191536	0.796448	0.265197	0.722796	0.927985	-0.139133	0.309597	-0.497434	-1.22566	0.778745	0.0175162	0.490269	0.0658739	0.0430303	0.846828	0.26718
1	CCL5	0.596717	0.159349	0.291481	0.688282	-0.115856	0.395468	0.350696	1.22593	0.126511	0.237273	0.84364	0.0664355	0.202657	0.323883	-0.262112	0.35196	-0.317343	-1.45545	0.693423	0.092396	0.433418	-0.116572	-0.306417	0.476281	-0.158487	0.0818967	0.292465	0.836705	0.515632	0.057319
1	CCNA1	0.911438	-0.237099	-0.540636	0.670997	-0.250331	0.379918	-0.373262	-1.52025	0.657441	0.0531597	0.00885768	1.03169	2.45748	0.71928	-0.0393123	0.577925	0.0767771	0.0182514	0.632062	-0.123019	0.851519	-0.215913	-0.546185	0.59635	0.450298	0.599171	-0.00344899	-0.199785	0.0858029	0.40668
1	CCNA2	0.6966	0.0553686	0.0732326	0.208689	0.378953	0.758587	0.186841	0.604379	0.843854	-0.387143	0.657339	-0.612933	-1.38435	0.21345	-0.0995798	0.137511	-0.361457	-1.6204	0.00170718	-0.284101	0.728793	0.469538	1.1082	0.994442	0.125005	0.328714	0.623954	1.99781	0.815361	-0.00643645
1	CCNB1	0.949011	0.0574357	0.0775711	0.046692	0.188432	0.877816	0.133663	0.40266	0.106388	0.296067	0.0640509	0.58303	1.40942	0.974057	0.107033	0.684819	0.529709	1.71186	0.904589	-0.0589366	0.270263	0.431438	1.01625	0.717514	0.330019	0.825777	0.0596844	0.0213504	0.588511	-0.0411083
1	CCNB1IP1	0.150551	0.771423	1.57618	0.186905	0.357702	0.0182021	-0.362216	-1.47835	0.0465309	-0.377616	0.941461	-0.181348	-0.376164	0.234769	0.482851	0.0330074	-0.41272	-1.81209	0.0598306	-0.538694	0.210555	-0.519593	-1.27914	0.5239	0.215369	0.74168	0.495358	1.54737	0.300403	-0.473159
1	CCNB2	0.716648	0.0128985	-0.0159092	0.576947	0.417922	0.905273	-0.0865265	-0.432582	0.900412	0.165603	0.525425	0.214379	0.548252	0.64853	-0.220481	0.992301	0.151158	0.296378	0.529467	0.0616549	0.1198	0.746679	1.7771	0.100789	0.286043	0.0828026	0.315133	0.916106	0.124925	-0.460589
1	CCNB3	0.917296	-0.360996	-0.800687	0.197663	0.523087	0.0524178	0.296504	1.02036	0.310905	0.273444	0.759904	-0.412383	-0.915861	0.221094	0.593859	0.395271	0.247961	0.658345	0.430821	0.293564	0.127047	0.586805	1.39124	0.588826	0.0956763	0.215224	-0.191406	-0.858138	0.519786	0.565097
1	CCNC	0.0413148	0.640044	1.30042	0.0169304	0.461382	0.072192	0.197096	0.643279	0.474268	0.342221	0.115256	0.580216	1.40285	0.0245644	0.284326	0.307325	0.476176	1.51169	0.574009	-0.21021	0.137649	-0.397154	-0.983623	0.0385931	0.769532	0.175911	0.385712	1.16332	0.31398	0.744704
1	CCND1	0.150518	-0.778029	-1.67601	0.784268	0.436765	0.704778	0.0422006	0.0557164	0.581453	-0.171994	0.198581	-0.229929	-0.489649	0.894846	0.0168608	0.0869503	-0.617417	-2.5775	0.515295	0.356676	0.875381	0.326244	0.762353	0.931562	0.13389	0.0874544	0.43712	1.34339	0.0997453	0.35117
1	CCND2	0.317918	-0.434608	-0.955193	0.506523	0.0169473	0.151991	0.220156	0.730751	0.0943188	0.0209409	0.739897	0.260784	0.656655	0.835717	0.175602	0.408472	-0.0947754	-0.623221	0.501324	0.181399	0.269587	0.381942	0.896784	0.721584	0.577881	0.859916	-0.201857	-0.894743	0.110481	0.788346
1	CCND3	0.363109	-0.314128	-0.702315	0.958028	0.0423494	0.53816	0.121107	0.355032	0.301202	0.140082	0.0245234	-0.477711	-1.06847	0.320324	0.158964	0.0647771	-0.781895	-3.19251	0.197381	0.358879	0.666868	0.299279	0.69727	0.109209	0.912344	0.330287	1.05219	3.49779	0.959566	0.0542782
1	CCNE1	0.114486	0.948224	1.94727	0.32154	0.0905445	0.167388	0.128475	0.382979	0.152659	0.0368742	0.494533	0.349089	0.862935	0.334932	0.390944	0.783491	-0.133984	-0.769831	0.234627	0.0297308	0.0328035	0.347856	0.814516	0.262576	0.215378	0.199142	0.595813	1.89924	0.174319	-0.182166
1	CCNE2	0.0325007	-0.635549	-1.37695	0.0265241	-0.0541345	0.399774	-0.160226	-0.712145	0.451586	-0.104405	0.696615	-0.232263	-0.495101	0.447848	-0.147896	0.379623	0.0619473	-0.0372007	0.00484456	-0.341402	0.321227	0.257223	0.595765	0.868211	0.395532	0.474338	0.906324	2.98686	0.369972	0.352932
1	CCNF	0.0474626	0.844626	1.72983	0.211897	-0.0463592	0.318428	-0.117958	-0.551812	0.560521	-0.148977	0.209268	0.145815	0.388086	0.774587	0.333063	0.623564	0.186562	0.428762	0.351661	-0.0494789	0.595828	0.270742	0.628394	0.191	0.163457	0.915671	-0.0203942	-0.259139	0.836789	0.32166
1	CCNG1	0.542698	0.0524951	0.0672012	0.0349705	-0.206001	0.13645	0.0373215	0.0372087	0.18088	0.0830059	0.779399	-0.0167695	0.00829024	0.70476	-0.214696	0.9216	0.117878	0.171937	0.889374	-0.00391149	0.417597	-0.159654	-0.410398	0.095113	0.451339	0.845823	0.0741877	0.072151	0.407388	-0.565019
1	CCNG2	0.964293	0.468539	0.940448	0.00207275	0.295232	0.252476	0.968937	3.57109	0.494314	0.330729	0.200535	-0.28271	-0.612946	0.174399	0.434375	0.607278	0.567811	1.85433	0.197827	-0.279876	0.468939	0.34356	0.804147	0.818356	0.226548	0.00192491	0.541432	1.70876	0.0490395	1.01972
1	CCNH	0.454391	0.0696137	0.103132	0.958518	0.0205186	0.848488	0.0903998	0.23855	0.0264313	-0.254731	0.28588	-0.749192	-1.70264	0.522262	-0.113754	0.223343	0.159806	0.328714	0.387903	0.206382	0.0398392	-0.878762	-2.14602	0.977444	0.0438137	0.287028	-0.059855	-0.397358	0.307851	-0.0790257
1	CCNI	0.664927	0.193212	0.362556	0.87458	0.115176	0.0968645	0.249285	0.841249	0.393722	0.159765	0.0335669	0.845606	2.0228	0.00177111	-0.121079	0.232774	0.0959244	0.0898472	0.00159444	-0.154836	0.165583	0.294482	0.685692	0.887822	-0.412158	0.647263	-0.0378059	-0.320126	0.704484	-0.0250816
1	CCNJ	0.339175	0.326032	0.641335	0.67321	-0.195499	0.0332923	-0.307429	-1.27053	0.18638	-0.000309167	0.551294	0.560956	1.35785	0.027006	0.313036	0.570911	-0.0565706	-0.480365	0.129853	-0.146425	0.151791	0.742009	1.76583	0.282961	-0.00652871	0.736178	0.211855	0.554355	0.709255	-0.117353
1	CCNK	0.129611	-0.835587	-1.79682	0.482292	-0.390849	0.13645	0.115867	0.335156	0.54081	-0.169328	0.608117	-0.11189	-0.213911	0.518151	-0.0226457	0.580566	-0.0170794	-0.332699	0.55409	-0.550509	0.44958	1.03205	2.46587	0.395639	0.368078	0.207757	0.373027	1.11889	0.0958445	0.284574
1	CCNL1	0.127106	0.483308	0.971446	0.679232	0.209387	0.468482	0.172399	0.549596	0.164714	-0.117842	0.313742	0.192257	0.496575	0.267226	-0.121934	0.799428	-0.388931	-1.72313	0.843994	0.134281	0.349323	-0.2084	-0.52805	0.584013	0.362251	0.860924	0.425735	1.30351	0.746846	-0.26985
1	CCNO	0.987112	-0.360054	-0.79871	0.705	-0.13369	0.570911	0.0479396	0.0774863	0.0243285	0.229274	0.63204	-0.149992	-0.302918	0.606774	-0.121382	0.955371	0.140367	0.256027	0.897484	0.024586	0.749354	-0.0590391	-0.167557	0.758554	0.176074	0.749764	-0.585828	-2.23967	0.479038	-0.424889
1	CCNT1	0.448176	-0.133657	-0.32352	0.0118345	0.252651	0.492489	-0.341626	-1.40025	0.994368	-0.0807973	0.47813	0.202097	0.519563	0.135704	0.383041	0.964598	0.0340549	-0.141496	0.785788	-0.164105	0.551318	-0.143364	-0.371081	0.00741034	0.623909	0.239464	0.210953	0.551194	0.983104	0.080619
1	CCNT2	0.0969927	-0.863391	-1.85518	0.949853	0.370701	0.205768	0.221868	0.737247	0.828777	0.386821	0.437802	-0.439382	-0.97893	0.243911	-0.00299744	0.00267007	0.784202	2.66347	0.310248	0.0173076	0.865577	-0.861615	-2.10463	0.2788	-0.0391525	0.930961	0.250708	0.690445	0.163936	0.357694
1	CCNY	0.737928	0.27386	0.531829	0.688282	-0.384957	0.592073	-0.175387	-0.769656	0.446205	-0.20541	0.566392	-0.160493	-0.327448	0.386738	-0.367942	0.681986	-0.0836851	-0.581752	0.781356	-0.272971	0.629143	-0.292268	-0.730472	0.373527	-0.198035	0.322066	-0.519767	-2.00828	0.52563	-0.170745
1	CCP110	0.905366	-0.0150265	-0.0745218	0.556404	0.0941004	0.643672	0.240566	0.808173	0.101148	0.382503	0.82897	0.133785	0.359985	0.765566	-0.270766	0.21554	0.238844	0.624254	0.792045	-0.349506	0.962362	-0.0470244	-0.138559	0.318886	-0.166597	0.962974	0.246036	0.674081	0.0766626	0.569711
1	CCPG1	0.0504227	0.676409	1.37675	0.511947	-0.10544	0.999487	-0.247569	-1.04346	0.0986929	0.136127	0.511864	-0.244755	-0.524284	0.519794	0.0613228	0.668821	-0.152936	-0.840698	0.972899	-0.204179	0.435706	0.243252	0.562045	0.759738	-0.233415	0.0536386	0.556929	1.76304	0.938105	0.176227
1	CCR1	0.257175	1.09093	2.24681	0.229549	-0.288801	0.829384	-0.0872629	-0.435376	0.382433	-0.087721	0.67211	-0.211494	-0.446585	0.134032	-0.229159	0.819369	0.071182	-0.00267011	0.103904	0.0984276	0.649171	0.188157	0.429069	0.445574	-0.0476707	0.900412	-0.0952564	-0.521357	0.712123	0.0315217
1	CCZ1	0.0857566	-0.958265	-2.05431	0.212067	0.128772	0.694297	-0.0897371	-0.444761	0.693555	0.0139236	0.621442	0.0724439	0.216693	0.84472	-0.104105	0.528017	-0.00953437	-0.304486	0.768591	0.145424	0.920953	-0.498109	-1.22729	0.560749	-0.469449	0.89838	0.115074	0.215362	0.826777	-0.0238258
1	CCZ1B	0.915831	0.27433	0.532817	0.100789	0.12541	0.431455	0.16577	0.52445	0.621655	-0.146807	0.332253	-0.323431	-0.708071	0.666922	0.0827142	0.293516	-0.806173	-3.28329	0.261697	-0.16217	0.508008	-0.369681	-0.917313	0.263239	-0.22056	0.0933125	-0.167526	-0.774493	0.355532	-0.307427
1	CD109	0.0946805	0.288794	0.563175	0.853895	0.406846	0.271065	0.309315	1.06896	0.751712	0.302338	0.164067	-0.18721	-0.389857	0.124309	-0.333799	0.644644	0.550639	1.79013	0.144942	0.0751107	0.223951	-0.633117	-1.55314	0.729163	-0.705238	0.0346864	0.578409	1.83828	0.492693	0.394041
1	CD160	0.901199	0.642237	1.30503	0.767576	-0.173022	0.343375	0.381082	1.34119	0.83178	0.240901	0.642085	-0.260583	-0.561257	0.548173	0.251459	0.186632	0.37101	1.11845	0.648569	0.301046	0.858331	-0.241435	-0.607784	0.515504	-0.216366	0.926881	0.312396	0.906518	0.938105	-0.179295
1	CD180	0.252065	0.865153	1.77291	0.437467	0.186322	0.230766	-0.54735	-2.18062	0.547627	0.485441	0.224793	0.799742	1.91566	0.477367	0.313863	0.926709	0.111415	0.147772	0.162107	-0.197372	0.340972	0.726727	1.72895	0.724496	-0.0140296	0.628016	-0.197672	-0.880085	0.0657832	-0.0313202
1	CD19	0.307229	-0.243152	-0.553341	0.372837	-0.000932153	0.518806	0.232361	0.777051	0.638984	0.0578479	0.701556	-0.212666	-0.449323	0.295095	-0.597499	0.278414	-0.326622	-1.49015	0.6821	0.167751	0.936416	-0.182728	-0.466089	0.0552447	-0.397641	0.514803	0.0788195	0.0883745	0.638984	0.261574
1	CD2	0.953996	-0.189522	-0.440776	0.851804	0.20127	0.407014	0.133049	0.40033	0.553626	0.117521	0.776701	0.197612	0.509085	0.971362	0.226047	0.875787	0.20143	0.484355	0.914752	-0.00340258	0.519686	0.216709	0.497981	0.193517	-0.410064	0.322066	0.139957	0.30252	0.887217	0.0699104
1	CD27	0.727507	-0.354735	-0.787545	0.518699	-0.0179456	0.272026	0.238005	0.798457	0.665369	-0.368765	0.183756	0.501991	1.22011	0.180317	-0.70594	0.691447	-0.123583	-0.730939	0.0181681	0.325926	0.661537	0.591241	1.40194	0.186555	0.209367	0.456138	0.233963	0.631792	0.781907	-0.124802
1	CD28	0.050067	-0.736664	-1.58919	0.262884	0.251561	0.774687	-0.0959071	-0.468165	0.21055	0.0599436	0.536306	-0.191021	-0.398761	0.754421	0.0236824	0.143003	-0.294114	-1.36859	0.735992	0.129868	0.948803	-0.625426	-1.53457	0.00854772	-0.500036	0.237419	-0.00011835	-0.188119	0.162386	0.41763
1	CD2AP	0.776539	-0.215182	-0.494634	0.738564	-0.100048	0.876802	0.0679225	0.153287	0.875064	0.185024	0.435093	-0.222686	-0.472729	0.423749	-0.371863	0.983064	0.0376877	-0.127912	0.739377	-0.0523093	0.569256	0.0146197	0.0102242	0.116884	0.126014	0.925861	0.344647	1.01948	0.240491	0.494755
1	CD36	0.626988	0.471794	0.947278	0.420437	0.236056	0.06207	0.429903	1.52638	0.206775	0.303456	0.0791712	0.657407	1.58316	0.420389	-0.466359	0.57971	-0.323598	-1.47884	0.0805681	0.44296	0.0633187	-0.731819	-1.79136	0.630309	-0.144206	0.635338	-0.179831	-0.817594	0.0927269	0.278366
1	CD38	0.52789	0.311253	0.610316	0.0916112	0.652035	0.508027	-0.266848	-1.11659	0.145711	-0.298317	0.627179	-0.338146	-0.742444	0.756235	-0.01153	0.674451	-0.143863	-0.806772	0.896469	-0.156164	0.7695	-0.0348742	-0.109233	0.191723	0.28831	0.289943	0.584853	1.86085	0.254659	-0.696817
1	CD40	0.780079	0.214629	0.407508	0.838571	-0.373394	0.155329	0.125695	0.372434	0.728933	0.22809	0.884973	-0.156753	-0.318711	0.0532757	-0.327054	0.315939	0.236686	0.616188	0.734543	0.0194711	0.262787	0.249154	0.576291	0.711372	0.267016	0.98208	0.131711	0.273638	0.335413	0.0797952
1	CD40LG	0.219195	-0.755252	-1.6282	0.458741	0.0748179	0.579685	-0.0190287	-0.176544	0.0764157	-0.12067	0.0697006	-0.278052	-0.602064	0.665694	-0.174688	0.415805	-0.193932	-0.993989	0.238479	-0.0596157	0.431018	-0.152173	-0.392343	0.341992	0.502962	0.879112	0.12795	0.260464	0.073686	0.0100625
1	CD44	0.1879	-0.366343	-0.81191	0.0894811	0.504965	0.760653	0.22493	0.748861	0.0862112	0.121018	0.242656	-0.434475	-0.967469	0.115377	-0.411152	0.475815	0.158923	0.325412	0.0847257	-0.537946	0.731254	-0.23391	-0.589621	0.0886683	-0.806571	0.184851	-0.611554	-2.32978	0.145781	0.651259
1	CD5	0.276756	-0.273865	-0.617804	0.13992	0.0286344	0.146906	-0.00514407	-0.123875	0.921783	-0.101714	0.826788	-0.211596	-0.446823	0.374552	-0.0205874	0.759949	0.0526355	-0.0720194	0.902558	0.229342	0.856404	-0.293761	-0.734075	0.896424	-0.267847	0.162001	0.372182	1.11593	0.901428	-0.128617
1	CD5L	0.00126555	-0.990354	-2.12166	0.978684	-0.0425922	0.317182	0.324717	1.12738	0.00368521	0.215258	0.00316647	-0.752468	-1.7103	0.189607	0.0744062	0.044822	0.682293	2.28241	0.143007	-0.0151132	0.0490767	-0.650732	-1.59565	0.271281	0.140444	0.557068	0.197587	0.504379	0.0014032	0.725
1	CD70	0.625841	0.144832	0.26101	0.616479	0.177945	0.0134829	0.533935	1.92101	0.495937	-0.0256637	0.330188	0.257565	0.649135	0.52089	0.180717	0.520474	0.241122	0.632772	0.0528115	-0.42437	0.678847	0.170569	0.38662	0.70882	-0.295013	0.52563	0.331684	0.974079	0.141147	0.23087
1	CD79A	0.304482	-0.300578	-0.673873	0.807421	-0.302928	0.890003	0.220438	0.731823	0.84281	0.115664	0.802431	0.275637	0.691351	0.973161	0.251002	0.801417	-0.170008	-0.904533	0.446737	-0.460795	0.881519	0.119217	0.262677	0.62577	0.506052	0.909563	-0.217878	-0.950861	0.527306	-0.372976
1	CD9	0.0129523	-0.962883	-2.064	0.910285	-0.292124	0.306716	0.364785	1.27937	0.887217	-0.218397	0.0767472	-0.199609	-0.418823	0.946033	-0.515104	0.101075	0.390979	1.19312	0.200519	0.281821	0.0898293	0.0294085	0.045918	0.97427	-0.218109	0.464024	0.442022	1.36056	0.987199	-0.394027
1	CD99	0.294344	0.821741	1.68179	0.280093	0.137569	0.149796	0.163095	0.514302	0.424302	0.0330508	0.0642124	1.1999	2.85043	0.776664	0.172333	0.950247	-0.184773	-0.959744	0.847005	0.171236	0.125974	1.37762	3.29992	0.986818	0.112445	0.496749	0.0327368	-0.073038	0.858908	-0.345083
1	CDAN1	0.068504	0.274118	0.532372	0.0587215	0.276133	0.943078	0.22594	0.752693	0.404487	0.0819703	0.698753	-0.787008	-1.79098	0.924292	0.10127	0.0132423	0.492243	1.57177	0.0438059	-0.548584	0.990996	0.126098	0.279286	0.774278	0.20554	0.00468115	0.48398	1.50752	0.64082	0.209805
1	CDC123	0.110302	0.455182	0.912411	0.811698	0.402795	0.062752	-0.451987	-1.81888	0.824778	0.0939964	0.628735	0.183597	0.476345	0.886484	0.230123	0.997434	0.322482	0.936997	0.882287	-0.16683	0.878449	0.0798586	0.167683	0.634849	-0.598548	0.134007	-0.405696	-1.60873	0.892288	-0.173344
1	CDC16	0.0181983	-0.892487	-1.91625	0.740193	-0.289748	0.723013	0.033333	0.0220791	0.722674	0.123661	0.052438	-0.47772	-1.06849	0.435536	-0.40396	0.932844	0.11799	0.172357	0.44712	-0.463453	0.145529	-0.296018	-0.739523	0.807303	-0.438969	0.414692	-0.128573	-0.638054	0.162001	0.412411
1	CDC20	0.119221	0.728462	1.48601	0.543497	-0.199145	0.276138	-0.151969	-0.680825	0.489462	-0.0968818	0.336789	0.214952	0.54959	0.99785	0.0166302	0.0818569	0.581472	1.90542	0.0217091	-0.26117	0.147212	0.455987	1.0755	0.680215	-0.165228	0.0475819	0.664314	2.13917	0.0450501	-0.372439
1	CDC23	0.798548	-0.165141	-0.3896	0.424722	-0.155384	0.688604	0.187621	0.607339	0.361807	-0.126891	0.79704	-0.0288139	-0.0198454	0.662822	-0.443453	0.463759	0.322556	0.937272	0.250956	0.189766	0.149177	-1.40221	-3.40941	0.396305	0.283681	0.851857	-0.0647564	-0.414525	0.865969	0.870843
1	CDC26	0.336727	-0.336163	-0.748563	0.104458	0.0668228	0.182799	0.284686	0.975535	0.432535	0.329255	0.456238	-0.172966	-0.356584	0.273416	-0.087671	0.130458	0.461907	1.45834	0.164624	-0.0730058	0.60327	-0.0413798	-0.124935	0.537612	0.223311	0.140455	0.167483	0.398935	0.880125	0.334463
1	CDC27	0.927597	0.0545322	0.0714769	0.930961	-0.467416	0.411396	0.432426	1.53595	0.176322	0.43298	0.127561	-0.621184	-1.40362	0.741626	0.590941	0.409932	0.155707	0.313388	0.873189	-0.0472463	0.214922	0.516085	1.22055	0.311871	-0.717338	0.850851	0.185466	0.461923	0.0412103	0.245236
1	CDC34	0.0552798	0.65326	1.32816	0.965901	-0.236954	0.152359	-0.2971	-1.23135	0.307851	-0.116783	0.658547	0.327376	0.812214	0.257507	-0.107177	0.675391	-0.219129	-1.08821	0.79418	0.248102	0.636345	-0.229546	-0.579089	0.767442	0.101241	0.131034	0.116388	0.219964	0.665816	0.155255
1	CDC37	0.482951	-0.162712	-0.384503	0.46487	0.256863	0.553556	-0.222473	-0.948268	0.13301	0.123272	0.42455	0.155555	0.410841	0.365571	0.00121126	0.287644	0.43648	1.36326	0.927985	0.0241568	0.0955694	0.567417	1.34444	0.0697424	0.601784	0.765387	-0.427719	-1.68587	0.620749	-0.489596
1	CDC37L1	0.0817937	-0.411931	-0.907595	0.00558029	0.377938	0.285317	0.641711	2.32983	0.320188	0.0677244	0.193675	-0.315172	-0.688776	0.266661	0.0104667	0.81637	-0.136058	-0.777587	0.0147802	-0.172351	0.216917	-0.608057	-1.49265	0.112141	0.680301	0.258966	0.526768	1.65739	0.0256569	0.557223
1	CDC42	0.423891	-0.360735	-0.80014	0.890624	0.0090752	0.0011843	1.02288	3.7757	0.00457037	0.512334	0.837709	-0.279962	-0.606527	0.935033	-0.0622147	0.888986	0.259778	0.702534	0.0364297	-0.119636	0.731133	-0.361883	-0.898494	0.833184	0.0224833	0.00131536	0.599112	1.91079	0.855372	-0.770748
1	CDC45	0.119323	0.6995	1.42522	0.183058	0.409943	0.103234	-0.361264	-1.47474	0.344507	-0.31155	0.300415	-0.535342	-1.20309	0.195902	-0.335035	0.883906	0.15843	0.32357	0.0980424	0.121654	0.129193	0.462501	1.09122	0.468533	0.0472595	0.404487	0.198701	0.50828	0.0503831	0.564662
1	CDC5L	0.297937	-0.584792	-1.27042	0.563849	0.101648	0.00885983	0.363881	1.27594	0.467949	-0.019611	0.00444056	-0.981507	-2.24533	0.3259	0.00724902	0.0424096	0.49937	1.59842	0.467684	-0.112149	0.426295	-0.255188	-0.640976	0.955807	-0.0752472	0.991295	-0.142978	-0.68851	0.872031	-0.293733
1	CDC6	0.980075	0.352183	0.696224	0.600552	0.124127	0.723013	-0.109649	-0.520294	0.113816	-0.110684	0.824608	0.153237	0.405424	0.932347	0.027128	0.214663	0.0650981	-0.0254192	0.735509	-0.00733578	0.991617	-0.168274	-0.431202	0.529513	0.0963957	0.794934	0.100617	0.164723	0.0511428	0.49579
1	CDC73	0.442231	0.173522	0.321228	0.465445	0.147775	0.932844	-0.00276218	-0.11484	0.0809989	0.046996	0.754878	0.0498203	0.163844	0.14134	0.100258	0.325974	-0.101487	-0.648318	0.164429	-0.135508	0.457882	-0.35163	-0.873746	0.217892	0.190548	0.385939	0.406366	1.23567	0.793944	0.275011
1	CDCA2	0.854149	0.334387	0.658871	0.539976	0.107797	0.20393	-0.200254	-0.863985	0.71021	0.0852609	0.127436	0.18846	0.487705	0.922888	0.14613	0.712436	-0.183765	-0.955972	0.395701	-0.23934	0.449491	0.423688	0.997542	0.498713	-0.162179	0.249873	-0.667086	-2.52429	0.750738	-0.433408
1	CDCA3	0.866523	-0.122347	-0.299779	0.908098	0.481516	0.786536	0.059359	0.120803	0.266348	-0.272946	0.821704	0.0728951	0.217747	0.0744198	-0.0707863	0.843452	0.161822	0.336253	0.967788	0.15798	0.140981	-0.576029	-1.41535	0.729156	0.213006	0.383833	0.538137	1.69721	0.9611	0.260709
1	CDCA5	0.757318	-0.386732	-0.854705	0.674893	-0.0882091	0.536463	-0.0398855	-0.25566	0.110195	0.404907	0.647163	0.402751	0.988289	0.249944	0.364542	0.745298	0.137239	0.24433	0.840986	0.109858	0.887664	-0.262933	-0.659669	0.752059	0.76925	0.21574	0.39315	1.18937	0.00746274	0.455295
1	CDCA8	0.393167	0.179166	0.333075	0.082801	0.270808	0.805468	0.0464021	0.0716539	0.801873	-0.0171664	0.159486	-0.451107	-1.00632	0.763913	0.110705	0.0232433	-0.276568	-1.30298	0.43345	0.297424	0.704334	-0.250835	-0.63047	0.83318	-0.0807672	0.124925	0.0315061	-0.0773488	0.520619	0.258169
1	CDH1	0.642775	-0.346355	-0.769956	0.118288	-0.230441	0.2947	-0.397741	-1.61311	0.647263	0.0563564	0.415184	-0.327492	-0.717556	0.843779	0.25424	0.629948	-0.34609	-1.56294	0.110612	0.0708219	0.974854	-0.281854	-0.705338	0.636546	0.254868	0.508199	-0.155172	-0.731223	0.479836	6.51e-05
1	CDH11	0.388345	-0.432054	-0.949831	0.354821	-0.18317	0.0330798	0.308301	1.06511	0.903969	-0.115469	0.0612197	0.921996	2.20124	0.707737	0.23084	0.645567	0.223478	0.5668	0.898498	0.157423	0.0310624	0.607465	1.4411	0.62412	0.137409	0.147138	0.367998	1.10127	0.310293	0.162776
1	CDH13	0.679819	-0.256986	-0.582376	0.290408	-0.265133	0.0162804	0.607346	2.19947	0.26005	-0.0710522	0.610059	0.318338	0.791101	0.293445	0.291373	0.573537	-1.01915	-4.07966	0.662459	0.249804	0.795202	0.116328	0.255705	0.812924	-0.0929756	0.131371	0.583115	1.85476	0.171546	0.195818
1	CDH2	0.186396	-0.514342	-1.12255	0.554182	0.0348996	0.629538	0.126752	0.376444	0.334127	0.401406	0.158824	-0.549151	-1.23535	0.415025	0.251497	0.98322	0.0612845	-0.039679	0.673655	-0.161346	0.390423	0.180378	0.410295	0.110323	0.382658	0.605429	0.107927	0.19033	0.275566	-0.1644
1	CDH4	0.0867712	-1.04572	-2.23786	0.640238	-0.555047	0.822371	-0.0850205	-0.426869	0.385237	0.309574	0.742777	-0.132983	-0.263183	0.0716097	0.30927	0.828381	0.296877	0.841252	0.821986	-0.17664	0.720622	-0.152114	-0.3922	0.868211	0.0426267	0.752686	0.126877	0.256706	0.475855	-0.0926372
1	CDIP1	0.298007	-0.81559	-1.75485	0.2956	-0.455298	0.0421403	-0.324713	-1.33609	0.507377	-0.271793	0.551327	-0.292254	-0.63524	0.0219975	-0.230357	0.180276	-0.149776	-0.828881	0.000653945	-0.409896	0.142142	0.620177	1.47178	0.645988	0.533369	0.220537	-0.734035	-2.75879	0.284133	0.64363
1	CDIPT	0.0411931	0.710463	1.44823	0.177974	-0.537196	0.0515178	0.500929	1.7958	0.87102	0.295944	0.122409	1.02626	2.44481	0.251687	-0.321039	0.85858	0.227002	0.579974	0.353321	0.132632	0.0468801	0.968181	2.31172	0.270605	-0.398672	0.657441	0.317506	0.924417	0.0503831	0.231504
1	CDK2AP1	0.804978	-0.113016	-0.280194	0.841338	0.281354	0.0406101	0.419094	1.48538	0.492693	0.372697	0.124336	-0.793468	-1.80607	0.447608	-0.00268903	0.52131	0.0433949	-0.106572	0.760766	-0.477924	0.513511	-0.245374	-0.617289	0.727995	0.238748	0.658369	0.211291	0.552379	0.772253	0.177378
1	CDK5RAP2	0.0751088	1.05217	2.16545	0.379852	0.348082	0.860601	-0.0721068	-0.377884	0.461677	-0.215496	0.179678	0.612373	1.47797	0.205287	-0.75258	0.630862	-0.188332	-0.973049	0.467684	0.0674791	0.223358	0.295311	0.687694	0.584547	0.288964	0.26442	-0.428017	-1.68691	0.268841	-0.0647452
1	CDPF1	0.363343	0.403238	0.803384	0.899904	-0.283214	0.0530792	-0.113972	-0.536691	0.208221	-0.530271	0.0235812	0.671531	1.61616	0.454344	-0.40279	0.0459308	-0.474414	-2.04277	0.070367	-0.358386	0.167971	-0.460299	-1.13603	0.524184	0.107383	0.0770572	-0.484121	-1.88343	0.836789	0.198108
1	CDR1	0.730281	0.2444	0.469996	0.32448	-0.168239	0.293516	0.207637	0.683266	0.000597552	-0.537344	0.221624	0.591132	1.42835	0.600073	0.0380784	0.712436	0.145941	0.276869	0.976477	-0.175418	0.393867	0.367898	0.862888	0.63516	0.0139884	0.628927	-0.121632	-0.613741	0.667682	-0.167084
1	CDR2	0.124671	0.28521	0.555653	0.218811	-0.500049	0.157964	-0.299111	-1.23897	0.557931	-0.020391	0.793603	0.103978	0.290356	0.419115	-0.364388	0.670696	-0.119893	-0.717142	0.894441	-0.243582	0.106553	-0.396746	-0.982637	0.311681	-0.211878	0.89838	0.1066	0.185682	0.963658	-0.0395956
1	CDT1	0.176961	0.97425	2.0019	0.408449	0.130383	0.517972	0.153662	0.478523	0.372719	0.183336	0.823462	-0.150284	-0.3036	0.665324	-0.0774674	0.208548	0.680645	2.27625	0.4282	-0.00480863	0.771881	-0.373189	-0.925781	0.995349	0.122219	0.951386	-0.438967	-1.72527	0.739083	-0.442379
1	CDX2	0.354176	-0.374015	-0.828012	0.18564	-0.129264	0.0653387	-0.120971	-0.563238	0.12461	0.213891	0.804692	-0.177471	-0.367108	0.189067	0.228425	0.203472	0.229078	0.58774	0.787267	-0.0224269	0.470853	-0.162805	-0.418004	0.777553	0.171595	0.583214	-0.0782413	-0.461759	0.705437	-0.481845
1	CEBPA	0.576999	-0.20434	-0.471877	0.20257	0.237389	0.10797	1.03989	3.84025	0.665265	0.128298	0.958969	-0.147889	-0.298004	0.156459	0.00211677	0.664525	0.0482483	-0.0884243	0.630239	-0.368197	0.476136	0.483395	1.14165	0.365855	-0.0343205	0.783845	0.120562	0.234586	0.161746	-0.322776
1	CEBPB	0.355836	-0.254495	-0.577149	0.108385	0.480084	0.0201207	-0.508952	-2.03496	0.0950792	-0.161659	0.418763	0.322572	0.800992	0.173973	0.386362	0.00126126	-0.178879	-0.937704	0.0429418	0.487175	0.208631	0.177344	0.402971	0.555004	-0.0913098	0.0759904	-0.147295	-0.703633	0.115438	-0.403443
1	CEBPG	0.130356	0.543036	1.09681	0.248909	0.128592	0.608178	0.448398	1.59654	0.383833	0.423016	0.000883361	0.772328	1.85162	0.108069	0.450497	0.435988	0.235582	0.612056	0.654111	0.212739	0.0402368	0.446265	1.05203	0.182816	-0.0726937	0.334127	0.174211	0.422501	0.591167	0.281769
1	CENPE	0.209948	0.357899	0.708222	0.61628	-0.0574092	0.312228	0.118901	0.346662	0.651881	0.226957	0.331173	0.213946	0.547241	0.23932	0.290318	0.976907	-0.118249	-0.710995	0.226446	-0.329692	0.787577	-0.17648	-0.451009	0.302472	0.19468	0.59383	0.72189	2.34084	0.513148	0.101815
1	CENPF	0.565681	0.0481429	0.0580662	0.839409	0.151272	0.741407	-0.132092	-0.605427	0.0742046	-0.331156	0.102564	0.408545	1.00182	0.0440649	0.391152	0.554417	0.189177	0.43854	0.615285	0.0724687	0.199211	0.742233	1.76637	0.236084	-0.157285	0.705437	-0.012643	-0.231989	0.764408	0.0811254
1	CENPI	0.137593	-0.784002	-1.68854	0.194827	0	0.655758	-0.8799	-3.44207	0.18425	0.0690229	0.649935	-0.140496	-0.280735	0.354245	0	0.378524	0.360957	1.08086	0.195162	-0.191283	0.723347	-0.0629701	-0.177045	0.108436	-0.547111	0.681748	0.357869	1.06579	0.945254	-0.116723
1	CENPJ	0.542105	-0.226559	-0.518513	0.230672	-0.276912	0.510504	0.236215	0.791668	0.650956	-0.145651	0.833034	-0.515082	-1.15577	0.594613	-0.367579	0.915473	0.220965	0.5574	0.613033	0.230066	0.10189	-0.663352	-1.62611	0.830456	-0.561431	0.11783	-0.296494	-1.22623	0.16316	-0.234869
1	CENPL	0.421624	-0.436511	-0.959188	0.362237	0.451064	0.927023	-0.0157185	-0.163987	0.591167	0.0948211	0.279184	-0.461772	-1.03123	0.522812	-0.0287613	0.80862	-0.382687	-1.69979	0.8914	-0.287357	0.518036	-0.244671	-0.615594	0.518127	0.284623	0.00849293	0.939085	3.10161	0.178383	-0.471824
1	CENPM	0.770265	0.090496	0.146962	0.243662	0.0657827	0.244565	0.42994	1.52652	0.941168	-0.233444	0.00375433	0.702255	1.68793	0.950331	-0.00658014	0.526336	0.0113675	-0.22633	0.0993508	-0.18317	0.676445	0.185379	0.422365	0.776361	-0.00600815	0.832781	-0.188855	-0.849202	0.0759904	-0.178823
1	CENPN	0.56278	0.360702	0.714104	0.861964	-0.0993059	0.126898	0.282241	0.966259	0.952408	0.540582	0.514551	-0.0197409	0.0013491	0.481598	-0.00509171	0.201649	0.247765	0.657612	0.397129	-0.215306	0.0955694	-0.937704	-2.28828	0.753827	-0.0111539	0.229862	0.176383	0.430107	0.807832	0.0524691
1	CENPQ	0.155423	1.01901	2.09585	0.18387	-0.0813717	0.876802	-0.113025	-0.533099	0.711166	-0.27925	0.430127	0.428881	1.04933	0.941251	0.101484	0.666949	0.0735937	0.00634796	0.718187	-0.440157	0.0952601	0.907457	2.16515	0.813829	0.366717	0.605429	0.165657	0.392538	0.956498	-0.0097373
1	CENPU	0.800694	0.193451	0.363058	0.737256	-0.0527704	0.897124	-0.0492585	-0.291214	0.0639206	-0.363309	0.223204	-0.657208	-1.48777	0.497962	0.163601	0.958446	-0.134877	-0.773172	0.172755	0.279453	0.850909	-0.386385	-0.95763	0.741462	0.00925353	0.92892	0.160535	0.374597	0.22443	-0.0960544
1	CENPV	0.480225	-1.04568	-2.23778	0.865518	-0.212304	0.904254	0.119861	0.350303	0.648185	-0.131054	0.270407	0.0809727	0.236616	0.00583594	-0.0104075	0.277274	0.47512	1.50774	0.792697	0.116715	0.522581	0.276145	0.641436	0.739114	0.0138007	0.813803	-0.145241	-0.696437	0.214315	0.0193311
1	CEP128	0.403936	-0.396568	-0.87535	0.733989	0.136591	0.966649	-0.0911013	-0.449936	0.152585	-0.36153	0.400767	-0.638551	-1.44419	0.562746	-0.0426364	0.53816	-0.500727	-2.14116	0.897484	0.170846	0.904904	0.310875	0.725258	0.464335	0.66311	0.227381	0.17672	0.43129	0.17306	0.40981
1	CEP135	0.281991	0.265878	0.515076	0.0390096	0.343479	0.139525	0.595661	2.15515	0.624378	0.348218	0.723678	0.115036	0.316188	0.262098	0.141093	0.232774	0.803506	2.73565	0.722985	-0.101105	0.0186959	1.00099	2.3909	0.0723017	0.40937	0.547627	1.04556	3.47455	0.12461	0.465807
1	CEP152	0.855809	0.106069	0.179648	0.0922562	-0.173743	0.912412	0.159394	0.500264	0.107365	0.13476	0.353907	0.158968	0.418813	0.996941	-0.597292	0.223832	0.122046	0.187521	0.0163708	0.165686	0.767513	0.859163	2.04859	0.42522	-0.0384581	0.33477	-0.188963	-0.849582	0.714995	-0.0755823
1	CEP192	0.707507	-0.0339019	-0.11414	0.893459	0.0429099	0.770749	-0.158103	-0.704091	0.165496	0.237707	0.133268	-0.555725	-1.25071	0.0945042	0.298349	0.756034	0.0669767	-0.0183946	0.81004	0.101236	0.240095	-0.20419	-0.517889	0.510894	-0.0917121	0.537418	0.149292	0.335216	0.437822	0.325648
1	CEP250	0.793569	-0.270992	-0.611774	0.939057	0.342752	0.850505	-0.144193	-0.651327	0.3923	0.213575	0.10572	-0.718453	-1.63084	0.753508	0.0942784	0.580566	-0.0677088	-0.522013	0.707672	0.0339472	0.194352	-0.0361738	-0.11237	0.976749	-0.403895	0.502457	0.0438481	-0.034119	0.981056	0.473416
1	CEP290	0.35856	-0.358465	-0.795375	0.557035	-0.2045	0.0417316	-0.630032	-2.49426	0.0338408	0.701674	0.262915	0.351067	0.867554	0.596323	-0.200173	0.0747747	-0.4225	-1.84866	0.0348455	0.0570517	0.601177	-0.233029	-0.587494	0.479752	0.717238	0.215552	-0.280628	-1.17066	0.596727	-0.215002
1	CEP350	0.991225	0.198671	0.374014	0.613892	0.17667	0.0294487	-0.497715	-1.99234	0.052848	0.237941	0.844292	0.202458	0.520405	0.772546	-0.0143603	0.469271	0.185181	0.423597	0.719146	-0.061702	0.952522	-0.189772	-0.48309	0.0505797	-0.00925463	0.433288	-0.344936	-1.3959	0.94219	0.228814
1	CEP41	0.713412	-0.166597	-0.392656	0.330076	-0.0327655	0.299468	0.0338391	0.0239988	0.349112	0.0357301	0.160048	-0.597373	-1.348	0.546711	0.0601113	0.401216	0.130756	0.22009	0.199618	0.179757	0.878352	-0.00524573	-0.0377226	0.297852	0.129794	0.962635	0.0628766	0.032532	0.72556	-0.146069
1	CEP55	0.987849	-0.15433	-0.36691	0.694537	-0.00863743	0.65948	0.129837	0.388146	0.10001	0.00911645	0.944961	-0.139927	-0.279405	0.229032	-0.14084	0.754078	-0.568433	-2.39433	0.741313	-0.317553	0.143094	0.470556	1.11066	0.246381	-0.0427742	0.585859	-0.115341	-0.591708	0.0973899	-0.852832
1	CEP57	0.981637	0.0981425	0.163012	0.266785	0.100631	0.400495	0.0645146	0.14036	0.722674	0.219826	0.151318	-0.189367	-0.394896	0.971564	-0.094523	0.00723995	0.503922	1.61544	0.618444	0.0744094	0.946325	-0.554005	-1.36219	0.454431	-0.172997	0.945254	0.0728674	0.0675263	0.979009	-0.460342
1	CEP63	0.0530985	-0.354787	-0.787655	0.147816	0.607244	0.60548	-0.222702	-0.949137	0.0646603	-0.195688	0.291729	0.413616	1.01367	0.88668	0.273574	0.738492	0.0921228	0.0756325	0.491584	-0.00980112	0.303991	0.204732	0.469074	0.610518	0.132984	0.341241	0.283968	0.806945	0.694977	0.0430382
1	CEP68	0.716701	-0.024259	-0.0939001	0.57166	-0.175147	0.749196	-0.106155	-0.507038	0.0973899	-0.145723	0.123048	0.81931	1.96137	0.728696	-0.288184	0.346002	-0.280902	-1.31919	0.980056	-0.103591	0.00175781	0.868729	2.07168	0.416473	0.222708	0.712123	-0.355432	-1.43267	0.152953	0.0184291
1	CEP70	0.557272	-0.0802366	-0.211393	0.0316358	-0.412726	0.129805	0.485463	1.73714	0.595608	0.257664	0.370184	-0.199727	-0.419098	0.561935	0.151299	0.368849	0.727955	2.45315	0.342458	-0.329269	0.182842	-0.483474	-1.19196	0.145803	-0.373591	0.227876	0.391137	1.18232	0.0436264	0.660835
1	CEP72	0.216271	-0.139703	-0.336209	0.385285	0.366247	0.783569	-0.0491073	-0.290641	0.495125	0.229306	0.625797	0.230457	0.585811	0.510252	0.428394	0.411396	0.129132	0.214019	0.388608	-0.293935	0.890739	0.29559	0.688366	0.245433	0.55478	0.149299	0.227237	0.608232	0.060326	0.649079
1	CEP76	0.380356	0.0723957	0.108971	0.854184	0.173274	0.628121	0.0235158	-0.0151601	0.670019	0.542501	0.692705	-0.199319	-0.418144	0.5138	0.237842	0.278414	0.352042	1.04753	0.397844	0.0355339	0.591519	-0.812488	-1.98606	0.486826	0.00111271	0.162001	0.0258307	-0.0972279	0.620749	-0.986803
1	CEP78	0.0102519	1.21877	2.51512	0.298818	-0.244777	0.495897	0.117848	0.342668	0.700219	0.340897	0.108165	0.411326	1.00832	0.258319	-0.180986	0.0149096	0.598689	1.9698	0.304473	-0.43241	0.370902	-0.426937	-1.05551	0.940754	-0.252511	0.420333	-0.159861	-0.747646	0.451904	0.719416
1	CES3	0.440358	-0.767083	-1.65303	0.330573	0.13762	0.269664	-0.0761286	-0.39314	0.608384	-0.453451	0.440195	-0.512218	-1.14908	0.333803	0.0973964	0.977809	-0.416536	-1.82636	0.97573	0.0172247	0.562291	-0.291053	-0.72754	0.450223	-0.21979	0.574719	0.312997	0.908623	0.622666	-0.117181
1	CES5A	0.940769	-0.228647	-0.522896	0.0333015	0.257235	0.689552	-0.388772	-1.57909	0.83178	0.284504	0.888242	-0.167049	-0.342761	0.0446151	0.134132	0.721086	-0.233847	-1.14324	0.67272	0.206088	0.861905	-0.366733	-0.910199	0.155741	-0.376244	0.328378	0.365486	1.09247	0.320813	-0.322891
1	CETN1	0.913634	-0.156171	-0.370774	0.388377	0.0230524	0.722049	0.22743	0.758346	0.175911	0.246744	0.143721	0.243774	0.616919	0.128507	-0.43205	0.545831	0.328882	0.960927	0.805075	-0.463791	0.892585	0.0901137	0.192435	0.774575	0.126555	0.0381262	0.651566	2.09452	0.027767	0.548035
1	CETN2	0.755084	0.0243456	0.00811747	0.111079	0.274579	0.0488042	0.386569	1.36201	0.192878	0.0960556	0.0990666	0.14238	0.380062	0.219214	0.539114	0.669758	0.00212242	-0.260899	0.873189	0.185382	0.238815	0.0233233	0.031231	0.719325	0.0579929	0.332844	0.243337	0.664628	0.877594	0.13055
1	CETN3	0.088637	-0.454908	-0.997801	0.928162	0.514165	0.287061	0.66445	2.41609	0.280113	0.246253	0.0153573	-0.65249	-1.47675	0.445351	0.258705	0.531387	0.721566	2.42926	0.68681	0.179504	0.128214	-0.363956	-0.903497	0.439571	0.346806	0.63075	-0.0489934	-0.359313	0.322694	0.146865
1	CFP	0.54402	-0.466969	-1.02312	0.835556	-0.0731426	0.680099	0.533516	1.91942	0.563118	0.197341	0.622554	0.0574518	0.181671	0.640112	-0.277911	0.36407	0.485794	1.54766	0.695316	-0.253106	0.132967	-0.750665	-1.83685	0.118963	-0.0399339	0.0148736	0.705016	2.28174	0.00284974	0.904197
1	CGB	0.170038	-0.463335	-1.01549	0.68655	-0.08848	0.354403	0.0810862	0.203221	0.0618384	0.257518	0.241254	-0.530372	-1.19148	0.176569	-0.132633	0.0735727	0.646816	2.14975	0.528634	0.237402	0.173314	-0.494944	-1.21965	0.564945	0.333829	0.108233	0.26815	0.751538	0.527708	-0.0360449
1	CGB5	0.394739	-0.101865	-0.256789	0.688387	0.0828325	0.589409	-0.258647	-1.08548	0.87001	-0.246872	0.836251	-0.0469516	-0.062215	0.32036	0.352651	0.826377	-0.207274	-1.04388	0.802595	0.310307	0.465602	0.618417	1.46753	0.212966	-0.311768	0.498376	-0.0581013	-0.391215	0.756587	-0.0443741
1	CGREF1	0.947209	-0.0554102	-0.159284	0.724218	-0.0378231	0.462251	-0.210518	-0.902919	0.286679	0.284206	0.422531	-0.326001	-0.714073	0.638602	-3.5e-06	0.0905991	0.372855	1.12535	0.128704	0.4011	0.768311	-0.258964	-0.65009	0.832227	-0.0260004	0.0683917	0.316805	0.921962	0.870585	-0.487243
1	CGRRF1	0.695632	-0.250253	-0.568245	0.511947	-0.111756	0.570037	0.0403501	0.048697	0.303006	0.354115	0.982505	-0.288936	-0.62749	0.43286	-0.0745106	0.0748829	0.369763	1.11379	0.98926	0.331893	0.755854	1.17007	2.79899	0.705884	0.280348	0.774218	0.116045	0.218763	0.764408	0.112214
1	CHAF1A	0.992242	-0.0107696	-0.0655867	0.128259	-0.501751	0.647415	0.374274	1.31537	0.745874	-0.133671	0.704846	-0.368576	-0.813527	0.723699	-0.17653	0.85555	-0.0263287	-0.367284	0.881275	-0.0273106	0.386983	-0.355941	-0.884152	0.23241	-0.126857	0.475855	-0.104544	-0.55389	0.158562	0.481828
1	CHAF1B	0.856333	-0.187195	-0.435891	0.485351	-0.0608183	0.385539	0.207826	0.683981	0.881137	0.358028	0.25538	-0.433107	-0.964272	0.335548	0.00913808	0.958337	0.0918438	0.0745891	0.87117	-0.376976	0.506412	0.378096	0.887501	0.074873	0.0444622	0.791278	-0.0439082	-0.341501	0.354089	0.24276
1	CHAT	0.249915	-0.347694	-0.772767	0.88528	0.417211	0.685765	-0.394682	-1.6015	0.687406	0.382307	0.0367402	-0.453028	-1.01081	0.350812	0.204364	0.965623	0.39285	1.20012	0.126001	-0.265895	0.696878	-0.414275	-1.02495	0.611527	-0.481093	0.243072	0.378146	1.13682	0.388759	0.209494
1	CHD8	0.331765	-0.294466	-0.661046	0.186161	0.457952	0.26111	0.268633	0.914641	0.045464	-0.270069	0.0540519	0.770819	1.84809	0.630175	0.303924	0.0829927	0.334242	0.98097	0.0217827	-0.321065	0.117282	0.309104	0.720984	0.159165	-0.232044	0.00103341	0.696508	2.25194	0.0514494	1.02451
1	CHD9	0.110938	-0.262533	-0.594021	0.0552744	0.28139	0.462975	0.212239	0.700721	0.547627	0.0957501	0.0214378	-0.816424	-1.8597	0.407728	-0.545126	0.94615	0.120683	0.182425	0.817999	-0.253398	0.00697642	-1.09344	-2.66415	0.308435	0.766812	0.953431	0.299963	0.86297	0.855885	0.210124
1	CHFR	0.712821	-0.348145	-0.773714	0.404035	-0.136345	0.421727	0.109189	0.309824	0.0122093	0.138176	0.255822	-0.208666	-0.439979	0.748646	-0.158133	0.368164	0.324895	0.94602	0.147612	-0.299848	0.037383	0.640034	1.51971	0.857825	0.281496	0.56572	0.0909906	0.131006	0.221506	0.372154
1	CHI3L1	0.646013	0.255084	0.492421	0.470217	-0.367975	0.0726008	0.0667605	0.148879	0.680807	0.293235	0.351549	-0.278482	-0.603068	0.658954	0.0249758	0.982038	0.575154	1.88179	0.694369	-0.175837	0.306702	0.120341	0.265389	0.930944	-0.281552	0.413225	0.24227	0.660888	0.958543	-0.140249
1	CHIC2	0.97018	0.0498391	0.0616265	0.0377134	0.181356	0.375744	-0.284	-1.18166	0.449275	0.088879	0.155904	0.422563	1.03457	0.0521917	0.473725	0.688604	0.66176	2.20563	0.112052	-0.563051	0.624178	1.02145	2.44029	0.149279	-0.38939	0.605429	0.157006	0.362237	0.355758	0.30539
1	CHL1	0.645532	-0.243485	-0.55404	0.104186	0.395182	0.25569	-0.09797	-0.475991	0.504094	0.0283695	0.96973	-0.554288	-1.24735	0.579349	0.257419	0.383419	-0.721743	-2.96759	0.126318	-0.19701	0.997206	0.090673	0.193784	0.70391	-0.114921	0.964681	0.46784	1.45099	0.92892	0.0939393
1	CHN1	0.592474	-0.455971	-1.00003	0.712954	0.342539	0.763871	-0.156136	-0.696631	0.368603	0.204687	0.414178	-0.273416	-0.591236	0.892945	0.0755524	0.486023	0.446361	1.40021	0.60049	-0.382035	0.165821	0.0011486	-0.0222894	0.212253	-0.292348	0.467949	0.564138	1.78829	0.590281	-0.162813
1	CHP2	0.157745	0.58432	1.18346	0.606519	-0.285827	0.34403	0.112625	0.322858	0.741991	-0.215238	0.514332	0.371084	0.914315	0.433839	-0.0707806	0.0915524	0.559073	1.82166	0.0482773	0.00784423	0.871702	-0.00982027	-0.0487636	0.471961	-0.0503164	0.394435	0.296016	0.849144	0.602743	-0.0651245
1	CHPF	0.0417783	0.693306	1.41222	0.953338	-0.105838	0.902216	-0.155637	-0.694738	0.838795	0.272811	0.231401	0.124266	0.337749	0.223827	-0.16373	0.51964	-0.278703	-1.31097	0.825479	-0.05352	0.0255789	0.943389	2.25188	0.888436	0.467029	0.046725	0.184477	0.458458	0.272189	-0.120265
1	CHST1	0.0639394	0.697017	1.42	0.595363	-0.170062	0.851513	-0.0267539	-0.205848	0.0853356	0.154759	0.471429	0.206774	0.530487	0.585944	0.0879033	0.16256	0.289054	0.812	0.0680123	-0.190126	0.134582	0.129471	0.287425	0.837129	0.194135	0.0674975	0.524883	1.65079	0.509022	0.228949
1	CHST12	0.675975	0.283288	0.551618	0.819542	0.0211994	0.932844	-0.141487	-0.641064	0.965704	0.0881157	0.880341	-0.228096	-0.485367	0.268264	0.127154	0.865658	0.232884	0.601969	0.796158	-0.363663	0.325421	-0.0151502	-0.0616276	0.363799	-0.0851544	0.680807	0.0443505	-0.0323592	0.839798	-0.134705
1	CHST13	0.89381	0.13685	0.244256	0.406122	0.0366063	0.606379	-0.160493	-0.713157	0.362821	-0.0547887	0.211698	0.558584	1.35231	0.914835	0.179472	0.454395	0.394254	1.20537	0.697212	0.000175308	0.425691	-0.1533	-0.395063	0.404979	0.0308448	0.28471	0.152803	0.347515	0.152585	-0.269783
1	CHST14	0.117584	-0.856992	-1.84175	0.297785	-0.029997	0.0652785	0.333073	1.15908	0.10764	0.2193	0.647132	-0.174707	-0.360651	0.132892	-0.246627	0.625688	-0.0893521	-0.602942	0.0938771	-0.0209564	0.960583	-0.198894	-0.505107	0.913664	-0.140611	0.122282	0.24701	0.677493	0.625539	-0.0506212
1	CHST4	0.351907	0.269876	0.523469	0.796817	-0.315261	0.157296	0.175611	0.561781	0.299405	0.427145	0.279203	0.200741	0.516394	0.691421	0.251918	0.0152618	0.361244	1.08193	0.677733	-0.350336	0.237886	0.342662	0.80198	0.674432	0.392472	0.247794	-0.204736	-0.904831	0.0437845	-0.310644
1	CHST6	0.421624	0.352836	0.697596	0.667523	0.116276	0.543268	0.288982	0.99183	0.99744	-0.411998	0.360622	0.270184	0.678613	0.667363	0.0470408	0.791844	-0.118386	-0.711506	0.378115	0.404808	0.0554924	0.570099	1.35092	0.550844	0.0216077	0.581453	1.15681	3.86423	0.282405	1.24081
1	CHST7	0.0886233	-0.0924496	-0.237027	0.780165	-0.184345	0.0213954	0.470991	1.68224	0.119955	0.447847	0.279966	-0.286085	-0.620829	0.789042	0.111254	0.00467807	0.754754	2.55336	0.325148	-0.307693	0.606118	-0.275722	-0.690538	0.992869	-0.121891	0.0564011	0.459681	1.42241	0.396576	0.385557
1	CHSY3	0.290938	0.192159	0.360345	0.518965	-0.2739	0.0680128	-0.561367	-2.23379	0.281831	0.0787075	0.0905323	0.391776	0.96265	0.904859	0.0445422	0.262751	0.298363	0.846812	0.930022	-0.0203691	0.699182	0.119918	0.264369	0.866377	-0.0515058	0.273312	0.36857	1.10328	0.580574	0.0153137
1	CIB1	0.13956	-0.407284	-0.897842	0.220439	-0.255368	0.883906	-0.10257	-0.493439	0.0839463	-0.014415	0.802597	-0.119439	-0.231546	0.847609	0.223959	0.486023	0.356993	1.06604	0.322633	-0.00711998	0.444928	-0.0356442	-0.111092	0.115081	0.131903	0.766367	-0.00292132	-0.197937	0.201346	0.0463937
1	CIC	0.301017	-0.598415	-1.29901	0.482374	-0.19795	0.232271	0.365547	1.28226	0.0884096	0.0730957	0.102174	0.802983	1.92323	0.0856724	0.337684	0.0216881	0.506355	1.62454	0.116759	-0.437013	0.0553932	0.612817	1.45402	0.345419	0.485168	0.291702	0.363223	1.08455	0.0903453	0.073832
1	CIDEA	0.183034	0.350324	0.692322	0.152856	-0.15388	0.677273	-0.128896	-0.593302	0.246194	-0.0311763	0.708908	0.112812	0.310993	0.155641	0.758251	0.615397	0.0493793	-0.0841952	0.967788	-0.280053	0.408712	0.485685	1.14718	0.664808	-0.0420689	0.824778	-0.297806	-1.23082	0.0446394	-0.41704
1	CIDEB	0.0961603	0.793506	1.62253	0.846163	-0.248082	0.688604	0.269698	0.918681	0.903461	0.665459	0.668464	0.295686	0.738185	0.193558	-0.316735	0.491678	0.198205	0.472296	0.0210572	-0.401759	0.617584	0.229299	0.528369	0.0284304	-0.254435	0.00155365	0.653506	2.10132	0.558793	0.216331
1	CIDEC	0.54402	-0.404051	-0.891055	0.719673	0.186621	0.0483638	0.27783	0.949528	0.916689	0.164612	0.961671	-0.457771	-1.02189	0.987217	-0.222633	0.834402	0.300031	0.853047	0.0601011	-0.347918	0.129587	0.259938	0.602318	0.680119	-0.351151	0.035018	0.724544	2.35014	0.374098	0.137184
1	CIITA	0.820732	0.391726	0.779221	0.128907	-0.27715	0.570037	-0.236216	-1.0004	0.504914	0.308868	0.356937	-0.743753	-1.68994	0.295474	0.130039	0.760929	0.223823	0.568089	0.660136	0.10126	0.532244	0.372112	0.873057	0.391095	0.43311	0.832781	0.0879341	0.1203	0.0759904	-0.407846
1	CILP2	0.743506	-0.129947	-0.315732	0.976062	0.0767395	0.734612	0.739108	2.69929	0.0141256	0.303225	0.268959	-0.953066	-2.1789	0.896747	-0.32685	0.526336	0.367697	1.10607	0.740345	-0.0908519	0.206666	-0.511705	-1.2601	0.119815	-0.134625	0.455453	0.125856	0.253129	0.819785	-0.459159
1	CITED2	0.442928	0.110149	0.188212	0.00386556	0.741059	0.368244	-0.101144	-0.488031	0.0333663	-0.340653	0.260112	0.742238	1.78133	0.449647	0.487091	0.01716	-0.351923	-1.58475	0.500508	0.326661	0.0524728	0.338743	0.792521	0.211258	0.508558	0.0222968	-0.400789	-1.59154	0.414928	0.316455
1	CKAP2	0.0414456	1.09535	2.25608	0.502848	0.052254	0.169243	0.29397	1.01075	0.077703	-0.107175	0.327319	0.251085	0.633996	0.731105	-0.422882	0.563069	0.081793	0.0370068	0.647648	0.192792	0.0741311	0.494525	1.16851	0.950733	-0.0600416	0.866979	-0.21152	-0.928592	0.181299	-0.56854
1	CKAP5	0.940835	0.130154	0.230202	0.921247	0.251396	0.927731	0.150354	0.465972	0.355758	-0.162576	0.701018	-0.0991655	-0.184186	0.675315	-0.174021	0.530544	0.545797	1.77202	0.374657	-0.259289	0.534402	0.269935	0.626448	0.96002	0.0594059	0.040956	0.322064	0.940382	0.261683	0.461153
1	CLASP1	0.141956	-0.245744	-0.558781	0.263938	-0.157563	0.0440053	0.430826	1.52989	0.378946	0.0320505	0.307984	-0.329888	-0.723154	0.252562	-0.162917	0.11697	-0.131729	-0.761398	0.344417	-0.253662	0.499144	-0.149775	-0.386556	0.199792	0.25164	0.751712	0.143466	0.314812	0.570941	-0.438436
1	CLASP2	0.0644808	-0.894229	-1.9199	0.187408	0.920489	0.674515	-0.230405	-0.978354	0.305155	0.370084	0.255913	-0.295774	-0.643463	0.927066	0.575813	0.0127264	-0.486918	-2.08953	0.202767	0.117924	0.175881	0.447569	1.05518	0.146745	0.660326	0.249038	0.341439	1.00825	0.123492	0.838086
1	CLASRP	0.0827363	-0.613109	-1.32985	0.299218	0.452072	0.0292574	0.703308	2.56349	0.859916	0.683761	0.140851	0.470267	1.14601	0.83689	0.118848	0.371597	0.24597	0.6509	0.211084	-0.619117	0.316316	0.53129	1.25725	0.960639	-0.0879578	0.00207167	0.857374	2.8154	0.536572	-0.070347
1	CLDN3	0.894625	0.025098	0.00969677	0.357688	-0.0613215	0.913432	-0.0707839	-0.372866	0.218609	0.395317	0.0411013	-0.664824	-1.50556	0.77752	0.458045	0.842445	-0.119757	-0.716633	0.242072	0.141273	0.117091	-0.782799	-1.91441	0.580422	0.0494135	0.0913258	-0.197649	-0.880005	0.876582	0.00481549
1	CLDN4	0.0898201	0.94556	1.94168	0.612084	-0.12132	0.20572	-0.176607	-0.774284	0.00326538	0.274542	0.158437	-0.618498	-1.39734	0.745341	-0.135399	0.0651511	0.376652	1.13955	0.223381	0.167213	0.23602	-0.685515	-1.6796	0.788299	-0.635421	0.221991	0.467884	1.45114	0.299405	-0.0682019
1	CLDN5	0.00708358	-1.00773	-2.15814	0.0438638	0.195852	0.912412	0.277991	0.950138	0.136355	0.4927	0.294293	-0.701218	-1.59058	0.601305	0.387071	0.581447	-0.160063	-0.867347	0.72972	0.182941	0.458494	-0.238948	-0.60178	0.393245	0.326198	0.448507	-0.0913778	-0.507772	0.395504	0.473192
1	CLEC2B	0.470696	0.0985013	0.163765	0.607505	-0.048451	0.0442762	0.405452	1.43363	0.387347	0.1843	0.861953	-0.540318	-1.21472	0.811015	-0.371416	0.622654	-0.519432	-2.2111	0.245703	0.0873313	0.444928	-0.166796	-0.427637	0.771601	0.346878	0.0037461	0.590041	1.87902	0.0716409	0.518579
1	CLGN	0.18122	0.822477	1.68334	0.244669	-0.506629	0.562254	-0.125534	-0.580548	0.207754	-0.452711	0.0880849	-1.42975	-3.29242	0.195352	-0.506323	0.137005	0.30081	0.855959	0.232638	0.209877	0.0953444	-1.01817	-2.48248	0.117481	0.655111	0.180412	0.50314	1.57463	0.466813	0.487357
1	CLIC2	0.838052	-0.122281	-0.299641	0.795144	-0.278615	0.599028	-0.290521	-1.20639	0.421702	-0.220185	0.809859	0.233177	0.592164	0.280728	-0.326971	0.177633	0.0722757	0.00141943	0.520275	-0.0115515	0.757038	-0.113028	-0.297864	0.490835	0.176536	0.957521	0.313723	0.911166	0.0923149	1.02747
1	CLIC5	0.894502	-0.439908	-0.966316	0.12063	0.104604	0.716276	0.0964556	0.261521	0.035018	0.466777	0.229607	-0.335405	-0.736042	0.134762	0.0620533	0.26002	0.187795	0.433371	0.91221	-0.363364	0.2795	-1.04734	-2.55291	0.798485	0.458276	0.247241	0.388804	1.17415	0.478241	0.199877
1	CLIC6	0.230603	0.364568	0.722219	0.261409	-0.376682	0.621745	0.116507	0.337581	0.734244	-0.036099	0.881502	-0.277779	-0.601426	0.448842	0.152836	0.757991	0.0982628	0.0985912	0.0670505	-0.325787	0.879677	-0.373866	-0.927415	0.0196208	-0.3549	0.551909	0.195586	0.497371	0.441621	0.0485756
1	CLP1	0.00309795	-1.01912	-2.18205	0.309833	0.160409	0.259476	0.284358	0.97429	0.865465	-0.119963	0.116358	-0.383014	-0.847256	0.625942	-0.0626046	0.0166272	0.759792	2.5722	0.60854	0.458412	0.101437	-0.485493	-1.19684	0.457544	-0.109383	0.784064	0.310266	0.899056	0.161232	0.651433
1	CLSPN	0.879232	-0.182997	-0.42708	0.685355	-0.232179	0.435988	-0.0101718	-0.142947	0.152953	-0.404207	0.864291	0.195971	0.505251	0.0413734	-0.216042	0.235302	0.483637	1.53959	0.877231	-0.101059	0.954664	0.0803079	0.168768	0.269643	-0.21011	0.674232	0.331432	0.973195	0.27107	0.566107
1	CLTCL1	0.590171	-0.0836572	-0.218572	0.0732345	0.239115	0.794463	0.10624	0.298636	0.285868	-0.128586	0.439244	-0.453114	-1.01101	0.415484	0.317804	0.439787	0.197274	0.468817	0.886335	0.102379	0.953762	-0.220388	-0.556986	0.0716801	0.165275	0.43858	0.162945	0.383038	0.505734	0.301434
1	CLU	0.0322373	0.548666	1.10863	0.341391	0.235636	0.420984	0.62632	2.27145	0.536572	0.451075	0.371075	0.454387	1.10891	0.517723	0.156146	0.0571564	-0.31551	-1.4486	0.117058	-0.0569702	0.258275	0.349233	0.817838	0.01491	0.505569	0.806838	-0.774919	-2.902	0.116629	0.46876
1	CLYBL	0.455505	0.11565	0.199758	0.655583	0.107969	0.506561	0.0691681	0.158012	0.473476	-0.159354	0.323126	0.702972	1.6896	0.318802	0.0750641	0.442076	-0.262414	-1.25006	0.833975	0.0670638	0.717103	0.0461744	0.0863837	0.823191	-0.114259	0.740052	-0.189445	-0.851271	0.0841766	0.36821
1	CMBL	0.469517	-0.150732	-0.359357	0.09337	0.227456	0.01433	-0.581537	-2.3103	0.162386	0.162295	0.154588	-0.117673	-0.227421	0.534715	-0.0634487	0.999487	0.146002	0.277099	0.267738	-0.381289	0.0778613	-0.517226	-1.27343	0.345618	0.0711018	0.844818	0.01982	-0.118281	0.43896	0.863841
1	CMYA5	0.582227	-0.146682	-0.350857	0.725193	-0.516834	0.422471	0.149565	0.462982	0.104592	-0.546173	0.69415	-0.0943135	-0.172852	0.647666	-0.0834074	0.508852	0.130459	0.218981	0.143007	-0.0978688	0.52157	-0.0829142	-0.225181	0.678411	-0.176954	0.533193	-0.122113	-0.615427	0.699725	0.0570661
1	CNBP	0.546739	-0.178143	-0.416892	0.0192139	0.506933	4.25e-06	-0.73203	-2.88116	0.0435595	-0.392941	0.196839	-0.514866	-1.15526	0.348427	0.571017	0.000198242	-1.01405	-4.0606	0.0244141	0.228665	0.753488	-0.15076	-0.388933	0.0730376	0.390135	0.000271951	-0.702381	-2.64792	0.0113926	-0.302089
1	CNKSR2	0.845943	-0.421873	-0.928462	0.0975291	0.458904	0.294108	-0.0954761	-0.466531	0.178652	-0.250751	0.347831	-0.398625	-0.883723	0.719088	0.0596269	0.818369	0.0744884	0.00969342	0.411578	-0.232057	0.50006	0.0852341	0.180657	0.3967	-0.506112	0.976961	-0.447942	-1.7567	0.153692	-0.618454
1	CNOT2	0.479179	0.340827	0.672389	0.750679	0.258457	0.00738052	0.423643	1.50264	0.689296	0.281436	0.155137	-0.362411	-0.799127	0.698524	0.0494748	0.0796231	0.575127	1.88169	0.136139	-0.509104	0.895046	-0.226363	-0.571406	0.584547	-0.202352	0.00347915	0.505455	1.58274	0.706391	-0.347867
1	CNOT6L	0.24501	0.449532	0.900552	0.861317	-0.114377	0.101611	0.151234	0.469313	0.527306	0.0325755	0.854512	0.0939941	0.267034	0.989135	-0.00843109	0.89102	-0.34151	-1.54582	0.68069	0.128989	0.852129	-0.278996	-0.698439	0.139661	0.0132044	0.919745	-0.193827	-0.866618	0.752686	-0.200716
1	CNOT8	0.116454	0.684666	1.39408	0.318971	-0.0733785	0.213346	-0.163805	-0.72572	0.172101	-0.12614	0.118081	-0.379753	-0.839638	0.164519	-0.141257	0.0136276	-0.420676	-1.84184	0.207778	-0.557411	0.0232975	0.503364	1.18984	0.226183	0.306674	0.0372025	0.467925	1.45128	0.291966	0.548492
1	CNP	0.879724	-0.179729	-0.42022	0.801504	0.186448	0.982038	0.429149	1.52352	0.336703	0.553906	0.375597	0.381275	0.93812	0.964628	0.167822	0.825375	0.375034	1.1335	0.80706	-0.0993797	0.259305	0.754366	1.79566	0.032042	-0.556135	0.0255721	0.614172	1.96354	0.635319	0.206479
1	CNPY4	0.64986	0.317448	0.623317	0.835862	0.0329293	0.302474	0.295233	1.01554	0.954453	-0.176588	0.434576	-0.465627	-1.04024	0.62299	0.0728255	0.117859	0.205049	0.497888	0.66432	-0.0790128	0.353518	0.126537	0.280344	0.779937	0.0299505	0.833783	0.0699369	0.0572617	0.607437	0.357138
1	CNTF	0.0505314	-0.627757	-1.3606	0.0662108	0.511594	0.922622	0.127154	0.377968	0.513975	0.0768365	0.333952	0.244721	0.619131	0.468229	0.0969214	0.481204	-0.162101	-0.874965	0.893427	-0.178614	0.647492	0.147207	0.330234	0.603375	0.109634	0.855885	-0.0375388	-0.319191	0.388759	0.22385
1	CNTN1	0.340109	0.277576	0.539629	0.242362	-0.547492	0.544976	0.121133	0.355131	0.076629	0.451364	0.388526	0.151269	0.400827	0.255198	0.12293	0.205307	0.366382	1.10115	0.407937	-0.239735	0.370141	0.423082	0.996079	0.639044	-0.420276	0.0682712	0.406575	1.2364	0.0168245	0.760099
1	CNTN3	0.424459	0.0675616	0.0988248	0.18171	-0.361808	0.198248	-0.168788	-0.744624	0.0493116	-0.456856	0.0198183	-1.37227	-3.15814	0.853193	0.282561	0.79621	-0.0220261	-0.351196	0.327073	-0.229665	0.0713999	-1.13584	-2.76648	0.627423	0.0997594	0.581109	-0.0899032	-0.502607	0.76687	-0.112993
1	CNTN4	0.517441	-0.507417	-1.10801	0.357772	-0.162816	0.942129	0.17936	0.576002	0.993344	0.327268	0.605385	0.491944	1.19664	0.126505	0.555206	0.959471	-0.53562	-2.27164	0.218908	-0.153544	0.548721	-0.245255	-0.617003	0.981088	0.421622	0.14324	0.590201	1.87958	0.531253	0.156977
1	CNTN5	0.829171	-0.415857	-0.915837	0.0368217	0.343169	0.112081	0.504249	1.8084	0.138699	0.309593	0.781547	-0.717096	-1.62767	0.13623	0.594812	0.154605	0.244742	0.64631	0.295144	0.270028	0.858331	-0.235463	-0.59337	0.841381	0.390282	0.0601239	0.777384	2.53522	0.538147	-0.348281
1	CNTN6	0.875091	0.0384495	0.0377205	0.890027	0.0145246	0.122676	-0.0933321	-0.458398	0.0137123	-0.462383	0.913431	-0.20201	-0.424431	0.982478	-0.149806	0.122384	0.28653	0.802565	0.0743575	0.386237	0.0924099	0.41745	0.982484	0.18826	0.15417	0.335281	0.16286	0.382742	0.109848	0.664577
1	CNTRL	0.61007	-0.354905	-0.787903	0.0748346	0.658908	0.961522	0.400378	1.41439	0.377557	-0.25109	0.380354	-0.205657	-0.432949	0.20333	0.292014	0.844459	-0.283838	-1.33017	0.805075	0.224644	0.301879	-0.242832	-0.611156	0.399304	0.819846	0.611717	0.409126	1.24533	0.182139	0.231181
1	CNTROB	0.689058	-0.252513	-0.57299	0.718171	0.422189	0.301474	-0.273014	-1.13998	0.966727	-0.224356	0.675819	-0.89827	-2.05089	0.851937	0.67301	0.862648	0.0298695	-0.157147	0.0502433	-0.225466	0.739932	-0.656922	-1.61059	0.355646	-0.485333	0.130054	-0.266011	-1.11946	0.518122	0.584013
1	COASY	0.65806	0.28034	0.545432	0.386217	-0.476626	0.207618	0.11553	0.333878	0.0392131	0.214214	0.271444	-0.749884	-1.70426	0.773637	-0.0715997	0.932844	0.12035	0.181181	0.0980424	-0.144623	0.707846	-0.526365	-1.29548	0.247969	-0.75235	0.749764	0.0429201	-0.0373695	0.739083	-0.120108
1	COCH	0.940343	0.35964	0.711876	0.907067	0.315299	0.501454	-0.183324	-0.799763	0.61442	0.0191204	0.227672	-0.633094	-1.43144	0.650836	0.0147374	0.364751	0.174406	0.383307	0.827976	0.0303913	0.67741	-0.183838	-0.468768	0.0922225	-0.0863634	0.136018	0.169195	0.404932	0.236401	-0.684324
1	COL11A1	0.267024	-0.702508	-1.5175	0.387344	0.0148154	0.0408631	-0.552553	-2.20035	0.609917	0.111948	0.074004	-0.686054	-1.55516	0.119502	0.227027	0.486023	0.153418	0.304828	0.0723799	0.153511	0.623077	0.420875	0.990751	0.281917	-0.114506	0.0378882	-0.470225	-1.83475	0.768327	-0.0415485
1	COL18A1	0.835838	0.212296	0.402611	0.127507	-0.304717	0.0622088	0.26023	0.882763	0.464807	0.10955	0.340207	-0.122885	-0.239595	0.459325	-0.143134	0.463759	0.0341429	-0.141167	0.95757	0.0156575	0.422532	-0.211245	-0.534917	0.478207	-0.208034	0.999488	0.40715	1.23841	0.98464	-0.0660896
1	COL19A1	0.102794	0.488486	0.982314	0.96735	-0.213832	0.947174	0.226704	0.755591	0.384534	0.191795	0.196848	0.554321	1.34236	0.373976	-0.0483572	0.843452	-0.216968	-1.08013	0.241041	-0.187839	0.0747636	0.565499	1.33981	0.565916	-0.407832	0.488656	0.222083	0.590179	0.175911	0.905476
1	COL1A1	0.121753	-0.691489	-1.49437	0.570351	0.194018	1.69e-05	0.832684	3.05425	0.0101637	0.217452	0.0535056	-0.834053	-1.90088	0.733544	-0.0317841	3.04e-05	0.575584	1.8834	0.0707659	0.0864589	0.233581	-0.269573	-0.675697	0.374362	-0.144618	0.000385932	1.07738	3.586	0.123596	-0.270111
1	COL1A2	0.0853717	0.701231	1.42885	0.560484	-0.223196	0.10378	0.613368	2.22232	0.26497	0.169714	0.184686	0.477245	1.16231	0.282805	0.0757201	0.248762	0.33248	0.97438	0.212022	-0.221096	0.526131	0.0246099	0.0343362	0.516618	-0.00259412	0.0145599	0.673962	2.17297	0.265521	0.224761
1	COL3A1	0.789302	0.269657	0.523008	0.468645	-0.459413	0.204403	-0.462017	-1.85692	0.248059	0.345417	0.860036	-0.541144	-1.21665	0.2369	0.3215	0.187379	-0.298506	-1.38501	0.462584	-0.0505491	0.520751	0.127066	0.281622	0.815941	0.209611	0.412152	0.116044	0.218762	0.772932	0.424833
1	COL4A1	0.665129	0.291114	0.568044	0.616609	0.366448	0.872746	0.0960765	0.260084	0.691188	-0.0988668	0.26074	0.506489	1.23062	0.507407	0.19639	0.885938	-0.141184	-0.796755	0.026696	0.33578	0.0541173	-0.413844	-1.02391	0.63516	-0.108037	0.787024	0.184443	0.458339	0.751712	-0.133684
1	COL4A2	0.526906	0.169031	0.311802	0.669618	-0.0439866	0.0680128	0.717125	2.6159	0.395504	0.0262161	0.900775	-0.192741	-0.402778	0.122382	0.545976	0.547543	0.00184429	-0.261939	0.635715	-0.379102	0.624729	0.21693	0.498515	0.408055	0.689377	0.421332	0.548498	1.73351	0.216693	0.572248
1	COL4A3	0.236133	0.714884	1.45751	0.289658	-0.21465	0.0350348	-0.389416	-1.58153	0.901428	-0.228264	0.0150011	0.271572	0.681855	0.17863	-0.0493474	0.34076	-0.238376	-1.16017	0.58718	-0.0592925	0.045016	-0.0936593	-0.251115	0.620824	0.311626	0.559657	-0.152408	-0.721541	0.592054	-0.0400891
1	COL4A4	0.573851	-0.137674	-0.33195	0.148731	-0.498975	0.478804	-0.117248	-0.549116	0.78505	-0.2679	0.800177	-0.271243	-0.586159	0.891995	0.0218903	0.599028	0.137988	0.247131	0.521107	-0.0324458	0.916011	-0.268906	-0.674085	0.0473666	-0.4413	0.687406	-0.0682487	-0.426758	0.0622817	-0.311313
1	COL4A6	0.364268	-0.288504	-0.648532	0.441602	0.163259	0.789506	-0.154603	-0.690816	0.617129	-0.224839	0.880999	-0.24261	-0.519271	0.962942	-0.144456	0.930799	0.141951	0.26195	0.176008	-0.0493021	0.821127	-0.366175	-0.908852	0.404541	0.202291	0.92994	0.00179316	-0.181424	0.915671	0.0153893
1	COL5A1	0.866192	-0.141688	-0.340376	0.518433	-0.176229	0.23581	-0.350829	-1.43516	0.446971	0.153556	0.958429	-0.222007	-0.471143	0.760515	0.133049	0.626297	0.205955	0.501277	0.655036	0.126093	0.187228	-0.128128	-0.334309	0.617535	0.425126	0.840802	-0.0916512	-0.508729	0.915671	-0.362633
1	COL5A3	0.874739	-0.181647	-0.424245	0.699208	-0.176355	0.40822	0.0677789	0.152743	0.609917	0.0630306	0.988422	-0.143057	-0.286716	0.282901	-0.341475	0.9687	-0.125682	-0.738786	0.460642	0.0751288	0.943227	-0.106641	-0.282447	0.54257	0.00669691	0.619843	-0.571269	-2.18868	0.774709	-0.0138416
1	COL6A2	0.101055	0.996002	2.04755	0.109457	-0.382909	0.131771	0.217409	0.720333	0.242037	-0.229991	0.878727	0.483734	1.17746	0.0136146	0.581884	0.182799	0.544374	1.7667	0.911701	0.0973676	0.579744	0.150302	0.337703	0.0943454	0.242669	0.959566	0.209968	0.547747	0.727487	0.0504675
1	COL7A1	0.183338	0.16301	0.299164	0.538327	0.161909	0.769765	0.0867943	0.224873	0.836789	-0.141276	0.20806	-0.595579	-1.34381	0.503567	0.220178	0.472437	0.0643668	-0.0281535	0.205064	-0.106464	0.352539	-0.656969	-1.61071	0.9594	0.16122	0.171447	0.111471	0.202743	0.289943	-0.0629595
1	COL9A3	0.789242	0.068695	0.101204	0.280459	0.243392	0.201195	-0.147221	-0.662813	0.477843	-0.0210341	0.993232	0.309895	0.771378	0.993597	0.300138	0.203016	-0.133358	-0.767492	0.913735	0.102997	0.0793928	0.77951	1.85635	0.881756	0.041111	0.325844	0.530789	1.67148	0.474268	0.366086
1	COMMD1	0.226255	-0.136569	-0.32963	0.733592	-0.620031	0.624474	0.112311	0.321665	0.28298	0.133964	0.787048	-0.0297515	-0.0220356	0.247544	-0.17233	0.0388757	0.69403	2.32629	0.121311	-0.421253	0.114387	0.965386	2.30497	0.202315	-0.0488327	0.879112	0.041909	-0.0409108	0.642658	-0.269764
1	COMMD4	0.329295	-0.45423	-0.996379	0.746801	0.0354117	0.85656	-0.0641886	-0.347848	0.382433	-0.229828	0.880946	0.0902748	0.258345	0.375638	-0.471416	0.285898	-0.0345057	-0.39786	0.268846	0.198894	0.0934213	0.3648	0.85541	0.986048	-0.299727	0.107365	0.683679	2.207	0.959566	-0.426741
1	COMMD5	0.457179	0.131839	0.233738	0.280652	-0.527256	0.402858	0.724527	2.64398	0.742703	0.0614856	0.485925	-1.21251	-2.78495	0.888513	0.666515	0.873326	-0.0366189	-0.405762	0.26553	0.0843527	0.0438627	-0.372433	-0.923957	0.851727	-0.246883	0.405489	0.254026	0.702068	0.932574	-0.119244
1	COMT	0.264825	0.811389	1.66006	0.391896	-0.557159	0.482808	0.355484	1.24409	0.102146	-0.172151	0.0942457	0.536613	1.30099	0.656326	-0.379421	0.289397	0.570512	1.86444	0.449038	-0.275574	0.526093	0.241966	0.558942	0.650194	-0.255392	0.0114762	0.913985	3.01369	0.0099031	0.691659
1	COPS2	0.0256418	0.478801	0.961986	0.76078	0.0347212	0.173675	-0.230601	-0.979098	0.321439	-0.183814	0.20734	0.524325	1.27229	0.0973723	-0.0652564	0.377827	-0.370074	-1.65262	0.232407	-0.065131	0.0148863	1.0349	2.47275	0.465933	0.723665	0.562251	0.137929	0.295415	0.719791	0.342906
1	COPS5	0.705828	0.366504	0.726283	0.772493	-0.0867055	0.624474	-0.172914	-0.760273	0.622562	0.0281165	0.551327	-0.682496	-1.54684	0.53263	0.908695	0.879845	-0.0948558	-0.623522	0.545536	0.198884	0.733827	0.0020821	-0.0200363	0.25448	0.475715	0.671422	-0.252826	-1.07327	0.145002	0.830977
1	COQ6	0.493654	-0.820197	-1.76452	0.9675	-0.00113189	0.204388	0.0761658	0.184556	0.113376	0.15086	0.138758	0.287717	0.71957	0.905528	-0.0222434	0.831391	0.107379	0.132677	0.981078	0.0586298	0.0710339	0.600965	1.42541	0.971791	0.423892	0.059454	0.477935	1.48635	0.0204143	0.255257
1	CORO6	0.0799983	0.70579	1.43842	0.267244	-0.50014	0.0755154	-0.234972	-0.995679	0.941168	0.0784454	0.949129	0.360635	0.889906	0.00101635	-0.372555	0.990249	0.193849	0.456009	0.163265	0.211958	0.613205	-0.675449	-1.65531	0.0652558	-0.287112	0.602743	0.42365	1.2962	0.246194	-0.232541
1	COX19	0.352572	0.0877129	0.141121	0.343374	-0.0217276	0.959471	-0.199055	-0.859434	0.623924	0.383211	0.971341	-0.0572295	-0.086224	0.283184	0.389926	0.25301	0.189324	0.43909	0.289339	0.269915	0.0877858	0.564341	1.33702	0.913664	-0.332658	0.0412103	0.285317	0.811669	0.0294463	0.117963
1	COX4I1	0.980856	0.117997	0.204686	0.0925268	-0.167165	0.560467	-0.104546	-0.500936	0.516876	-0.244875	0.740561	-0.0750315	-0.127809	0.131607	-0.0796017	0.75897	-0.113064	-0.691605	0.48836	0.436929	0.541742	0.125393	0.277584	0.69072	-0.0756808	0.947298	-0.147149	-0.703121	0.183827	0.0122514
1	COX6B1	0.190961	-0.491519	-1.07465	0.616609	0.0394114	0.788516	0.109288	0.310199	0.369084	0.327653	0.412082	0.361083	0.890952	0.0716728	-0.4933	0.583098	0.118909	0.175792	0.842448	-0.0338123	0.0400205	1.62469	3.89624	0.048951	0.82329	0.0489553	0.492531	1.53747	0.872031	0.332822
1	COX6C	0.0386356	-1.08936	-2.32948	0.259927	-0.30358	0.512159	-0.359936	-1.4697	0.317074	-0.207017	0.0226237	0.957919	2.28516	0.204419	-0.233332	0.525497	0.113203	0.154454	0.0435385	0.316041	0.0475729	1.07464	2.56867	0.0317435	0.596112	0.246717	-0.299691	-1.23743	0.198196	-0.228491
1	CPAMD8	0.536305	0.179916	0.334649	0.643475	-0.18491	0.189654	0.689118	2.50966	0.052691	0.42875	0.861953	0.108169	0.300146	0.499997	0.239107	0.0655268	0.534858	1.73112	0.18181	-0.378824	0.984787	-0.508336	-1.25197	0.981708	0.95998	0.0202755	0.549063	1.73549	0.527306	-0.0120554
1	CPNE8	0.0180485	1.10618	2.27881	0.255927	-0.0036673	0.664144	-0.0213021	-0.185168	0.473476	0.471184	0.395532	0.130914	0.353278	0.401824	0.0176477	0.806394	-0.122392	-0.726488	0.0317146	-0.423917	0.0203141	0.685863	1.63032	0.0359023	0.470785	0.0874544	0.127854	0.260126	0.551051	-0.322629
1	CPT1A	0.275461	-0.707135	-1.52721	0.221093	-0.262559	0.629948	0.207928	0.684367	0.0757785	0.136819	0.558179	0.310528	0.772857	0.903405	-0.223017	0.321559	0.265765	0.724918	0.68163	0.238356	0.0343617	-0.593379	-1.45723	0.368333	-0.363723	0.379272	0.35977	1.07245	0.97389	0.595349
1	CPT1B	0.277168	-0.352998	-0.783899	0.418798	-0.663004	0.145478	-0.320578	-1.32041	0.153907	-0.607874	0.237362	0.429898	1.0517	0.0967456	-0.33101	0.0206083	-0.539331	-2.28551	0.16443	-0.493731	0.420564	0.250846	0.580374	0.389809	-0.905593	0.0656091	0.37873	1.13887	0.185189	0.640667
1	CREB1	0.196114	0.499748	1.00595	0.565527	-0.0984119	0.786536	0.21542	0.712787	0.979009	-0.0899893	0.918626	0.11317	0.311828	0.412051	0.148258	0.332351	-0.123953	-0.732323	0.10336	-0.189091	0.394299	-0.563561	-1.38526	0.453962	-0.00123026	0.0520671	0.304105	0.877477	0.0387268	0.125953
1	CREBBP	0.859697	-0.023865	-0.0930732	0.497622	-0.184036	0.400495	0.676739	2.4627	0.833783	0.191011	0.660457	0.273806	0.687074	0.579075	0.0651567	0.594744	0.148175	0.285225	0.0458564	-0.0115434	0.786808	-0.0487222	-0.142656	0.219606	-0.207361	0.00677829	-0.348447	-1.4082	0.673295	0.180214
1	CRISPLD1	0.79713	-0.00742083	-0.058558	0.168625	0.0868702	0.498184	0.135133	0.408236	0.622562	0.0208382	0.485278	0.326792	0.810849	0.669381	0.0665202	0.064405	0.468188	1.48182	0.622063	-0.278378	0.406468	0.0965276	0.207915	0.321724	-0.0771623	0.721712	-0.220015	-0.958348	0.954453	-0.104085
1	CRK	0.682386	0.208472	0.394584	0.783952	-0.21933	0.776658	-0.23829	-1.00827	0.502048	-0.0824032	0.515089	0.32658	0.810354	0.506126	-0.470583	0.480403	0.0588938	-0.0486184	0.182651	-0.0819503	0.625831	-0.229017	-0.577812	0.477725	0.190215	0.648185	0.176916	0.431974	0.985152	-0.0733815
1	CRKL	0.497209	-0.35112	-0.779958	0.666028	-0.108215	0.901198	-0.0420332	-0.263806	0.810816	0.101818	0.935165	-0.311335	-0.679813	0.741977	0.0529367	0.952297	0.409845	1.26366	0.710534	-0.144549	0.0291702	0.667019	1.58484	0.678411	0.276517	0.736178	-0.139185	-0.675224	0.985152	0.00258892
1	CRNKL1	0.850042	0.375889	0.745981	0.64112	-0.035872	0.395468	-0.489927	-1.9628	0.859916	0.0113718	0.453278	0.136762	0.36694	0.570338	-0.1447	0.2633	-0.22828	-1.12242	0.620253	0.0705817	0.619778	0.288755	0.671869	0.641824	-0.631944	0.128112	-0.288169	-1.19707	0.325212	0.31409
1	CROCC	0.427305	-0.19645	-0.455316	0.875551	0.0474839	0.331069	0.0361034	0.0325881	0.216693	0.0610913	0.228776	-0.514653	-1.15476	0.911023	0.0975999	0.832394	0.269422	0.738592	0.577508	-0.0384205	0.58081	-0.485694	-1.19732	0.961258	-0.0633634	0.441621	0.319403	0.931062	0.652806	0.321046
1	CRTC1	0.0281116	-0.614526	-1.33283	0.3137	0.0362254	0.646491	0.124388	0.367479	0.992319	-0.129675	0.706508	-0.263202	-0.567376	0.136863	-0.0749285	0.328515	0.224536	0.570755	0.0120023	-0.085938	0.0503441	-0.625992	-1.53594	0.578155	-0.143018	0.185953	-0.140999	-0.681578	0.147497	-0.440473
1	CRYL1	0.224382	0.407488	0.812306	0.968882	0.588476	0.901198	0.130449	0.390469	0.707345	0.0267419	0.753521	-0.104391	-0.196392	0.168256	0.311813	0.149432	0.196885	0.467362	0.917295	0.173307	0.919718	-0.674055	-1.65194	0.320776	-0.310735	0.47665	-0.018155	-0.251296	0.294649	0.125366
1	CSAG2	0.0775493	-0.986964	-2.11455	0.491253	0.280933	0.0174085	-0.448555	-1.80586	0.0787893	-0.287523	0.801441	-0.163512	-0.3345	0.70595	0.255148	0.224327	-0.137868	-0.784352	0.245703	-0.59261	0.962362	-0.160197	-0.41171	0.160435	0.0870265	0.130706	0.565226	1.7921	0.749365	-0.23991
1	CSF1	0.399346	-0.77309	-1.66564	0.700257	-0.268267	0.557325	0.289696	0.994536	0.157422	0.506247	0.190047	-0.567267	-1.27767	0.0773373	0.416995	0.548652	-0.0998653	-0.642254	0.754671	-0.455087	0.0642498	-0.788472	-1.9281	0.220692	0.224343	0.564059	0.186173	0.464398	0.23884	-0.896275
1	CSF2	0.548219	0.147543	0.2667	0.590247	0.0341372	0.611342	0.420169	1.48946	0.242554	-0.283938	0.54016	0.221088	0.563924	0.254322	-0.101043	0.16256	0.401486	1.23241	0.60854	0.197243	0.533778	0.391641	0.920193	0.280875	0.403049	0.48867	0.13203	0.274754	0.196411	0.349574
1	CSF3	0.447534	-0.301874	-0.676593	0.223869	0.284377	0.486023	0.423647	1.50265	0.926881	-0.215541	0.561884	0.292325	0.730333	0.576338	-0.246947	0.647415	-0.144333	-0.808527	0.530306	-0.138247	0.206946	-0.121695	-0.318782	0.773385	0.216287	0.277265	0.66663	2.14729	0.405211	-0.0949737
1	CSF3R	0.976746	-0.329951	-0.735524	0.010313	0.294257	0.705733	0.189185	0.61327	0.21073	-0.152095	0.031455	-0.925099	-2.11356	0.00893135	-0.438001	0.9687	0.251362	0.671063	0.997443	-0.493954	0.0805903	-1.12867	-2.7492	0.0564403	-0.945844	0.737146	0.380411	1.14475	0.168178	-0.466339
1	CSGALNACT2	0.760997	-0.038634	-0.124072	0.387796	-0.033561	0.194919	-0.0995898	-0.482135	0.626196	0.208721	0.924586	0.0948226	0.268969	0.124725	-0.066907	0.435988	0.149008	0.288338	0.54895	0.153877	0.959963	0.129322	0.287067	0.921065	-0.058532	0.592942	-0.109852	-0.57248	0.279542	0.625643
1	CSMD3	0.498371	-0.241762	-0.550423	0.760365	0.157834	0.469271	0.215822	0.714311	0.426539	0.487496	0.86392	0.679807	1.63549	0.847856	-0.1364	0.461408	-0.0328798	-0.39178	0.442156	-0.163408	0.845422	0.157297	0.354587	0.422292	-0.250513	0.285868	0.528594	1.66379	0.816793	0.0692825
1	CSPP1	0.884818	-0.110857	-0.275663	0.231954	-0.539658	0.218179	-0.247984	-1.04504	0.260594	0.323855	0.353401	0.215086	0.549904	0.844406	-0.2641	0.624474	-0.286761	-1.3411	0.127546	0.0775203	0.400376	-0.303206	-0.756872	0.690974	-0.114711	0.137032	0.584393	1.85924	0.678926	-0.567862
1	CSRNP1	0.185612	1.11794	2.3035	0.896326	0.271087	0.00136717	-0.587135	-2.33153	0.0139501	-0.310788	0.229607	0.858417	2.05272	0.577472	0.330312	0.224323	-0.107758	-0.671764	0.54895	-0.249649	0.0248683	1.04465	2.49629	0.0259962	0.464175	0.841806	0.130475	0.269307	0.232864	0.498066
1	CSRP2BP	0.432416	-0.216479	-0.497356	0.103139	0.182441	0.108227	-0.135062	-0.616692	0.195081	-0.081631	0.796996	-0.279149	-0.604627	0.77493	-0.182912	0.262751	-0.155967	-0.852031	0.746162	0.0487939	0.7695	-0.128208	-0.334502	0.0541674	0.180478	0.267177	-0.212366	-0.931553	0.716912	-0.378762
1	CST3	0.290806	0.762984	1.55847	0.996542	-0.170805	0.793471	0.264843	0.900262	0.262776	0.371532	0.596206	-0.250268	-0.537161	0.0990679	-0.137453	0.0342631	0.678714	2.26903	0.0287828	-0.34402	0.305906	1.14114	2.72917	0.304026	-0.519253	0.349773	0.225825	0.603288	0.619843	0.271495
1	CST4	0.856073	0.0826903	0.130579	0.809651	-0.268303	0.463759	0.20086	0.657559	0.00309815	0.392988	0.502784	-0.298388	-0.649569	0.472169	0.0576092	0.75897	-0.259003	-1.2373	0.0194682	-0.390633	0.56808	-0.11086	-0.292631	0.0974459	-0.433674	0.166673	0.332686	0.977588	0.275001	-0.0963283
1	CST5	0.442237	-0.661959	-1.43239	0.691437	0.378769	0.0136781	0.419676	1.48759	0.545919	-0.0597895	0.051646	-0.741681	-1.6851	0.744702	-0.167981	0.220907	0.389297	1.18683	0.121311	-0.138478	0.436804	-0.0447346	-0.133032	0.747708	-0.123641	0.464807	-0.139857	-0.677578	0.330925	-0.263281
1	CST7	0.539479	-0.164716	-0.388708	0.688464	-0.0332902	0.0580023	0.413491	1.46413	0.609018	0.343062	0.978376	-0.30138	-0.656559	0.268667	0.302739	0.0869503	0.327343	0.955173	0.0107162	-0.218818	0.710163	-0.33363	-0.830303	0.00497904	0.241364	0.413958	0.0611397	0.0264481	0.446971	-0.121673
1	CST8	0.155708	0.971026	1.99513	0.311074	0.0232247	0.307223	0.033969	0.0244919	0.959513	-0.0803641	0.321458	0.319683	0.794241	0.765401	0.078543	0.379623	0.0529693	-0.0707714	0.822404	-0.0958175	0.278118	-0.20378	-0.516901	0.912431	0.388772	0.94011	0.065973	0.0433774	0.0894629	0.324227
1	CSTA	0.100098	0.945469	1.94149	0.598744	-0.204229	0.509678	0.194114	0.631968	0.345162	0.139521	0.314164	0.234148	0.594432	0.0651724	0.313907	0.387645	-0.252679	-1.21366	0.445207	-0.022548	0.20527	0.551835	1.30683	0.150011	0.0991785	0.683632	0.458301	1.41758	0.686462	-0.608911
1	CSTB	0.584897	-0.681114	-1.47259	0.253085	0.349165	0.0585148	0.368937	1.29512	0.597388	-0.192123	0.495234	-0.237443	-0.507202	0.861859	0.292571	0.0966061	0.373706	1.12854	0.160955	-0.240599	0.0526756	-0.491927	-1.21236	0.501317	-0.179904	0.963658	0.157708	0.364696	0.0933125	-0.288502
1	CTAG1A	0.249915	0.519455	1.04732	0.797108	-0.380216	0.671634	-0.317281	-1.3079	0.958435	-0.0228974	0.269532	0.212328	0.543461	0.400403	-0.0283388	0.46414	-0.306508	-1.41494	0.837979	0.175054	0.541997	-0.145703	-0.376727	0.451156	-0.00117888	0.39159	0.180802	0.445588	0.848839	-0.435439
1	CTAG1B	0.177923	0.695915	1.41769	0.409584	-0.386998	0.678214	0.243366	0.818796	0.748791	-0.0498479	0.685832	-0.337362	-0.740613	0.450185	-0.120126	0.805398	-0.0796679	-0.566731	0.899513	-0.0427121	0.889366	-0.44346	-1.09539	0.449643	-0.0167709	0.0435595	1.01586	3.37052	0.0230601	0.584252
1	CTAG2	0.581303	-0.122597	-0.300305	0.632756	0.0207171	0.503914	0.136653	0.414	0.233282	0.249836	0.717434	-0.0068882	0.031373	0.235474	-0.295821	0.263821	-0.113863	-0.694596	0.830974	0.0315884	0.470853	0.547065	1.29532	0.944139	0.0667641	0.552767	-0.106334	-0.560159	0.012077	0.174993
1	CTBP1	0.817862	0.49139	0.988411	0.0705519	-0.783091	0.180276	0.292473	1.00507	0.411761	0.397331	0.467331	-0.330809	-0.725305	0.0102692	-0.372631	0.490059	-0.0217068	-0.350002	0.700059	-0.229787	0.259918	-0.358629	-0.89064	0.0222508	-0.348133	0.701627	-0.240029	-1.02845	0.31398	-0.222654
1	CTBP2	0.565695	-0.331655	-0.739101	0.39002	0.355272	0.00546527	0.894628	3.28922	0.200068	0.611145	0.488983	-0.547623	-1.23178	0.0973722	0.530748	0.718655	0.407027	1.25313	0.0993017	-0.469259	0.00942762	-0.65659	-1.60979	0.00742909	0.328865	0.47937	0.549311	1.73636	0.380006	0.77783
1	CTCF	0.0168114	0.880069	1.80422	0.837876	0.291385	0.332993	0.144188	0.442584	0.819785	0.038506	0.0207361	0.892964	2.13342	0.782879	0.0854018	0.670696	0.447714	1.40527	0.0588885	-0.519806	0.00301993	1.12385	2.68743	0.103964	0.509867	0.0575725	0.703618	2.27684	0.158183	0.0915054
1	CTGF	0.977731	0.206214	0.389847	0.00610662	0.178042	0.332351	-0.0707983	-0.372921	0.123668	0.193549	0.670042	0.295148	0.736929	0.102954	0.107509	0.637278	-0.0554156	-0.476047	0.956549	-0.128816	0.689984	-0.311477	-0.776836	0.498201	-0.173513	0.772253	0.134693	0.284083	0.936063	0.327359
1	CTHRC1	0.435908	0.316853	0.62207	0.622643	0.284968	0.861612	0.405972	1.43561	0.899396	0.0614296	0.352365	-0.214443	-0.453475	0.121642	-0.162725	0.386939	0.535704	1.73428	0.256556	-0.118812	0.231957	0.0868571	0.184574	0.724235	-0.0159336	0.251992	0.433136	1.32943	0.818787	0.768513
1	CTNNA1	0.278056	-0.501754	-1.09613	0.204082	0.372153	0.0635165	0.502036	1.8	0.967066	-0.0534348	0.381788	-0.170268	-0.350282	0.0666137	0.379961	0.75549	0.251387	0.671156	0.0687637	0.00446097	0.866189	-0.113411	-0.298788	0.519747	-0.0374489	0.171758	0.200101	0.513185	0.318758	-0.225661
1	CTNNA2	0.0854665	-0.669654	-1.44854	0.614502	0.403749	0.203272	0.53193	1.9134	0.128354	0.447682	0.866258	-0.347263	-0.763741	0.889085	-0.543107	0.85454	0.352302	1.0485	0.0618128	-0.327771	0.388255	-0.571957	-1.40552	0.0910268	-0.327782	0.0419912	0.622726	1.99351	0.835542	-0.178737
1	CTNNA3	0.472401	0.30774	0.602942	0.0746295	-0.246853	0.953321	-0.0788721	-0.403547	0.24515	-0.348832	0.051534	-0.719411	-1.63308	0.133019	-0.50996	0.868694	0.287684	0.80688	0.573136	0.39068	0.0270689	-0.52238	-1.28587	0.21515	-0.70857	0.488656	-0.399018	-1.58534	0.985152	0.187877
1	CTNNB1	0.121087	0.563429	1.13961	0.120515	0.466847	0.0149029	0.617919	2.23958	0.359311	-0.294694	0.752888	0.237407	0.602046	0.113079	0.409872	0.0152946	0.385919	1.1742	0.885274	-0.377945	0.874155	0.844694	2.01367	0.101273	-0.164313	0.347792	0.395961	1.19922	0.0362572	0.509296
1	CTNND1	0.0450311	-0.707603	-1.52819	0.218131	-0.428926	0.153253	0.578703	2.09082	0.0763092	-0.380713	0.0346782	-0.683228	-1.54855	0.705355	-0.345484	0.297937	-0.227467	-1.11938	0.309891	0.272414	0.0798498	-0.774136	-1.8935	0.262907	0.505876	0.252416	0.28121	0.797282	0.143923	-0.492902
1	CTNND2	0.159654	0.166432	0.306346	0.512592	-0.0150761	0.563069	0.203046	0.665848	0.190694	0.394516	0.68549	-0.0346442	-0.0334649	0.676163	-0.0734189	0.982038	0.0867069	0.055381	0.421875	0.0617526	0.835194	0.187688	0.427938	0.334992	-0.261306	0.549338	0.0693571	0.055231	0.962635	0.0660853
1	CTSB	0.362523	0.879518	1.80306	0.844673	0.0792614	0.85656	-0.0731734	-0.38193	0.957009	-0.0714319	0.649029	0.255743	0.644879	0.258387	0.0890788	0.229766	0.218582	0.548492	0.253612	-0.324154	0.307748	-0.28242	-0.706702	0.245433	0.796955	0.933001	-0.0234764	-0.269935	0.482232	0.000401139
1	CTSD	0.508388	0.64645	1.31387	0.158566	-0.320701	0.89102	0.935176	3.44303	0.690137	-0.0108621	0.844864	0.373532	0.920034	0.10256	-0.085949	0.441312	0.174624	0.384122	0.426334	-0.264002	0.868638	0.317116	0.740322	0.147099	-0.149502	0.0961007	0.740399	2.40568	0.113691	0.375409
1	CUL1	0.391183	0.507026	1.02123	0.15267	-0.294041	0.123281	-0.206283	-0.886853	0.319564	-0.213603	0.554213	-0.40986	-0.909969	0.0959422	-0.422894	0.399137	0.220834	0.556912	0.138709	0.377734	0.608189	-0.602211	-1.47854	0.336195	-0.266009	0.208518	0.300198	0.863791	0.687406	0.354973
1	CUL2	0.450265	-0.234544	-0.535272	0.080631	0.282675	0.44531	-0.199989	-0.86298	0.52714	-0.327273	0.151756	-0.757696	-1.72251	0.371446	-0.196988	0.578685	-0.0809161	-0.571398	0.493601	-0.405083	0.125224	-0.586651	-1.44099	0.56732	0.34594	0.206235	-0.661965	-2.50636	0.748654	0.300604
1	CUL3	0.753673	0.218081	0.414753	0.107288	0.455754	0.399774	0.1944	0.633051	0.176732	-0.040433	0.9684	-0.0179752	0.00547367	0.287595	0.426817	0.0169805	0.198405	0.473045	0.257363	0.0633758	0.156743	-0.373333	-0.926129	0.860878	0.27247	0.26442	1.65536	5.61048	0.329014	0.0394023
1	CUL4A	0.585725	0.188509	0.352684	0.94429	-0.0826864	0.0284726	0.758739	2.77375	0.0446179	0.239355	0.385975	0.779982	1.8695	0.750164	0.0369323	0.110099	0.666051	2.22168	0.0132453	-0.275529	0.0901243	0.369678	0.867183	0.386817	-0.27544	0.0243281	0.412949	1.25872	0.212729	0.141235
1	CUL4B	0.236564	0.37909	0.7527	0.0660892	0.374731	0.064405	0.663936	2.41414	0.121337	-0.02237	0.557775	0.10789	0.299495	0.852906	0.0561725	0.000123232	0.665146	2.21829	0.0283176	-0.397923	0.00971271	1.05816	2.52888	0.951042	-0.321219	0.00591481	0.730653	2.37154	0.597388	0.39558
1	CUL5	0.990572	-0.516229	-1.12651	0.828181	-0.0919146	0.33751	0.104987	0.293882	0.152217	0.0315293	0.420691	-0.171164	-0.352375	0.479356	-0.256962	0.611783	0.140215	0.255459	0.574883	-0.192495	0.67798	-0.272396	-0.68251	0.789496	-0.46877	0.258425	0.231901	0.62457	0.0814468	0.594189
1	CUL7	0.352904	0.197746	0.372072	0.443801	0.5997	0.748221	-0.1255	-0.580421	0.445439	-0.23154	0.00186436	1.03931	2.47528	0.641925	0.206854	0.350631	0.209294	0.51376	0.0924481	0.109692	0.266225	0.446926	1.05363	0.656923	-0.589214	0.75854	-0.137417	-0.669031	0.848839	0.329981
1	CUX1	0.838722	0.116864	0.202307	0.868753	-0.538576	0.841439	0.485343	1.73668	0.073686	0.246063	0.226069	-0.590101	-1.33101	0.300307	-0.650058	0.300068	0.485014	1.54474	0.189046	-0.349818	0.553921	0.465466	1.09838	0.097289	-0.840957	0.00582272	0.851683	2.79547	0.0249021	0.756382
1	CUZD1	0.559965	-0.529612	-1.1546	0.755965	-0.237811	0.0157721	0.394407	1.39174	0.318317	0.149891	0.327452	-0.772824	-1.75785	0.281482	0.550528	0.34076	0.414515	1.28113	0.872179	-0.444385	0.995343	-0.31504	-0.785434	0.84183	0.469858	0.312748	0.422453	1.29201	0.602743	0.450651
1	CXCL12	0.0283988	-0.791314	-1.70389	0.600215	0.3829	0.0345921	-0.343654	-1.40794	0.885189	-0.174036	0.0479933	-0.438345	-0.976508	0.988815	0.284585	0.540711	-0.383037	-1.7011	0.621158	0.12587	0.21866	-0.181696	-0.463598	0.679549	0.0196112	0.348451	0.0690319	0.054092	0.665816	-0.353777
1	CXCL14	0.786539	-0.197087	-0.456652	0.00469927	-0.454807	0.764852	0.209762	0.691326	0.925861	-0.0622463	0.805153	-0.123188	-0.240302	0.391939	-0.344572	0.219938	-0.0182584	-0.337108	0.811034	-0.524979	0.136826	0.00987482	-0.00122801	0.0824511	-0.82721	0.789	0.228986	0.61436	0.0823487	0.948744
1	CXCL2	0.556243	-0.370112	-0.819819	0.685913	-0.053662	0.761909	0.143749	0.44092	0.848839	0.116863	0.570252	0.19935	0.513145	0.0370558	-0.277275	0.726872	0.0406048	-0.117005	0.0561929	0.281476	0.618132	-0.471364	-1.16273	0.0651991	-0.0541571	0.774218	-0.15971	-0.747117	0.137711	-0.394247
1	CXCL5	0.164364	-0.0641078	-0.17754	0.133739	0.132011	0.228272	0.124045	0.366174	0.723635	-0.135619	0.331377	-0.40689	-0.903029	0.891362	0.120821	0.753101	-0.203523	-1.02985	0.293443	-0.306398	0.139099	-0.352326	-0.875427	0.0708877	-0.0913615	0.57531	-0.263478	-1.11058	0.0915723	-0.539766
1	CXCL9	0.672816	0.127868	0.225404	0.503892	0.173817	0.336862	0.281083	0.961866	0.941168	-0.133569	0.692303	-0.20089	-0.421815	0.648242	0.362001	0.118177	0.067913	-0.0148934	0.074024	-0.270955	0.75408	0.494108	1.16751	0.158705	-0.47465	0.351761	0.0319373	-0.0758386	0.111488	0.216254
1	CXCR4	0.369867	-0.735387	-1.58651	0.205461	0.452489	0.477208	-0.142767	-0.64592	0.566442	-0.158243	0.888446	-0.543487	-1.22212	0.0179067	-0.744846	0.161017	0.112782	0.152882	0.48997	-0.359572	0.574428	0.137974	0.30795	0.928473	-0.0824266	0.582333	-0.236591	-1.01641	0.213369	0.323924
1	CXorf22	0.833703	0.357811	0.708036	0.60478	0.184382	0.205768	-0.36566	-1.49142	0.133674	0.0948179	0.186857	-0.137188	-0.273006	0.846601	0.420998	0.757012	-0.140067	-0.792577	0.402871	0.133626	0.524608	-0.170207	-0.435869	0.100466	0.0623413	0.908546	0.2013	0.517384	0.399442	0.160005
1	CXorf36	0.605408	0.296648	0.579661	0.197672	-0.00715497	0.614493	-0.276847	-1.15452	0.787518	0.180268	0.728844	0.262828	0.66143	0.779139	-0.325053	0.621745	0.511765	1.64477	0.101473	-0.212884	0.911455	0.207051	0.474671	0.262576	-0.00391886	0.302404	-0.307904	-1.26619	0.944233	-0.130813
1	CYB5R3	0.198681	-0.653309	-1.41423	0.560776	0.00352436	0.11195	-0.252375	-1.06169	0.0121651	-0.227395	0.593769	-0.337735	-0.741484	0.508354	-0.315212	0.0320346	-0.176483	-0.928743	0.209218	-0.211011	0.446055	0.183651	0.418193	0.933416	-0.152508	0.846828	-0.200937	-0.891521	0.999488	0.0212582
1	CYCS	0.317261	-0.398813	-0.880063	0.693812	0.204125	0.732675	0.114568	0.330227	0.396576	0.0160369	0.241254	0.304283	0.758269	0.375638	-0.309042	0.466905	-0.105656	-0.663907	0.50214	0.274806	0.858975	0.0279078	0.0422959	0.708626	-0.462183	0.908546	-0.396424	-1.57625	0.684575	0.0446656
1	CYLD	0.905849	-0.086177	-0.223861	0.454291	0.166785	0.233783	-0.0718196	-0.376795	0.269397	-0.0339208	0.221726	0.256055	0.645608	0.866191	-0.0679722	0.297078	-0.111281	-0.684941	0.110326	-0.145496	0.112558	0.133801	0.297878	0.216975	-0.221113	0.0839463	-0.143978	-0.692014	0.0119677	0.527982
1	CYP11A1	0.0759475	1.09634	2.25816	0.707138	-0.136132	0.4933	0.0100857	-0.0661046	0.136355	-0.267711	0.344488	0.699356	1.68116	0.116396	0.116396	0.716276	0.694136	2.32669	0.575757	0.19449	0.039645	0.674022	1.60174	0.663115	-0.048495	0.0393355	0.601436	1.91893	0.945254	0.482999
1	CYP11B1	0.0697869	-0.110269	-0.274428	0.832479	0.225505	0.183646	0.242264	0.814614	0.361132	-0.0560908	0.342438	-0.430302	-0.957719	0.697599	0.39911	0.512987	-0.308975	-1.42416	0.768591	0.235842	0.940794	0.0588365	0.116945	0.392815	0.155917	0.353756	0.108008	0.190614	0.828777	0.133524
1	CYP17A1	0.00833862	-0.662542	-1.43361	0.394365	0.1036	0.0412452	-0.523034	-2.08838	0.448507	0.120371	0.00837416	-0.775054	-1.76306	0.536298	0.650953	0.0279483	-0.530413	-2.25217	0.661994	0.333311	0.0761707	-0.719252	-1.76103	0.780534	-0.222109	0.680807	-0.418717	-1.65433	0.569198	-0.380387
1	CYP19A1	0.670224	-0.386902	-0.855062	0.162803	0.590939	0.115248	-0.251714	-1.05919	0.110162	-0.556621	0.273683	-0.817726	-1.86274	0.603126	0.229592	0.110698	-0.416046	-1.82452	0.176333	0.206208	0.344138	-0.737957	-1.80618	0.183976	-0.312826	0.0756089	0.321527	0.9385	0.668323	0.309123
1	CYP1A1	0.0365686	-0.862745	-1.85382	0.127606	0.326395	0.502493	0.325836	1.13163	0.218295	0.416218	0.0977771	-0.525016	-1.17897	0.0583228	0.545124	0.0451179	0.241134	0.632816	0.00736307	-0.414241	0.0815774	-0.406511	-1.00621	0.848498	0.82958	0.121437	0.488933	1.52487	0.00376814	0.589214
1	CYP1A2	0.394148	0.522206	1.05309	0.624734	0.165335	0.00122216	0.48861	1.74908	0.795924	0.0254145	0.372862	0.169216	0.442752	0.865777	-0.00216662	0.580566	0.0886163	0.0625206	0.154545	-0.265142	0.629696	0.282512	0.656803	0.303661	-0.338668	0.790976	-0.113524	-0.585342	0.53235	-0.0602972
1	CYP1B1	0.426993	-0.689471	-1.49013	0.787113	-0.00738346	0.905273	0.102635	0.284962	0.987199	0.255848	0.700937	-0.522243	-1.17249	0.958154	0.109617	0.896107	0.228328	0.584933	0.764676	-0.015828	0.634125	-0.81337	-1.98819	0.283658	0.169352	0.0264314	0.453213	1.39975	0.4103	0.154186
1	CYP21A2	0.279712	0.53479	1.0795	0.292013	0.163338	0.00707443	0.465504	1.66143	0.993344	0.24042	0.411751	0.110816	0.306329	0.31035	-0.107327	0.432209	0.133809	0.231505	0.635715	0.147642	0.0948185	0.734971	1.74885	0.172943	-0.103484	0.0265186	0.388536	1.17321	0.106249	0.589322
1	CYP24A1	0.284587	-0.207378	-0.478253	0.456625	-0.40042	0.569164	-0.138821	-0.630951	0.145711	0.0375749	0.790526	-0.305727	-0.666713	0.71819	-0.215396	0.408472	0.160764	0.332298	0.0534421	-0.165936	0.226929	-0.319739	-0.796776	0.300747	-0.236777	0.0839463	0.375687	1.12821	0.560521	0.256541
1	CYP27B1	0.409381	-0.297777	-0.667994	0.157235	0.189224	0.113702	0.557524	2.01049	0.412492	0.130597	0.903417	-0.161399	-0.329564	0.02094	-0.238847	0.869707	-0.140189	-0.793032	0.410119	0.177848	0.521064	0.0948963	0.203978	0.0969757	-0.0826778	0.212426	0.568452	1.8034	0.462459	-0.307389
1	CYP2A13	0.20311	0.432943	0.865733	0.578668	0.371018	0.999487	-0.0861266	-0.431065	0.63349	-0.00219755	0.185614	-0.376626	-0.832333	0.825643	0.34025	0.396184	0.220118	0.554236	0.140574	-0.368103	0.574428	-0.254794	-0.640025	0.539998	0.477689	0.619843	-0.194308	-0.868304	0.160848	0.290027
1	CYP2A6	0.126664	0.540555	1.0916	0.757614	0.0941449	0.300668	0.0770913	0.188067	0.867989	0.167282	0.0777786	0.633016	1.52619	0.118743	-0.484527	0.944102	-0.698999	-2.88255	0.534094	0.125381	0.18801	0.567647	1.345	0.62412	-0.395756	0.211487	-0.2499	-1.06302	0.756099	-0.0115754
1	CYP2A7	0.383821	0.286814	0.559019	0.608718	-0.0154691	0.879845	0.160411	0.504124	0.451586	0.195743	0.93055	0.215668	0.551263	0.340893	0.35429	0.409932	-0.434357	-1.89299	0.752966	-0.0187867	0.120215	-0.391532	-0.970055	0.286109	-0.0756493	0.959566	0.0364591	-0.0600001	0.720751	-0.0575431
1	CYP2B6	0.961333	0.0235702	0.0064899	0.897627	-0.0576247	0.468482	0.176878	0.566587	0.18896	0.168538	0.866544	-0.0587715	-0.0898263	0.498725	-0.0593297	0.206692	0.378998	1.14832	0.737926	0.0103731	0.548721	0.479501	1.13225	0.910582	-0.0848038	0.994368	-0.27207	-1.14068	0.0265186	0.197793
1	CYP2J2	0.639472	0.505618	1.01827	0.21894	0.30317	0.515477	0.233302	0.780621	0.786037	0.025673	0.726655	-0.253451	-0.544596	0.730684	0.173375	0.396184	0.46267	1.46119	0.400712	-0.119728	0.595289	0.431481	1.01635	0.530786	-0.041942	0.918726	0.17432	0.422883	0.177969	0.144577
1	CYP3A4	0.769845	-0.0370633	-0.120775	0.124404	0.0552689	0.705733	-0.344648	-1.41171	0.40232	-0.229085	0.117939	-0.550023	-1.23739	0.7792	-0.141245	0.783569	-0.173937	-0.919223	0.568781	0.165839	0.406932	-0.069715	-0.193324	0.689484	0.230373	0.944233	0.329587	0.966734	0.492693	-0.0784241
1	CYP51A1	0.943129	0.2554	0.493083	0.684655	-0.313532	0.818369	-0.199251	-0.86018	0.590281	-0.039132	0.0167042	0.679677	1.63519	0.529982	-0.263248	0.568291	0.00988378	-0.231878	0.929003	0.214829	0.390423	0.340293	0.796262	0.452091	-0.365094	0.844818	-0.0730186	-0.443465	0.509846	-0.31428
1	DAB1	0.303101	0.679348	1.38292	0.875875	0.309428	0.0193747	0.361726	1.26777	0.952919	-0.112557	0.0881746	0.632528	1.52505	0.155991	0.380992	0.130458	0.339786	1.0017	0.496441	0.121802	0.0827029	0.645018	1.53174	0.0385931	-0.262334	0.925861	0.113315	0.209202	0.433288	0.289419
1	DAB2	0.207822	-1.07133	-2.29163	0.730143	0.00152336	0.00743744	0.966426	3.56157	0.020836	0.163675	0.00378484	-1.34311	-3.09004	0.829336	-0.115934	0.151256	0.483205	1.53797	0.385091	0.448427	0.587774	-0.219676	-0.555267	0.950011	0.118448	0.192002	0.273854	0.771519	0.61442	0.539681
1	DAB2IP	0.234445	-0.694662	-1.50103	0.124427	0.608606	0.911079	0.41133	1.45593	0.334683	0.326545	0.336932	-0.449651	-1.00292	0.182729	0.5216	0.432209	0.35534	1.05986	0.0720227	-0.472228	0.363991	-0.46043	-1.13634	0.23394	-0.20599	0.0464945	-0.642519	-2.43824	0.146569	0.632235
1	DACT1	0.558449	-0.292536	-0.656994	0.657463	0.0708902	0.270843	0.584698	2.11357	0.213725	0.388701	0.147318	-0.446134	-0.994703	0.839677	-0.12765	0.0155507	0.345628	1.02355	0.939642	0.0268294	0.0461098	-0.705035	-1.72672	0.235317	-0.25249	0.012844	1.48068	4.99865	0.486972	0.479069
1	DAP	0.832022	-0.193541	-0.449212	0.120063	0.376842	0.737522	0.110757	0.315772	0.142539	0.06996	0.679668	-0.384383	-0.850453	0.707939	-0.0723922	0.903235	0.214061	0.531585	0.41818	-0.122441	0.422082	0.60972	1.44654	0.394107	-0.228639	0.0654071	0.451142	1.3925	0.850851	0.54049
1	DAP3	0.778512	0.145119	0.261612	0.563977	0.175992	0.917515	-0.139227	-0.632492	0.544639	0.0590922	0.338018	-0.375897	-0.83063	0.247121	0.0409471	0.115475	0.399209	1.2239	0.789734	-0.0368719	0.148278	0.395386	0.929233	0.756417	-0.303217	0.393722	0.062147	0.0299763	0.952408	0.0688033
1	DAXX	0.631573	-0.321042	-0.716826	0.49684	-0.359405	0.941031	-0.146302	-0.659327	0.464807	-0.200767	0.0278121	-0.775972	-1.7652	0.937108	-0.267808	0.0436017	0.555949	1.80998	0.235935	-0.226921	0.645256	0.340074	0.795733	0.436129	-0.207369	0.475061	-0.0404036	-0.329226	0.209383	0.0168766
1	DBP	0.0914086	0.704999	1.43676	0.184006	0.250319	0.169642	0.368382	1.29302	0.500822	0.000647114	0.635799	0.44431	1.08537	0.312428	-0.352488	0.303078	0.27131	0.745652	0.684924	0.225103	0.490709	0.0614482	0.123248	0.85569	-0.0974734	0.763429	-0.297716	-1.23051	0.700676	-0.256745
1	DCAF12L1	0.381165	-0.129037	-0.313822	0.712341	-0.0962361	0.217529	-0.444826	-1.79171	0.446205	-0.0524722	0.263935	-0.68523	-1.55323	0.966454	0.210315	0.51714	0.0764384	0.016985	0.171949	-0.100442	0.0279832	-0.712363	-1.7444	0.256012	0.0462135	0.895333	0.142996	0.313166	0.752686	0.250698
1	DCAF12L2	0.193208	-0.747244	-1.61139	0.0832622	-0.431843	0.689552	-0.197715	-0.854353	0.795924	0.00135804	0.0277487	-0.855362	-1.95066	0.446545	-0.467842	0.265503	-0.277229	-1.30545	0.397486	-0.155547	0.0611514	-1.02698	-2.50376	0.284042	0.409903	0.694977	-0.0934112	-0.514894	0.388759	0.0872836
1	DCAF4	0.501152	0.563817	1.14043	0.857586	0.10168	0.669565	-0.172025	-0.756903	0.74168	0.316727	0.347048	0.954682	2.2776	0.090577	-0.0834214	0.773086	0.00145736	-0.263386	0.0956134	-0.186012	0.123405	0.665852	1.58202	0.340869	0.311556	0.99622	-0.0278936	-0.285407	0.0679276	-0.211626
1	DCC	0.757509	-0.553329	-1.20438	0.984914	0.139026	0.0158304	0.447553	1.59333	0.442764	-0.0419021	0.70465	-0.583332	-1.3152	0.234212	0.0392243	0.450181	0.0862692	0.0537442	0.0399367	-0.574689	0.24162	-0.615693	-1.51108	0.821981	-0.130633	0.263784	1.13396	3.78418	0.237019	0.598111
1	DCLRE1A	0.382213	-0.358608	-0.795675	0.421223	0.122119	0.176129	0.388303	1.36858	0.724598	0.183481	0.226789	-0.402468	-0.892701	0.402581	-0.23708	0.0509041	0.211675	0.522663	0.0717711	-0.479968	0.271387	0.224643	0.51713	0.868385	-0.456586	0.365195	-0.361396	-1.45356	0.409571	0.126822
1	DCLRE1B	0.602193	0.166841	0.307205	0.354393	0.527363	0.10215	-0.187423	-0.815312	0.734244	-0.179541	0.65095	0.42646	1.04367	0.380833	0.419317	0.759949	0.26988	0.740304	0.0875875	0.496453	0.0503441	0.770125	1.83369	0.713452	-0.0129699	0.778152	-0.107067	-0.562725	0.969797	-0.0750655
1	DCLRE1C	0.0311943	-0.658065	-1.42421	0.347178	-0.254427	0.76289	0.208505	0.686558	0.00979324	-0.308782	0.218799	-0.563305	-1.26842	0.16409	-0.551053	0.25569	0.205734	0.500451	0.881275	0.178833	0.570721	-0.397048	-0.983368	0.688111	-0.0700211	0.369972	-0.238068	-1.02158	0.529825	-0.0725106
1	DCN	0.30354	0.571413	1.15637	0.0981496	-0.461496	0.144425	0.400833	1.41611	0.198905	-0.349556	0.404988	-0.761992	-1.73255	0.987776	-0.242246	0.30175	-0.221629	-1.09756	0.0952105	-0.312731	0.220669	1.02965	2.46008	0.069508	-0.722046	0.00289329	0.704501	2.27994	0.711687	-0.191356
1	DCT	0.94885	0.0527069	0.0676458	0.967845	0.089351	0.0808718	0.448875	1.59835	0.571954	-0.00585103	0.273497	-0.477879	-1.06886	0.596662	-0.0763796	0.197615	-0.279785	-1.31501	0.960099	-0.159897	0.22873	-0.29033	-0.725795	0.00153372	-0.860373	0.0228296	-0.608883	-2.32042	0.240798	-0.095302
1	DCTN2	0.090616	0.706177	1.43923	0.920137	0.102897	0.826542	-0.057816	-0.323675	0.220277	0.369415	0.294019	0.847434	2.02707	0.862854	0.129928	0.0979778	-0.352028	-1.58515	0.967644	-0.180389	0.0833547	0.21631	0.497018	0.964975	-0.140316	0.172183	-0.386007	-1.53976	0.109278	-0.262184
1	DCTN3	0.76381	-0.06433	-0.178006	0.388443	0.237411	0.810724	0.0920311	0.244738	0.806963	0.0367425	0.07777	-0.555111	-1.24927	0.461192	0.199259	0.660693	-0.235375	-1.14895	0.773344	0.0972573	0.452624	-0.299833	-0.748731	0.529903	0.722545	0.471833	-0.064279	-0.412854	0.0659116	-0.300077
1	DCTN4	0.602836	0.289881	0.565457	0.629403	0.145635	0.417281	-0.133397	-0.610375	0.036143	0.402668	0.447447	-0.00264324	0.0412892	0.275583	-0.230443	0.796448	0.140989	0.258354	0.826977	0.138146	0.013108	1.2906	3.08991	0.625531	-0.66472	0.157428	0.500751	1.56626	0.4103	0.404513
1	DCX	0.412211	-0.460207	-1.00892	0.246259	0.467393	0.681431	0.4064	1.43723	0.0863742	0.311394	0.132462	-0.73831	-1.67722	0.10628	1.00779	0.175161	-0.649755	-2.69841	0.140132	-0.582432	0.106628	-0.802398	-1.96171	0.179436	0.572131	0.128541	0.494214	1.54337	0.199762	0.517114
1	DDB1	0.730364	-0.532774	-1.16124	0.384465	-0.0135616	0.146548	0.218554	0.724677	0.0439618	0.484332	0.311214	-0.726656	-1.65	0.790782	-0.00153206	0.562201	0.00132442	-0.263883	0.828475	0.105647	0.0600255	-0.325517	-0.81072	0.665525	-0.296205	0.121801	0.472487	1.46726	0.0774873	-0.401803
1	DDB2	0.920959	0.00989295	-0.0222176	0.732973	0.309514	0.111082	0.232215	0.776497	0.879112	0.432189	0.520592	0.789037	1.89065	0.651702	0.0466784	0.289983	0.610569	2.01422	0.349016	0.226047	0.584013	-0.155466	-0.400292	0.978609	0.526307	0.234375	0.201016	0.516389	0.984128	-0.655276
1	DDIT3	0.439378	0.564289	1.14142	0.965427	-0.124861	0.490059	-0.445521	-1.79435	0.72556	-0.084318	0.210291	-0.640127	-1.44787	0.0159	0.0748866	0.717237	0.19424	0.457471	0.987214	-0.0730796	0.785012	1.01568	2.42635	0.108943	0.0753745	0.157051	0.54144	1.70878	0.63349	-0.0380343
1	DDIT4	0.913915	-0.0570832	-0.162796	0.858089	0.249272	0.0386331	-0.399568	-1.62004	0.202708	0.0868101	0.48384	-0.157879	-0.32134	0.518501	-0.294603	0.87376	0.142955	0.265706	0.036591	0.0386371	0.845422	-0.00625763	-0.0401649	0.0426309	-0.530292	0.523957	0.1857	0.462742	0.326476	-0.280107
1	DDO	0.490354	0.194378	0.365003	0.026528	0.461298	0.395468	0.222035	0.737881	0.934022	0.413326	0.416083	-0.212082	-0.44796	0.362734	0.471575	0.781593	0.0963257	0.0913478	0.78234	0.411007	0.377426	-0.359802	-0.89347	0.12949	0.124464	0.945254	0.38862	1.1735	0.408842	-0.0722203
1	DDX10	0.342845	-0.159439	-0.377632	0.196073	-0.0905624	0.964598	-0.0841472	-0.423557	0.29524	-0.0144813	0.0832055	-0.54773	-1.23203	0.0819179	-0.281386	0.00987697	0.543545	1.7636	0.541284	-0.14332	0.986649	-0.226787	-0.572429	0.216412	0.391104	0.0704364	0.481361	1.49835	0.34059	0.171052
1	DDX11	0.0747978	1.20238	2.48073	0.973767	-0.361065	0.873326	0.197088	0.643248	0.843854	-0.116631	0.0206262	0.397662	0.976401	0.83308	-0.139847	0.0931205	0.615395	2.03226	0.756836	0.27202	0.0816064	0.45704	1.07804	0.759146	0.1978	0.777168	0.0893168	0.125143	0.39159	-1.40606
1	DDX18	0.598521	-0.670135	-1.44955	0.100215	0.630357	0.0697788	-0.433589	-1.74909	0.265796	0.201851	0.300833	0.426591	1.04398	0.762342	0.171585	0.310384	-0.113569	-0.693495	0.16717	-0.336393	0.966941	-0.148211	-0.382779	0.372079	0.328752	0.92994	0.154136	0.352184	0.717871	0.026569
1	DDX20	0.365194	-0.238484	-0.543543	0.635049	-0.212845	0.443605	-0.107548	-0.512322	0.71021	0.133258	0.820867	0.146889	0.390596	0.257676	0.00391161	0.810381	-0.13043	-0.756543	0.75394	-0.0571076	0.847859	-0.231744	-0.584393	0.690974	0.0729251	0.345818	0.368558	1.10323	0.285868	-0.00639687
1	DDX23	0.938047	0.00696618	-0.0283607	0.557705	-0.0829206	0.577046	-0.250837	-1.05586	0.558793	0.134089	0.0117405	-0.764122	-1.73752	0.0517746	-0.134046	0.131442	-0.418567	-1.83395	0.0847716	0.095393	0.799444	-0.312758	-0.779927	0.652973	0.128016	0.913634	-0.040168	-0.3284	0.356427	-0.192864
1	DDX3Y	0.41602	-0.667895	-1.44484	0.69313	0.484895	0.0834506	-0.457224	-1.83874	0.346475	-0.403547	0.0547136	-0.457074	-1.02026	0.341878	-0.542926	0.275571	-0.090954	-0.608932	0.225954	0.181851	0.37473	0.905223	2.15976	0.797885	-0.161963	0.0215556	0.51107	1.60241	0.105971	0.358452
1	DDX4	0.184372	-0.594925	-1.29169	0.92174	0.479168	0.769765	-0.237582	-1.00558	0.23691	0.171785	0.410657	-0.0149891	0.0124494	0.680232	-0.0335217	0.543268	-0.172803	-0.914982	0.231406	0.243504	0.320847	-0.244689	-0.615638	0.765069	-0.0201178	0.801873	0.227384	0.60875	0.0475819	0.332499
1	DDX54	0.727902	0.0658204	0.09517	0.352577	0.116977	0.104053	-0.360024	-1.47004	0.485438	-0.337606	0.436038	0.194697	0.502275	0.62776	0.049545	0.494112	-0.180716	-0.944574	0.90662	0.389733	0.656752	0.0329962	0.0545771	0.062206	0.10054	0.723635	0.0228626	-0.107624	0.57007	0.0541846
1	DDX6	0.0920221	1.43328	2.96537	0.0391798	0.534354	0.636953	0.179593	0.576886	0.382781	0.113184	0.0247296	0.812031	1.94436	0.754682	-0.467565	0.0779044	0.507079	1.62725	0.0873245	-0.270478	0.0933314	0.720495	1.71391	0.0399875	1.13209	0.0634128	0.252317	0.696079	0.0620441	0.810718
1	DEC1	0.504499	-0.271545	-0.612935	0.301231	0.374638	0.0879033	0.366339	1.28527	0.740052	-0.26192	0.322695	0.435233	1.06417	0.495932	0.42667	0.370909	0.292306	0.824163	0.139541	-0.03852	0.72412	0.0439529	0.0810219	0.986048	0.0179679	0.798897	0.305709	0.883096	0.174278	0.451434
1	DEDD	0.534726	-0.350308	-0.778253	0.515226	-0.194191	0.168446	0.694458	2.52992	0.569634	0.165476	0.874477	-0.230723	-0.491505	0.67194	0.0933989	0.846473	0.150768	0.294918	0.0962337	-0.358291	0.0173708	1.26776	3.03477	0.183625	-0.503554	0.801873	0.296522	0.850918	0.873042	0.269339
1	DEDD2	0.017617	-0.748889	-1.61485	0.0162785	-0.539329	0.0917999	0.588209	2.12688	0.0070179	0.105446	0.0629711	-0.930788	-2.12685	0.8347	-0.400457	0.170443	0.154387	0.308452	0.70196	-0.16743	0.0389766	-0.485748	-1.19745	0.328988	-0.827835	0.451586	0.245598	0.672545	0.0686607	0.177054
1	DEFB1	0.402228	-0.0734897	-0.197232	0.661552	-0.434179	0.592445	-0.0211583	-0.184622	0.501507	-0.348712	0.505859	0.466941	1.13824	0.773054	-0.227929	0.271434	0.00726871	-0.241656	0.533955	-0.0793549	0.194352	0.943081	2.25113	0.122614	0.531695	0.232222	0.381171	1.14741	0.441544	0.0588173
1	DEK	0.273845	-0.180613	-0.422075	0.310159	0.0227203	0.85858	-0.20431	-0.87937	0.136355	-0.315212	0.713961	0.24218	0.613196	0.546642	-0.246974	0.297674	0.0881654	0.0608345	0.180347	-0.183237	0.859459	-0.576521	-1.41654	0.444647	0.308317	0.192002	-0.358677	-1.44404	0.843814	0.2875
1	DENND2A	0.377025	0.51418	1.03624	0.139039	0.566471	0.36796	0.217576	0.720965	0.743726	0.17576	0.761244	-0.121347	-0.236003	0.157046	0.12069	0.307866	0.311861	0.897282	0.169095	0.140924	0.879677	-0.375086	-0.930359	0.441874	0.0481062	0.19029	0.495999	1.54962	0.167551	0.127477
1	DENND4A	0.0138262	-0.604694	-1.31219	0.629193	0.192395	0.0881429	0.232123	0.776148	0.228867	-0.170411	0.860036	-0.232963	-0.496737	0.746825	-0.24771	0.950247	0.135017	0.236022	0.581017	0.000172739	0.592595	-0.514979	-1.268	0.0473666	-0.190993	0.721712	0.110964	0.200966	0.322066	-0.0863757
1	DERA	0.529172	0.429536	0.858582	0.185585	-0.346589	0.556142	0.293944	1.01065	0.499191	0.088006	0.692705	-0.0129637	0.0171806	0.931789	0.152639	0.53816	-0.00756006	-0.297104	0.477961	-0.232481	0.758219	0.0751713	0.15637	0.0478023	0.418187	0.665816	-0.297955	-1.23135	0.0076945	-0.394162
1	DES	0.916148	-0.22052	-0.505837	0.332067	-0.0438618	0.136079	-0.589701	-2.34127	0.412492	0.00167771	0.539518	0.166862	0.437252	0.402755	0.0277806	0.843492	-0.296786	-1.37858	0.651338	0.49374	0.543029	0.266708	0.618659	0.306593	-0.254118	0.377074	-0.0625932	-0.406949	0.690242	0.0415349
1	DET1	0.0144425	1.33373	2.75642	0.412188	0.0789034	0.366796	-0.410704	-1.66228	0.398007	-0.0450376	0.812446	0.18599	0.481936	0.805119	0.0429209	0.522146	0.036417	-0.132664	0.985169	-0.0327018	0.0890951	0.982601	2.34652	0.956923	-0.0700159	0.749764	0.0288058	-0.0868074	0.243072	0.446157
1	DFFA	0.89873	0.131027	0.232034	0.410368	0.106115	0.577925	-0.494452	-1.97996	0.0270476	0.0750552	0.952749	-0.216981	-0.459403	0.841934	0.212118	0.301269	-0.625668	-2.60835	0.137153	0.384862	0.184356	-0.143469	-0.371335	0.247707	-0.0543024	0.304212	0.282099	0.800399	0.0028023	-0.863308
1	DFFB	0.238205	0.268374	0.520315	0.666626	0.123336	0.33171	0.119791	0.35004	0.804851	-0.280375	0.0544031	0.664868	1.60059	0.409545	0.0702537	0.711477	0.174881	0.385083	0.8914	-0.0827884	0.389993	0.220384	0.506851	0.924151	0.0310303	0.464807	0.12713	0.257591	0.509846	-0.345003
1	DGCR6L	0.799981	-0.233567	-0.533223	0.528824	0.0521456	0.783569	0.300637	1.03604	0.672358	-0.0985716	0.848864	0.314799	0.782832	0.260889	-0.168276	0.87072	0.0801991	0.0310468	0.938177	0.184044	0.4771	0.300423	0.700031	0.740287	0.0848165	0.891274	0.0038928	-0.174069	0.203619	0.348458
1	DHCR24	0.789155	-0.171118	-0.402146	0.89174	0.073586	0.756034	0.100297	0.276093	0.471893	-0.35105	0.0160329	0.658419	1.58553	0.495712	0.041681	0.848488	-0.203414	-1.02944	0.825479	-0.0485593	0.67286	-0.0808404	-0.220176	0.392385	0.57012	0.41103	0.129951	0.267472	0.500823	-0.239504
1	DHDH	0.775125	-0.154782	-0.367858	0.716328	-0.110174	0.211825	0.180036	0.578565	0.441621	-0.337713	0.559637	0.100123	0.281351	0.62992	0.0550562	0.792479	-0.0955144	-0.625985	0.613934	0.253879	0.196232	0.604093	1.43296	0.55918	-0.247764	0.0301226	-0.679185	-2.56667	0.284133	-0.359553
1	DHFR	0.0964948	1.03709	2.1338	0.15761	0.324378	0.236239	0.0862292	0.22273	0.376816	0.136654	0.103812	-0.599009	-1.35182	0.138765	-0.487883	0.355779	0.492248	1.57179	0.87288	0.293607	0.0212562	-0.573491	-1.40922	0.100448	-0.388717	0.188075	0.696279	2.25114	0.529648	-0.571356
1	DHRS2	0.220116	-0.355161	-0.788439	0.569483	-0.394112	0.271625	-0.189651	-0.823764	0.684575	0.260346	0.256304	-1.46908	-3.3843	0.142914	-0.41237	0.448297	0.121795	0.186583	0.0478425	0.154944	0.258545	-1.08426	-2.64201	0.248255	-0.321409	0.841806	0.278288	0.78705	0.190259	-0.0364875
1	DHRS3	0.454593	0.287683	0.560843	0.703345	-0.010681	0.491678	-0.191115	-0.829317	0.286447	-0.442864	0.14978	0.0203406	0.0949792	0.855557	0.00890044	0.109362	-0.116253	-0.703531	0.694369	-0.218104	0.487775	-0.412432	-1.0205	0.990389	0.560086	0.709255	0.218312	0.576972	0.880125	-0.189086
1	DHRS7	0.487898	0.302528	0.592003	0.17626	-0.446072	0.837416	-0.239138	-1.01148	0.957356	0.408694	0.476521	-0.243706	-0.521832	0.523182	-0.396715	0.574413	-0.410064	-1.80216	0.0787031	0.366955	0.406508	-0.575956	-1.41517	0.340475	-0.446069	0.153437	0.298793	0.858872	0.854877	-0.286166
1	DHX16	0.299478	-0.343053	-0.763026	0.792084	-0.223049	0.256768	0.395591	1.39623	0.78505	-0.00816399	0.811795	0.111051	0.306879	0.544944	0.0351832	0.844459	0.112401	0.151457	0.411578	-0.140358	0.308092	-0.0475541	-0.139837	0.334013	0.757059	0.771271	0.440841	1.35642	0.617129	-0.419713
1	DIABLO	0.82145	-0.188652	-0.438949	0.533087	-0.499437	0.766862	-0.163155	-0.723257	0.0494235	-0.198984	0.0958979	-0.196709	-0.412047	0.376478	0.0487355	0.571973	-0.155399	-0.849907	0.878563	-0.241303	0.239748	-0.480977	-1.18594	0.832881	-0.0270808	0.862967	0.120434	0.234135	0.9811	0.0262578
1	DIAPH2	0.424894	-0.887709	-1.90622	0.209067	0.147923	0.366114	-0.58728	-2.33208	0.27107	-0.260616	0.0541617	-0.357972	-0.788757	0.0311728	0.793758	0.239388	0.361321	1.08222	0.839983	-0.162323	0.703798	-0.134044	-0.348587	0.457249	0.00312773	0.354422	-0.674461	-2.55013	0.917708	-0.0248784
1	DICER1	0.252531	-0.265963	-0.60122	0.0200927	1.0504	0.258666	-0.343255	-1.40643	0.0476384	-0.528163	0.0701345	-0.91877	-2.09878	0.112978	0.658359	0.0834938	0.326794	0.953121	0.0276504	-0.18722	0.104262	2.12556	5.10513	0.565026	0.793817	0.169588	0.149952	0.337528	0.840574	0.386292
1	DIP2C	0.618755	0.116606	0.201766	0.192422	-0.15239	0.143355	0.36899	1.29532	0.796915	0.568663	0.559637	0.30675	0.764031	0.425185	-0.0138187	0.127539	0.343557	1.0158	0.222047	-0.507806	0.698606	0.268759	0.623608	0.0917727	-0.264875	0.595608	0.246925	0.677194	0.606326	0.253139
1	DIRAS1	0.356469	0.365404	0.723974	0.217824	-0.0621578	0.929776	0.101165	0.279386	0.310905	-0.234679	0.177382	0.861445	2.0598	0.164698	0.384126	0.164114	0.326517	0.952084	0.312699	-0.405164	0.606118	-0.224696	-0.567381	0.699588	0.448464	0.62347	0.308647	0.893387	0.332844	-0.184474
1	DIRAS3	0.897964	0.315026	0.618235	0.367793	0.30852	0.121236	0.446776	1.59039	0.401678	0.135881	0.129995	0.463775	1.13084	0.0299098	0.105998	0.0233258	-0.527799	-2.24239	0.822984	-0.193611	0.631909	0.301793	0.703339	0.00523727	-0.350325	0.755611	0.0604455	0.0240163	0.654584	-0.302824
1	DIS3	0.233112	0.69679	1.41953	0.546773	-0.127603	0.163336	0.493172	1.76638	0.979009	0.151665	0.500237	0.416939	1.02143	0.80791	0.424532	0.237339	0.566894	1.85091	0.670849	-0.140718	0.102415	1.00972	2.41197	0.844726	-0.357587	0.56572	-0.0824894	-0.476638	0.820783	-0.225721
1	DISC1	0.592474	0.271345	0.52655	0.39233	-0.00737432	0.47482	0.476656	1.70373	0.324897	0.27151	0.401235	-0.314565	-0.68736	0.23945	0.538568	0.352626	0.595664	1.95849	0.0249889	-0.183186	0.953762	-0.751869	-1.83975	0.425896	0.405697	0.495125	-0.0426629	-0.337139	0.665816	-0.120865
1	DKK1	0.794551	-0.108388	-0.270482	0.783637	0.165369	0.372287	0.323257	1.12184	0.311519	0.107648	0.513475	-0.314819	-0.687953	0.912293	-0.188062	0.293516	0.289182	0.812481	0.519443	-0.19165	0.0165054	-0.866574	-2.1166	0.938979	0.0326976	0.0981701	0.141	0.306172	0.943211	0.0132182
1	DKK2	0.292139	0.786824	1.6085	0.775752	-0.0642894	0.536463	-0.108694	-0.51667	0.289943	-0.181167	0.917964	-0.00344637	0.0394131	0.250009	-0.445527	0.365432	0.243533	0.641789	0.00114165	-0.357893	0.715967	-0.0138877	-0.0585807	0.711714	0.0273065	0.0180374	0.826286	2.70651	0.905494	-0.0436562
1	DKK3	0.396268	0.695385	1.41658	0.105229	0.53814	0.205708	-0.3733	-1.5204	0.0583222	0.167025	0.102484	0.531279	1.28853	0.1148	-0.192087	0.0490703	-0.36791	-1.64453	0.739322	0.143475	0.0211386	0.584493	1.38566	0.732257	0.263271	0.186589	0.259601	0.721594	0.604515	0.351046
1	DKK4	0.648677	-0.380732	-0.84211	0.516305	0.241248	0.353698	0.133643	0.402583	0.706166	0.0519848	0.328556	-0.205867	-0.433441	0.842212	0.342403	0.812828	-0.142414	-0.801353	0.907428	0.0653921	0.896894	0.299564	0.697958	0.944545	-0.0773291	0.0663108	0.757461	2.46544	0.324581	-0.216606
1	DLC1	0.54331	0.380348	0.75534	0.141138	0.10773	0.317182	-0.238244	-1.00809	0.116629	-0.597763	0.687387	0.325171	0.807061	0.103406	-0.559984	0.940007	-0.0622699	-0.501676	7.47e-05	-0.44965	0.490709	0.395369	0.929192	0.853251	-0.356322	0.841736	0.501046	1.5673	0.218609	0.351605
1	DLEC1	0.179718	-0.382964	-0.846796	0.442444	-0.0991774	0.447441	-0.066738	-0.357519	0.586742	-0.218887	0.682484	0.0726372	0.217144	0.287051	-0.34499	0.24929	-0.370875	-1.65562	0.38439	0.0269482	0.146309	-0.776092	-1.89822	0.0682	-0.297708	0.127149	0.550259	1.73967	0.841806	0.146429
1	DLG1	0.152504	-0.572243	-1.24408	0.665431	-0.20999	0.231656	0.508821	1.82574	0.995904	0.220526	0.0584747	-0.889184	-2.02967	0.179537	0.599124	0.625385	0.381271	1.15682	0.30185	0.250159	0.553921	-0.99936	-2.43709	0.167137	0.499966	0.00712683	0.466144	1.44505	0.0601508	0.682616
1	DLGAP5	0.881499	0.131385	0.232785	0.812245	-0.119827	0.503093	-0.490961	-1.96672	0.414692	0.0127648	0.777068	0.0861593	0.248732	0.952513	0.0969146	0.948199	0.387761	1.18109	0.304779	-0.370359	0.210609	-0.00726989	-0.042608	0.830948	0.0678772	0.317695	-0.071386	-0.437747	0.794934	0.0887491
1	DLL1	0.568334	-0.0112495	-0.066594	0.920435	0.170642	0.432963	-0.270039	-1.1287	0.86496	-0.0103472	0.24213	-0.246285	-0.527858	0.893895	0.21951	0.929776	0.141913	0.26181	0.334693	-0.175613	0.697454	0.075552	0.157289	0.895195	0.0670862	0.309071	0.198687	0.508231	0.232362	-0.0132319
1	DLL3	0.632887	-0.456606	-1.00136	0.533372	0.112013	0.491678	-0.181305	-0.792105	0.556207	0.1097	0.713339	-0.286725	-0.622325	0.372616	-0.028501	0.696198	0.183072	0.415711	0.761255	-0.0463878	0.969889	-0.446316	-1.10228	0.977989	0.245808	0.256268	0.151486	0.342902	0.389465	0.478139
1	DLL4	0.212295	0.0699412	0.103819	0.440384	-0.182184	0.0116619	0.621991	2.25503	0.784064	0.0317154	0.711527	0.162341	0.426693	0.253822	-0.0908393	0.9216	-0.103349	-0.655279	0.913735	0.371633	0.65478	0.796056	1.89628	0.272638	-0.848245	0.815796	0.253108	0.698853	0.0505343	0.259333
1	DLST	0.532787	-0.533182	-1.16209	0.0476809	-0.299802	0.625385	-0.0090128	-0.138551	0.450815	0.133496	0.643145	0.480356	1.16957	0.69044	-0.410526	0.00933856	-0.337355	-1.53028	0.0234555	0.0551098	0.228134	0.744627	1.77215	0.11949	-0.872611	0.33477	-0.205201	-0.906459	0.953431	0.194894
1	DMBT1	0.900468	-0.282913	-0.636796	0.536428	-0.0319125	0.642799	-0.150507	-0.675277	0.909563	0.114188	0.0944728	0.240227	0.608633	0.121899	0.383763	0.136112	0.407729	1.25575	0.594262	0.354035	0.811456	0.501133	1.18446	0.144516	-0.268283	0.351761	0.214487	0.563574	0.0966147	-0.0694025
1	DMC1	0.443334	0.291223	0.568274	0.109725	0.172558	0.01704	-0.326509	-1.3429	0.148215	-0.0485498	0.287869	-0.202607	-0.425826	0.470197	-0.793584	0.137469	-0.163267	-0.879326	0.671784	-0.381264	0.510006	0.144138	0.322826	0.160782	-0.735465	0.134674	-0.466117	-1.82036	0.40124	0.132755
1	DMTF1	0.0148369	-0.360574	-0.7998	0.867135	0.255138	0.868694	-0.182803	-0.797788	0.707345	-0.113359	0.261977	-0.18491	-0.384486	0.867983	0.374698	0.341412	-0.241502	-1.17186	0.377422	-0.47941	0.0898293	-0.667479	-1.63607	0.497215	0.339428	0.666749	0.289104	0.824934	0.509846	0.379144
1	DNA2	0.500388	-0.179794	-0.420356	0.366959	-0.236857	0.0922966	0.0375926	0.038237	0.419111	-0.136968	0.444794	-0.201984	-0.42437	0.819991	-0.150776	0.847481	-0.251127	-1.20786	0.721064	-0.103316	0.164905	0.331792	0.775743	0.18161	-0.186043	0.358438	0.137032	0.292273	0.776184	-0.294717
1	DNAH8	0.801986	0.104628	0.176625	0.950835	-0.0938003	0.448211	-0.0117502	-0.148934	0.759517	-0.069476	0.842987	-0.188845	-0.393677	0.830325	0.282965	0.352626	-0.0118179	-0.313025	0.3802	-0.304684	0.178281	0.015962	0.0134638	0.888436	0.189223	0.332204	0.4753	1.47712	0.712123	0.198753
1	DNAJA1	0.0934461	0.936881	1.92346	0.118861	0.120688	0.522146	-0.25912	-1.08728	0.0671134	0.271706	0.773442	-0.274362	-0.593446	0.480607	0.0525222	0.85757	-0.0441901	-0.434072	0.41818	0.0605106	0.136621	0.82207	1.95907	0.52469	-0.187773	0.559657	-0.359093	-1.44549	0.0557406	0.55072
1	DNAJA2	0.169957	-0.308014	-0.68948	0.529959	-0.0882108	0.325974	0.125675	0.372358	0.376863	0.0992268	0.110216	0.321311	0.798045	0.973046	0.216772	0.736551	-0.109374	-0.67781	0.578384	0.137866	0.157656	0.877288	2.09234	0.21699	-0.905978	0.294649	-0.299642	-1.23725	0.615323	-0.315516
1	DNAJA4	0.0526833	-0.652257	-1.41202	0.417873	-0.0207613	0.900179	-0.24273	-1.02511	0.399442	0.180511	0.494843	-0.399762	-0.88638	0.911658	0.161332	0.836412	0.210212	0.517195	0.590716	-0.0662038	0.2521	-0.364388	-0.904539	0.588291	-0.374924	0.628927	0.173184	0.418902	0.721712	0.528201
1	DNAJC15	0.231178	0.542536	1.09576	0.858607	0.26378	0.349489	-0.178136	-0.780083	0.646785	-0.0213917	0.644606	0.0040906	0.0570194	0.366846	-0.042145	0.182482	0.9307	3.21126	0.107018	-0.132447	0.776052	0.140221	0.313373	0.801188	0.0629303	0.645813	-0.00440451	-0.203132	0.120978	0.444938
1	DNAJC2	0.0791579	0.539016	1.08837	0.0347581	0.651921	0.944124	0.031675	0.01579	0.109139	-0.206589	0.0193392	0.555923	1.3461	0.483596	0.179468	0.703022	0.0740439	0.00803114	0.261186	0.0547982	6.99e-05	0.844263	2.01263	0.187854	0.648928	0.414928	0.124485	0.248325	0.344211	-0.23664
1	DNM1	0.851069	0.368953	0.731424	0.0127392	0.408012	0.450524	-0.0556434	-0.315434	0.278402	0.251967	0.494316	0.300586	0.749631	0.218535	0.243139	0.387645	-0.171796	-0.911217	0.424845	-0.432051	0.616488	0.219894	0.505669	0.561797	0.265218	0.41103	0.353743	1.05134	0.885696	0.112455
1	DNM2	0.618768	0.142756	0.256652	0.132899	0.399625	0.895089	0.0167826	-0.0407011	0.297615	-0.415679	0.992082	0.0124436	0.0765321	0.581229	0.0283885	0.828381	0.0693216	-0.00962659	0.727793	-0.164283	0.163151	0.491106	1.16026	0.518154	-0.443457	0.861933	0.0322327	-0.0748038	0.85387	0.308961
1	DNM3	0.724603	-0.236368	-0.539102	0.0183634	0.332033	0.0206083	0.352729	1.23364	0.774218	-0.11388	0.979706	-0.0796018	-0.138486	0.433604	0.494899	0.312844	-0.0106274	-0.308573	0.757838	-0.084425	0.85274	0.116434	0.255961	0.0265209	0.443277	0.851857	0.171008	0.411281	0.83178	-0.207353
1	DNMT1	0.420839	0.598503	1.21323	0.81741	0.243057	0.460626	-0.284624	-1.18402	0.586742	-0.227258	0.147419	1.00683	2.39942	0.140253	-0.0612697	0.622654	-0.127737	-0.746472	0.6821	0.0230676	0.653196	0.238489	0.55055	0.0988368	0.0504947	0.376863	-0.302679	-1.24789	0.590281	0.336879
1	DNMT3A	0.912902	0.0666148	0.0968375	0.137659	-0.509801	0.861581	0.0636271	0.136993	0.11246	-0.300523	0.488539	-0.0996172	-0.185242	0.419856	0.272081	0.496198	0.0972721	0.0948866	0.796158	-0.190196	0.49759	-0.153027	-0.394404	0.746753	0.0193224	0.354828	-0.0503608	-0.364102	0.26005	0.364001
1	DNMT3B	0.61007	0.358965	0.71046	0.347807	-0.0979343	0.0204352	-0.492103	-1.97105	0.0307128	0.23311	0.439765	-0.20029	-0.420413	0.339183	0.306443	0.607278	-0.177431	-0.932288	0.605851	0.220095	0.91169	-0.385753	-0.956106	0.864543	0.180627	0.638984	0.844224	2.76934	0.010469	0.638645
1	DOCK1	0.901398	-1.04583	-2.23811	0.306379	0.00803235	0.532231	0.144764	0.444769	0.8579	-0.05666	0.806515	0.18569	0.481234	0.0205487	0.0501287	0.654829	0.193454	0.454532	0.978011	0.363026	0.379354	-0.690968	-1.69277	0.333436	0.0822018	0.237419	0.123613	0.245272	0.539113	-0.299708
1	DOCK9	0.915304	0.568407	1.15006	0.336532	-0.351337	0.386233	0.0334122	0.0223798	0.228867	-0.439792	0.573754	-0.041267	-0.0489357	0.102813	-0.295582	0.872746	0.103237	0.11719	0.247271	-0.0119065	0.592595	-0.252606	-0.634745	0.41026	-0.305021	0.702579	-0.102285	-0.545975	0.904477	-0.129226
1	DOT1L	0.419631	0.0919704	0.150057	0.829939	-0.0606826	0.708603	-0.246179	-1.03819	0.85387	-0.276924	0.113592	0.959798	2.28955	0.866896	0.20952	0.759949	0.0399081	-0.11961	0.939197	-0.0327419	0.27849	0.312378	0.728886	0.923287	-0.24386	0.906511	-0.0310279	-0.296386	0.846828	-0.170349
1	DPAGT1	0.26504	0.706844	1.44063	0.233886	-0.157986	0.88086	-0.310181	-1.28097	0.458559	0.108363	0.122622	0.614485	1.4829	0.229523	-0.434444	0.0336133	0.507172	1.62759	0.227431	0.0562358	0.47325	0.487071	1.15052	0.369575	-0.664434	0.889245	-0.174927	-0.800419	0.304212	0.311762
1	DPH1	0.995033	0.103425	0.174099	0.794978	-0.313155	0.035708	0.43933	1.56214	0.324581	0.285629	0.288909	0.398921	0.979343	0.725335	-0.373462	0.727838	0.493263	1.57559	0.953485	0.158333	0.346322	1.10323	2.63767	0.350408	-0.844952	0.00790256	0.528019	1.66178	0.323322	-0.414949
1	DPP10	0.273468	0.485033	0.975067	0.468088	-0.548464	0.245609	-0.299888	-1.24192	0.121183	0.296681	0.0738877	-0.768776	-1.74839	0.257171	0.0966108	0.535615	0.321699	0.934068	0.954506	0.211185	0.0279277	0.494705	1.16895	0.532067	-0.30197	0.936063	0.270798	0.760814	0.00153322	-0.778845
1	DPYD	0.0798687	0.662379	1.3473	0.920932	0.163719	0.0776552	-0.0683388	-0.363591	0.694029	0.0843947	0.429423	-0.0425586	-0.0519529	0.58965	0.261163	0.86667	0.45408	1.42907	0.646726	-0.119605	0.189564	0.443175	1.04458	0.957844	0.12892	0.966727	0.00449116	-0.171974	0.171045	0.478798
1	DPYSL4	0.409878	0.226423	0.432263	0.797486	0.246787	0.646491	0.204308	0.670638	0.233367	0.307766	0.625925	-0.0104533	0.0230449	0.894212	-0.0114017	0.293516	0.579816	1.89923	0.111763	-0.307731	0.0740052	-0.550575	-1.35391	0.285407	0.237541	0.134007	0.25121	0.692202	0.0631879	0.379492
1	DSCAML1	0.475339	-0.709254	-1.53165	0.893725	-0.0150714	0.723013	0.0802757	0.200147	0.467163	0.0346091	0.453146	0.606641	1.46457	0.564368	0.145594	0.149796	0.242283	0.637116	0.53283	0.0264032	0.325804	-0.574269	-1.4111	0.203693	-0.439645	0.0816715	0.549599	1.73736	0.574435	0.343765
1	DSN1	0.695553	-0.00422872	-0.0518579	0.735308	0.0313588	0.349967	0.114892	0.331457	0.996416	0.00301595	0.38557	-0.279839	-0.606238	0.93891	-0.364355	0.357311	0.21023	0.517262	0.498879	-0.224392	0.219686	-0.530441	-1.30532	0.606591	0.0986288	0.874053	0.571449	1.8139	0.746846	0.186059
1	DST	0.234312	-0.234711	-0.535624	0.315084	0.172976	0.0502965	0.798835	2.92585	0.0720461	0.528249	0.0661049	-0.782594	-1.78067	0.750468	-0.261046	0.814372	0.209067	0.512913	0.19472	-0.177168	0.214033	0.343073	0.802971	0.652434	-0.151356	0.102956	0.633621	2.03167	0.441621	0.233479
1	DTL	0.911607	0.00308498	-0.036507	0.485215	-0.21361	0.560467	-0.0880043	-0.438188	0.838795	0.158623	0.328819	-0.323226	-0.707592	0.965214	-0.173137	0.172053	0.140518	0.256591	0.238479	0.140433	0.457898	0.90924	2.16946	0.570918	0.082166	0.899396	0.0744062	0.0729162	0.660228	-0.294435
1	DTX1	0.0532011	-0.793673	-1.70884	0.892425	-0.123284	0.576168	0.133909	0.403593	0.179213	0.367858	0.355234	-0.214067	-0.452596	0.902183	0.237541	0.667885	-0.152843	-0.84035	0.0201457	-0.146892	0.500555	0.0442329	0.0816977	0.553442	-0.155559	0.943211	-0.0496352	-0.361561	0.793944	0.14073
1	DTX3L	0.693823	0.474468	0.952892	0.233403	0.129862	0.413597	-0.435726	-1.7572	0.00617485	-0.624353	0.737274	-0.181555	-0.376648	0.397805	0.0428438	0.181534	0.562384	1.83404	0.338885	0.33287	0.167013	0.735246	1.74951	0.160319	-0.591602	0.484636	-0.206096	-0.909592	0.471893	0.0373551
1	DTX4	0.796255	0.334836	0.659814	0.863579	-0.35399	0.0377942	0.332821	1.15812	0.145002	-0.0133796	0.806495	0.0565254	0.179507	0.69349	-0.453394	0.189654	0.139846	0.254079	0.791215	-0.119881	0.0109389	0.675043	1.60421	0.444184	0.139589	0.0641049	-0.428877	-1.68992	0.88215	-0.505448
1	DUSP1	0.253882	0.0730696	0.110386	0.822347	0.0328363	0.612685	-0.42572	-1.71924	0.27275	-0.0665665	0.215691	0.45952	1.1209	0.206922	-0.628398	0.126898	0.222961	0.564866	0.162107	-0.232077	0.268575	0.395944	0.930579	0.338118	-0.432563	0.590281	-0.0430411	-0.338464	0.572687	-0.199902
1	DUSP26	0.764541	-0.331005	-0.737738	0.253576	-0.0734275	0.447149	0.0745902	0.17858	0.270189	0.0503825	0.799533	-0.927058	-2.11814	0.183464	-0.224856	0.0629315	0.341273	1.00726	0.615007	-0.202317	0.236959	-0.511755	-1.26022	0.984188	0.251797	0.0810352	-0.307965	-1.26641	0.433639	0.356531
1	DUSP4	0.358023	-0.996569	-2.13471	0.296071	-0.0469461	0.85555	-0.215603	-0.922205	0.854877	0.0687885	0.602905	0.037431	0.134902	0.603978	0.200777	0.100808	0.505484	1.62128	0.611234	-0.260978	0.811563	-0.154107	-0.39701	0.0284304	-0.494704	0.473476	0.209475	0.546021	0.2018	0.225083
1	DUSP9	0.00688888	0.807003	1.65086	0.128907	0.234484	0.0151161	0.917881	3.37742	0.0768428	0.228086	0.013706	0.424306	1.03864	0.407955	-0.0822554	0.0614907	0.542729	1.76055	0.103224	-0.214213	0.547684	0.217223	0.499221	0.714032	-0.231039	0.390173	0.338354	0.997442	0.0717421	0.423392
1	DUX4	0.691584	0.275649	0.535585	0.35158	-0.158672	0.00499525	0.648971	2.35737	0.565123	0.244298	0.101676	0.929623	2.21906	0.169245	0.354902	0.0026601	0.582772	1.91028	0.0777255	-0.416703	0.144846	0.623387	1.47953	0.178819	0.788433	0.131024	0.579457	1.84195	0.128254	-0.526497
1	DYNC1H1	0.21188	0.433723	0.867371	0.128116	-0.335359	0.876802	0.0483054	0.0788737	0.271909	-0.261333	0.55783	0.10869	0.301364	0.399227	-0.186193	0.289983	0.260854	0.706556	0.450575	-0.0255021	0.111923	0.503228	1.18952	0.0722119	0.342437	0.473476	0.395182	1.19649	0.502457	-0.110297
1	DYNC1LI1	0.689058	0.524829	1.0586	0.916846	-0.224555	0.694297	0.317183	1.0988	0.689296	0.052894	0.36433	-0.170936	-0.351841	0.845033	0.116705	0.971777	0.375055	1.13358	0.630239	-0.0442161	0.791002	-0.14975	-0.386494	0.617535	0.00388667	0.0493354	0.36496	1.09063	0.515632	0.221559
1	DYNLL1	0.78646	0.328244	0.645979	0.42305	0.594789	0.00542246	-0.761666	-2.99358	0.0149794	-0.386462	0.199748	0.640716	1.54417	0.979736	0.407389	0.000135386	-0.818107	-3.32792	4.84e-06	0.539307	0.525558	0.657957	1.56297	0.34721	-0.140018	0.000152496	-0.593093	-2.26512	4.74e-05	-0.758707
1	DZANK1	0.815551	-0.223534	-0.512165	0.712228	0.244132	0.877816	0.259139	0.878625	0.756587	0.298922	0.140257	0.819169	1.96104	0.609857	0.278765	0.257308	0.17402	0.381863	0.0173715	-0.450428	0.0473126	0.658347	1.56391	0.208152	0.119259	0.369288	0.599179	1.91103	0.714037	-0.460603
1	E2F1	0.843053	0.419239	0.83697	0.811909	-0.012492	0.495739	0.777505	2.84494	0.462459	0.103031	0.0779592	-0.859938	-1.96135	0.104942	-0.398115	0.409201	-0.108167	-0.673294	0.8021	-0.163725	0.312945	-0.354581	-0.880869	0.163115	0.17132	0.447739	-0.341723	-1.38465	0.104045	-0.122503
1	E2F2	0.149946	-0.44256	-0.971884	0.00617953	0.515026	0.243003	-0.154234	-0.689416	0.129404	-0.17463	0.939835	-0.294699	-0.640952	0.376251	-0.473461	0.989222	0.259823	0.702699	0.839983	-0.240655	0.0301035	0.698369	1.6605	0.270267	-0.246579	0.605429	-0.186515	-0.841008	0.486643	0.492421
1	E2F3	0.997265	-0.14289	-0.342898	0.447611	-0.525219	0.0412452	0.360202	1.26199	0.738114	0.260762	0.189032	-0.316483	-0.691839	0.0226656	-0.49851	0.142302	-0.258664	-1.23604	0.425589	-0.432945	0.157885	0.797426	1.89959	0.324579	-0.26998	0.174685	0.307326	0.888758	0.333485	0.195591
1	E2F4	0.467797	-0.130895	-0.317722	0.101473	0.107788	0.10242	0.155732	0.486373	0.631207	0.46474	0.291462	0.247278	0.625105	0.989989	0.121523	0.993328	-0.12724	-0.744614	0.94838	0.0732345	0.0748907	1.71636	4.11751	0.218198	-0.287078	0.94832	0.375789	1.12856	0.0743087	0.516795
1	E2F5	0.974596	0.186424	0.348309	0.641556	0.100864	0.951272	-0.244439	-1.03159	0.773235	0.241811	0.583463	-0.764555	-1.73853	0.958233	-0.482099	0.377132	0.155259	0.311714	0.976988	0.0173228	0.641908	-0.114541	-0.301514	0.209559	-0.259281	0.277833	0.484344	1.5088	0.845823	-0.0454537
1	E2F7	0.0422381	0.43306	0.865978	0.0742954	-0.12224	0.007324	0.580654	2.09822	0.0279494	0.466713	0.938662	0.0417044	0.144885	0.163242	-0.124653	0.0265142	0.554612	1.80498	0.00357583	-0.458772	0.734649	0.229889	0.529793	0.663679	-0.545875	0.000943212	1.06639	3.54753	0.63349	0.233646
1	E2F8	0.475339	0.333665	0.657356	0.658404	0.224302	0.0232041	0.438444	1.55878	0.0679275	-0.102745	0.54791	0.376401	0.926735	0.84566	-0.25705	0.965907	0.202129	0.486968	0.0131846	-0.54968	0.909838	-0.151705	-0.391212	0.440491	0.239198	0.818515	0.268372	0.752316	0.595187	0.49698
1	E4F1	0.778526	0.364384	0.721834	0.340366	0.0467704	0.05245	-0.604669	-2.39805	0.399801	-0.437941	0.407783	-0.351932	-0.774648	0.137872	-0.351929	0.905273	-0.478804	-2.05919	0.684924	0.136373	0.410189	0.67409	1.60191	0.169345	-0.437653	0.160848	0.265133	0.740972	0.0534797	-0.095722
1	ECHS1	0.487737	0.298248	0.583018	0.684655	-0.0551401	0.879845	0.208303	0.685791	0.435552	0.0145852	0.169957	0.331011	0.820705	0.327036	-0.225154	0.565677	0.0477976	-0.0901095	0.418918	0.0938428	0.129784	0.557152	1.31967	0.2367	-0.0342293	0.491884	0.238391	0.647303	0.788012	0.166571
1	ECM2	0.380984	-0.393335	-0.868563	0.138275	-0.0950658	0.834402	-0.0268255	-0.206119	0.156675	0.190172	0.165169	0.439502	1.07414	0.852114	0.123261	0.747247	0.0383881	-0.125293	0.568781	-0.3407	0.0427659	0.459775	1.08464	0.244005	0.0903026	0.333485	-0.282872	-1.17851	0.837792	-0.115596
1	ECT2	0.171391	-0.611981	-1.32749	0.0338462	0.50864	0.904254	0.175935	0.563008	0.917708	0.0185755	0.0514951	-0.46357	-1.03543	0.801711	-0.391411	0.843452	0.248484	0.6603	0.115271	0.0196597	0.422082	0.170232	0.385807	0.365855	0.294831	0.134007	0.20496	0.530204	0.0968726	0.712902
1	EDA2R	0.00755486	-0.9004	-1.93286	0.565249	-0.21356	0.87883	0.173434	0.553521	0.177275	-0.319981	0.19655	-0.418291	-0.929664	0.381486	-0.25982	0.728805	0.614542	2.02907	0.356775	-0.451186	0.39994	-0.336247	-0.836619	0.391095	0.709343	0.876076	-0.155387	-0.731974	0.238644	0.587382
1	EDAR	0.226421	0.609085	1.23544	0.908827	-0.0438006	0.0291622	0.507505	1.82075	0.846828	0.118893	0.0632077	0.323849	0.803975	0.896834	-0.580853	0.0169212	0.62722	2.07648	0.0332212	-0.474385	0.943227	0.097508	0.210281	0.833186	-0.61293	0.469525	0.48234	1.50178	0.29702	-0.130735
1	EDDM3B	0.859697	-0.319059	-0.712665	0.417126	-0.203256	0.0843725	-0.411859	-1.66666	0.663019	0.353247	0.763255	-0.290535	-0.631224	0.608175	-0.219896	0.35196	-0.314646	-1.44536	0.0375216	-0.138019	0.687691	-0.465209	-1.14788	0.405417	-0.139177	0.327743	-0.072786	-0.44265	0.506555	0.122395
1	EDIL3	0.598587	0.306145	0.599594	0.402878	0.0784549	0.80862	0.216391	0.716469	0.29693	0.0644872	0.868512	-0.238369	-0.509366	0.845033	-0.252797	0.271434	0.0898146	0.0670016	0.18921	-0.148437	0.967407	-0.35282	-0.876619	0.964356	0.0460828	0.0876895	0.228683	0.613297	0.0272032	0.359295
1	EDN1	0.441689	0.793085	1.62164	0.553295	0.0567205	0.530544	0.0697708	0.160298	0.423559	0.144863	0.567522	-0.225652	-0.479659	0.494643	0.227317	0.230265	-0.236783	-1.15422	0.350337	0.269349	0.100628	0.769707	1.83268	0.747636	0.0682618	0.178797	0.242252	0.660826	0.228371	-0.146573
1	EDN2	0.167466	-0.572331	-1.24426	0.938156	0.266634	0.0126803	0.328962	1.14348	0.0848705	0.179545	0.405684	-0.363812	-0.8024	0.888819	0.147945	0.955371	-0.106129	-0.665674	0.848009	-0.0301004	0.565364	-0.399423	-0.989098	0.562041	-0.241124	0.911598	0.188647	0.473064	0.562251	0.0939902
1	EDNRA	0.432432	-0.193501	-0.449127	0.468088	0.205705	0.243523	-0.225759	-0.960732	0.62347	0.00784427	0.130843	-0.574157	-1.29376	0.235949	-0.0624	0.151256	-0.398306	-1.75819	0.173159	-0.226883	0.726455	0.30202	0.703886	0.432702	-0.114195	0.329014	0.141044	0.306326	0.31894	0.153142
1	EDNRB	0.712169	0.125414	0.220254	0.766321	0.280393	0.321559	0.0293706	0.00704875	0.925861	-0.095163	0.600743	-0.136492	-0.271381	0.338229	0.299786	0.542415	-0.286091	-1.33859	0.0399367	-0.0532819	0.486799	0.14268	0.319307	0.306593	0.0616378	0.28298	-0.0351099	-0.310683	0.559657	-0.316428
1	EEF1A1	0.522144	-0.184583	-0.430408	0.0192961	-0.335603	0.136112	0.408058	1.44352	0.504914	-0.412636	0.503613	-0.328271	-0.719376	0.0329057	-0.522928	0.0085751	0.549889	1.78732	0.00124649	-0.321689	0.629204	0.152415	0.342802	0.0126527	-1.23579	0.0128904	-0.580866	-2.22229	0.0150326	-0.501797
1	EEF1A2	0.379739	-0.435088	-0.956199	0.0343363	0.638679	0.759949	0.0449459	0.0661303	0.320501	-0.118242	0.311911	-0.552545	-1.24328	0.400403	0.50721	0.528859	0.464858	1.46937	0.620253	0.180047	0.97982	-0.258688	-0.649426	0.0780211	0.216894	0.359783	0.412843	1.25835	0.408842	0.420919
1	EEF1E1	0.761726	-0.112561	-0.27924	0.234694	-0.123385	0.963572	-0.114467	-0.538567	0.761961	-0.0728635	0.566957	-0.264173	-0.569643	0.846288	-0.192663	0.415068	0.230431	0.592795	0.855045	0.0222187	0.199757	-0.985841	-2.40446	0.927238	0.180812	0.717871	0.084372	0.107823	0.478241	-0.555037
1	EFCAB2	0.0549647	0.625638	1.27019	0.534263	-0.0609123	0.150525	-0.413944	-1.67457	0.36963	0.0103325	0.99634	0.301635	0.752082	0.816299	-0.132267	0.632693	-0.101674	-0.649015	0.758814	-0.202221	0.121708	0.258194	0.598109	0.414692	0.179982	0.337996	-0.562619	-2.15838	0.856892	-0.307152
1	EFEMP2	0.233056	-0.670706	-1.45075	0.117323	0.254678	0.729772	0.135759	0.41061	0.428782	0.159919	0.185236	-0.258613	-0.556655	0.0444452	-0.265682	0.833398	-0.193463	-0.992237	0.164429	0.0248196	0.868638	0.0913067	0.195314	0.139869	0.0149269	0.901428	-0.223645	-0.97106	0.926881	0.143576
1	EGF	0.360095	-0.257021	-0.582451	0.360622	-0.00152587	0.2947	0.380503	1.339	0.344507	0.0940025	0.490111	0.415569	1.01823	0.685818	0.012669	0.718198	-0.105549	-0.663508	0.494819	0.400441	0.861294	-0.374067	-0.927901	0.0354924	0.234927	0.23186	0.166579	0.395767	0.386643	0.260852
1	EGFL6	0.620455	0.922858	1.89403	0.99672	-0.162547	0.0853026	0.088359	0.230809	0.828777	0.0511605	0.320549	-0.488344	-1.0933	0.749557	0.0456741	0.835407	0.0882207	0.0610416	0.897484	0.0378253	0.751716	0.536513	1.26985	0.564945	0.309506	0.030515	-0.202516	-0.897054	0.668617	-0.354364
1	EGFLAM	0.162808	-0.251357	-0.570563	0.221996	0.207501	0.19096	0.0993815	0.27262	0.198196	0.230792	0.815682	0.14198	0.379128	0.579349	-0.0945733	0.598313	0.184081	0.419485	0.768591	0.193236	0.728208	-0.169188	-0.43341	0.498694	0.288305	0.768327	0.154045	0.351867	0.650956	0.083959
1	EHMT1	0.949067	0.315491	0.61921	0.475643	0.267355	0.248483	-0.0845212	-0.424976	0.743726	0.082297	0.732886	0.390937	0.96069	0.404069	-0.0073384	0.900117	0.0915146	0.0733581	0.641352	-0.103993	0.0449256	0.647646	1.53808	0.918082	0.471396	0.370529	0.459938	1.42331	0.0665112	0.00346925
1	EHMT2	0.497209	0.631387	1.28225	0.0733664	0.0455953	0.177779	0.355426	1.24387	0.534036	-0.106094	0.740256	0.343336	0.849496	0.143648	-0.233593	0.196697	0.144625	0.271949	0.473994	-0.103968	0.180804	0.285336	0.663618	0.840773	-0.0497651	0.744903	0.477544	1.48498	0.60812	0.120464
1	EI24	0.581917	-0.303699	-0.680425	0.0339329	-0.388958	0.985117	0.0592825	0.120513	0.676108	-0.0268769	0.452644	-0.359375	-0.792036	0.219849	0.00658363	0.530544	0.146136	0.2776	0.708626	-0.126977	0.600151	0.159778	0.360574	0.903192	0.313542	0.580574	0.0546816	0.00382744	0.771271	-0.0152533
1	EID1	0.268621	-0.247456	-0.562375	0.73576	-0.259877	0.447441	-0.00566234	-0.125841	0.53235	0.196744	0.750547	-0.129668	-0.255441	0.613791	0.205911	0.987169	0.311644	0.896472	0.057024	-0.537741	0.364763	-0.149506	-0.385905	0.355646	0.105556	0.230859	0.559289	1.7713	0.531086	-0.109583
1	EIF2S1	0.302746	1.005	2.06644	0.739872	0.187605	0.365432	0.243811	0.820484	0.350434	-0.297985	0.777375	-0.121841	-0.237155	0.219586	0.4065	0.0487359	0.527935	1.70523	0.767611	0.243348	0.721787	-0.602758	-1.47986	0.812321	0.482143	0.0832592	0.598464	1.90852	0.190912	0.493328
1	EIF2S3	0.27849	-0.54283	-1.18234	0.728414	-0.48793	0.87883	-0.154241	-0.689444	0.175502	-0.328125	0.478296	-0.333643	-0.731925	0.482817	-0.791402	0.451297	-0.184204	-0.957614	0.234923	-0.287077	0.880294	0.131225	0.291659	0.718712	-0.579247	0.0613864	-0.373911	-1.49739	0.919745	0.181584
1	EIF4A2	0.856615	0.211228	0.400369	0.724543	-0.156204	0.668821	-0.0631638	-0.343961	0.67517	0.350856	0.32537	0.214154	0.547726	0.36318	-0.26351	0.625385	0.442087	1.38423	0.75394	-0.227798	0.467031	0.335277	0.784155	0.75678	0.428978	0.0888904	0.619256	1.98135	0.285289	0.638105
1	EIF4E	0.548217	-0.624051	-1.35282	0.847911	0.554836	0.0251442	-0.628803	-2.48959	0.116629	-0.304106	0.876678	-0.451918	-1.00822	0.864517	0.458375	0.0707761	-0.91719	-3.69841	0.216516	-0.308409	0.975475	0.50886	1.20311	0.371488	0.201523	0.0135562	-0.706783	-2.66334	0.348451	-0.492338
1	EIF4EBP1	0.32886	-0.047289	-0.142238	0.863579	-0.169663	0.14406	0.139136	0.423419	0.855885	0.0260843	0.18579	-0.18829	-0.392381	0.633179	0.0215269	0.163725	0.399609	1.22539	0.000124211	-0.695126	0.367653	-0.434263	-1.07319	0.0776936	0.294376	0.048452	0.5245	1.64945	0.0924391	0.400214
1	EIF4G2	0.340901	-0.750907	-1.61908	0.0516843	0.372437	0.000402314	0.704742	2.56892	0.396761	0.3325	0.0147999	0.645908	1.5563	0.107244	-0.270724	0.0869503	0.512666	1.64814	0.441395	0.234951	0.00174279	2.40291	5.77455	0.506023	-0.451238	0.112621	0.331333	0.972848	0.315834	0.142802
1	EIF5A	0.0219411	-0.625133	-1.35509	0.0517469	0.261607	0.191397	-0.414803	-1.67783	0.0679572	0.407573	0.1622	-0.561408	-1.26398	0.00936276	-0.374194	0.418752	0.639292	2.12162	0.119992	-0.248607	0.155334	-0.739563	-1.81005	0.0924387	1.1109	0.0428031	-0.3667	-1.47214	0.0497404	-0.678364
1	EIF5B	0.389912	0.327738	0.644916	0.0234834	-0.0483219	0.645567	0.181961	0.585869	0.809821	0.0681668	0.978788	-0.20835	-0.439242	0.52168	-0.204176	0.186632	0.160425	0.33103	0.00927315	-0.212302	0.0114404	1.70114	4.08078	0.243857	-0.369254	0.944233	-0.231053	-0.997009	0.495937	-0.143487
1	ELF1	0.937831	-0.172798	-0.405673	0.587948	-0.212605	0.315939	0.281002	0.961558	0.128757	-0.0125403	0.0659923	0.629668	1.51837	0.662014	0.0076386	0.0602505	-0.367359	-1.64247	0.93206	0.248019	0.733476	0.181923	0.414023	0.00637298	-0.584449	0.965704	0.252668	0.697309	0.754636	-0.122612
1	ELF4	0.197074	0.869479	1.78199	0.0598634	0.0798075	0.162844	0.35095	1.22689	0.48782	-0.198508	0.149346	0.274702	0.689168	0.681994	-0.488193	0.158794	0.0738131	0.00716833	0.91386	-0.00928009	0.0481879	0.610885	1.44936	0.654677	-0.154616	0.0229107	0.0364471	-0.0600424	0.20392	0.301501
1	ELK1	0.580333	0.0497715	0.0614846	0.241178	0.237638	0.527625	0.25829	0.875405	0.0183986	0.283869	0.241373	1.1851	2.81585	0.0452906	0.372234	0.0379517	0.62418	2.06511	0.903143	-0.330304	0.0509375	0.318159	0.742839	0.588869	0.181087	0.380006	0.242312	0.661035	0.0665112	0.445816
1	ELK3	0.0861523	-1.27901	-2.72753	0.772497	0.0729036	0.207223	-0.0566738	-0.319342	0.530809	0.174959	0.132982	-0.959395	-2.19368	0.890095	0.059892	0.989715	-0.132454	-0.764109	0.0354447	0.439015	0.161117	-1.13209	-2.75745	0.0831398	0.0243385	0.674245	0.232854	0.627908	0.457776	0.0565417
1	ELK4	0.892411	-0.0757334	-0.201941	0.0378333	0.452154	0.496553	0.119935	0.350586	0.301802	0.192828	0.364151	-0.191566	-0.400034	0.52162	0.0720891	0.373667	0.0446445	-0.101899	0.442917	0.0549359	0.488263	0.878312	2.09481	0.358893	-0.39328	0.841806	0.0954924	0.146774	0.778152	-0.0339166
1	ELL	0.215181	0.288831	0.563254	0.191442	0.504844	0.0351463	-0.539628	-2.15133	0.0968725	0.101381	0.437685	-0.524093	-1.17682	0.310895	0.432221	0.0138262	-1.01013	-4.04593	0.330216	-0.310361	0.760592	0.175059	0.397456	0.616988	0.105364	0.0369487	-1.11563	-4.09539	0.00922554	-0.305419
1	ELN	0.118224	-0.682138	-1.47474	0.264134	-0.262359	0.395131	0.350635	1.2257	0.0471158	0.436408	0.219454	-0.401938	-0.891463	0.667844	0.174718	0.157113	0.754974	2.55418	0.901543	-0.43377	0.138161	0.629598	1.49452	0.097799	0.989016	0.774186	1.08461	3.61135	0.0168859	1.28998
1	ELOVL2	0.359127	0.199802	0.376387	0.61343	0.00381534	0.496553	0.0520979	0.09326	0.322694	0.0798159	0.904077	0.306257	0.762879	0.0883321	-0.0225128	0.742379	-0.164126	-0.882537	0.688697	0.0406433	0.333916	0.316972	0.739975	0.0728513	-0.136041	0.773235	0.353093	1.04907	0.279542	-0.28201
1	EME1	0.689091	0.305576	0.598399	0.948505	-0.326656	0.0552864	-0.481653	-1.93141	0.628419	0.30564	0.769297	0.15089	0.399943	0.210471	-0.358229	0.278594	0.106039	0.127666	0.809804	0.0477577	0.587761	0.253388	0.586508	0.0169438	-0.56644	0.184851	0.587654	1.87066	0.0484908	0.236109
1	EML4	0.831516	-0.228004	-0.521546	0.243385	0.18602	0.65948	0.182628	0.588397	0.718831	0.237614	0.753521	0.0366052	0.132973	0.103152	-0.0283797	0.285317	0.158931	0.325443	0.861085	-0.1092	0.630802	0.71647	1.70419	0.408275	-0.454963	0.448507	0.320937	0.936433	0.880125	-0.0508594
1	EMP1	0.888791	0.39514	0.786388	0.558442	-0.00157667	0.87376	0.106637	0.300142	0.25359	0.290435	0.207107	0.569487	1.37778	0.656037	-0.0618939	0.303078	0.0533387	-0.0693902	0.943278	-0.059127	0.0178484	0.605695	1.43683	0.229994	-0.514984	0.397291	-0.257885	-1.09099	0.387347	0.208877
1	EMP2	0.378085	-0.843567	-1.81357	0.403085	-0.0169613	0.892037	-0.34781	-1.42371	0.965704	-0.482726	0.919288	-0.394635	-0.874403	0.662707	-0.168299	0.164114	0.444433	1.393	0.0221534	-0.207264	0.21346	-0.738561	-1.80763	0.0258664	0.228631	0.285868	0.576618	1.832	0.111344	0.563968
1	EMP3	0.406428	0.371016	0.735754	0.229299	0.351304	0.133229	0.419784	1.488	0.219857	-0.370099	0.256855	0.252656	0.637667	0.0949481	0.658899	0.236587	0.234186	0.606839	0.124501	0.359503	0.179997	0.355476	0.832907	0.125082	-0.65608	0.484404	0.0948074	0.144375	0.171178	-0.563721
1	ENDOG	0.00237306	-0.808138	-1.73921	0.685259	0.0018809	0.0772234	0.0677301	0.152557	0.494314	-0.148229	0.710872	-0.231716	-0.493824	0.683758	0.131118	0.141508	-0.554683	-2.34292	0.899513	0.00123748	0.80844	0.0980616	0.211617	0.694415	0.0707929	0.868999	0.300416	0.864556	0.0541178	0.80808
1	ENDOV	0.357678	0.557779	1.12776	0.981307	-0.000395148	0.550116	-0.0878813	-0.437721	0.722674	0.32047	0.407817	0.233865	0.593771	0.196873	0.28886	0.266609	0.454306	1.42992	0.28412	-0.523151	0.144373	0.275794	0.640588	0.530277	0.35686	0.590281	0.251762	0.694137	0.646341	-0.24294
1	ENGASE	0.526906	0.296924	0.580239	0.316472	0.332844	0.288812	0.158198	0.495728	0.55148	-0.135438	0.688077	0.220503	0.562557	0.511521	0.343693	0.971777	0.137257	0.244401	0.571392	-0.392735	0.275711	0.153078	0.344403	0.696138	0.130868	0.336058	0.317551	0.924575	0.925351	0.0909698
1	ENO1	0.625677	0.342035	0.674925	0.0336091	0.451224	0.377132	-0.105606	-0.504957	0.786037	-0.169243	0.00468887	2.43	5.72394	0.291425	0.566242	0.834402	0.144084	0.269927	0.385091	0.00690313	0.199757	0.721541	1.71643	0.341657	0.322296	0.783077	-0.026589	-0.280837	0.362483	-0.0241672
1	ENO2	0.0440527	1.58017	3.27367	0.0887238	0.427336	0.833948	-0.105725	-0.505407	0.833783	-0.316738	0.0976345	0.911842	2.17752	0.425464	-0.142862	0.962547	0.249257	0.663193	0.202782	0.137799	0.885205	0.36926	0.866174	0.214397	-0.49746	0.439339	0.346061	1.02443	0.977473	-0.333751
1	ENPP4	0.836559	0.167155	0.307863	0.81864	-0.0725611	0.0376757	0.452526	1.6122	0.848094	0.0485712	0.26123	0.22427	0.571357	0.509719	-0.204699	0.731707	0.0941707	0.08329	0.63411	0.0418414	0.389136	0.0978356	0.211072	0.828638	-0.274194	0.0116923	0.603036	1.92454	0.414692	-0.24478
1	ENTPD5	0.280666	0.758529	1.54912	0.317665	0.393674	0.918536	-0.0323522	-0.227084	0.12683	0.0468455	0.123566	0.173055	0.451719	0.244609	-0.121217	0.128506	-0.531079	-2.25466	0.813022	-0.226928	0.802415	-0.117661	-0.309045	0.293902	0.094743	0.880125	0.0755416	0.0768931	0.0743087	0.683386
1	ENTPD6	0.320847	-0.493814	-1.07946	0.534804	-0.237344	0.292925	-0.348782	-1.42739	0.974914	-0.155934	0.0698794	0.598015	1.44442	0.904674	0.0585893	0.0322414	-0.248888	-1.19948	0.324518	0.0174974	0.304804	0.157948	0.356158	0.766849	7.33e-06	0.0203448	-0.672506	-2.54328	0.125875	-0.410571
1	EP300	0.0426839	-0.940539	-2.01711	0.329144	0.307635	0.151991	0.848229	3.11321	0.00431038	0.449051	0.570917	0.209329	0.536455	0.273844	0.0548344	0.00433293	0.552446	1.79688	0.00585746	-0.519352	0.0198562	-0.610542	-1.49865	0.541026	0.46713	0.0217021	0.603436	1.92594	0.00388644	0.942888
1	EP400	0.0134237	1.1561	2.38358	0.425911	0.295077	0.443605	-0.343653	-1.40794	0.554916	0.375451	0.0918104	0.665993	1.60322	0.0107666	0.252408	0.713395	0.456325	1.43746	0.302368	-0.277458	0.439842	0.484761	1.14494	0.224906	-0.0838903	0.751712	0.118994	0.229093	0.472684	0.412348
1	EPAS1	0.922425	0.376882	0.748066	0.116747	0.160497	0.000582791	0.638913	2.31922	0.000656684	0.38333	0.482279	-0.961966	-2.19968	0.0959907	-0.143112	0.000646786	0.650212	2.16245	0.0321243	-0.10568	0.413585	-0.326327	-0.812676	0.455369	0.202898	0.912616	0.413317	1.26001	0.365535	-0.188504
1	EPC2	0.0237	1.03976	2.13941	0.840374	-0.197962	0.577046	0.224291	0.746438	0.51937	-0.105021	0.285382	0.220461	0.562459	0.146137	-0.351047	0.580566	0.215562	0.537198	0.583655	0.177545	0.0629221	0.775067	1.84562	0.93527	0.0187628	0.014	0.480979	1.49701	0.639902	-0.17936
1	EPG5	0.870462	0.443846	0.888619	0.00110574	-0.548196	0.42396	-0.0330284	-0.229649	0.797906	-0.114458	0.059752	-0.232192	-0.494935	0.00427957	-0.335049	0.827379	-0.132923	-0.765864	0.91526	-0.193477	0.960583	0.90923	2.16943	0.0214952	-0.141302	0.867989	-0.408497	-1.61854	0.553626	0.0682619
1	EPN2	0.0541168	0.653748	1.32919	0.0866635	-0.269116	0.727838	-0.201925	-0.870323	0.162193	0.418181	0.239121	0.637131	1.5358	0.236583	0.0583208	0.365432	0.503198	1.61273	0.567043	-0.115431	0.820522	-0.335688	-0.83527	0.0831398	-0.412738	0.350435	-0.546523	-2.102	0.0676903	0.544919
1	EPO	0.556862	0.868949	1.78088	0.023794	-0.707167	0.581447	0.233723	0.782215	0.018672	0.09851	0.816978	0.15025	0.398447	0.356307	-0.240175	0.0915524	0.0790327	0.0266853	0.742282	-0.0833444	0.233887	0.23687	0.546642	0.107747	-0.48702	0.0872169	0.700512	2.26596	0.320188	0.113631
1	EPS15	0.112704	0.520367	1.04923	0.972784	0.246615	0.315939	0.437715	1.55602	0.23844	0.115637	0.0690261	0.811782	1.94378	0.165185	0.128066	0.983064	0.205071	0.497969	0.34311	0.0568399	0.0195287	0.643292	1.52757	0.261254	-0.247776	0.590281	0.141812	0.309018	0.878956	0.0360034
1	ERBB2IP	0.0576295	-0.424376	-0.933717	0.610995	-0.0756299	0.751148	1.04269	3.85086	0.306028	0.170865	0.966511	-0.292414	-0.635614	0.517398	-0.177863	0.981012	0.193883	0.456134	0.200519	0.0607581	0.313533	-0.21265	-0.538309	0.137715	0.208097	0.188528	0.521527	1.63904	0.0294463	0.528746
1	ERC1	0.890976	0.173522	0.321228	0.685594	-0.549187	0.761909	0.114949	0.331673	0.247766	0.270944	0.827515	-0.237899	-0.508267	0.350077	-0.0517457	0.925687	-0.172026	-0.912079	0.390728	-0.422066	0.147176	0.766521	1.82499	0.939597	-0.238376	0.18425	0.816601	2.67259	0.20915	-0.0703799
1	ERCC1	0.219587	0.351467	0.694722	0.760052	-0.154739	0.322816	0.0449602	0.0661845	0.598279	-0.00450776	0.324853	0.502917	1.22228	0.246073	-0.536903	0.544122	-0.0264461	-0.367723	0.289923	-0.441472	0.134784	0.622034	1.47626	0.655238	0.358332	0.0364865	0.131944	0.274454	0.168452	0.255062
1	ERCC2	0.97695	-0.056899	-0.162409	0.283073	-0.361948	0.360005	0.717045	2.61559	0.763429	-0.105179	0.647132	-0.167367	-0.343505	0.393108	-0.1816	0.435988	0.100519	0.107028	0.121311	-0.124586	0.833913	-0.152552	-0.393256	0.303661	-0.591449	0.875065	0.31341	0.91007	0.980032	0.0192433
1	ERCC3	0.233112	0.459846	0.922201	0.147574	0.0799868	0.793936	0.0973474	0.264904	0.722674	0.0880691	0.255133	0.741493	1.77959	0.778491	0.0362787	0.0416117	0.498335	1.59455	0.479951	-0.0705881	0.324056	-0.0581496	-0.16541	0.455369	-0.269044	0.0597894	0.291793	0.834351	0.972463	-0.0647575
1	ERCC4	0.640022	0.192272	0.360584	0.0413041	0.296957	0.55528	0.153347	0.477328	0.475061	-0.31307	0.949034	-0.138206	-0.275384	0.350077	-0.234096	0.285898	0.262343	0.712123	0.424101	-0.263851	0.692118	0.0833078	0.176008	0.0922225	-0.360893	0.594718	-0.200971	-0.89164	0.242554	-0.471428
1	ERCC5	0.951189	-0.18515	-0.431598	0.957819	-0.203391	0.323572	0.405977	1.43562	0.719287	-0.240523	0.869603	0.226081	0.575589	0.9639	-0.250525	0.125705	0.200708	0.481658	0.00504227	-0.508127	0.961203	-0.231104	-0.582848	0.840166	-0.0894566	0.0316324	0.604175	1.92853	0.269612	-0.00151626
1	ERCC6	0.0354645	0.611294	1.24008	0.172002	0.155818	0.885938	0.233292	0.780582	0.518122	-0.0072688	0.148028	0.383475	0.943259	0.372843	-0.0128081	0.241966	-0.175742	-0.925972	0.56965	0.0488269	0.340474	1.15405	2.76034	0.307389	0.18377	0.0328575	-0.419605	-1.65744	0.336703	-0.127384
1	ERCC8	0.231421	-1.0926	-2.33628	0.917147	0.0702963	0.796448	0.341553	1.19125	0.13169	0.243467	0.38901	-0.852485	-1.94394	0.709196	-0.155539	0.399774	-0.0212292	-0.348216	0.128559	-0.406208	0.0556912	-1.0129	-2.46977	0.494265	-0.101048	0.0580806	0.360418	1.07472	0.420591	-0.073544
1	EREG	0.707607	-0.0975045	-0.247637	0.259698	0.292257	0.145834	0.12827	0.382201	0.561386	0.121465	0.762405	0.211671	0.541926	0.43431	0.275099	0.0422789	0.335969	0.987429	0.872179	-0.048469	0.115463	0.159187	0.359148	0.316627	0.0898404	0.025742	0.457985	1.41647	0.802865	-0.0953066
1	ERG	0.391724	-0.399496	-0.881496	0.777957	0.345365	0.282549	-0.306518	-1.26707	0.0743265	-0.17368	0.488585	0.366045	0.902544	0.115559	0.509575	0.0927954	0.396231	1.21276	0.926966	-0.219664	0.224959	0.336778	0.787777	0.481352	-0.373964	0.0184159	-0.397182	-1.5789	0.845974	-0.229594
1	ERRFI1	0.598587	0.364659	0.722411	0.762235	-0.0187104	0.672533	0.161137	0.506878	0.795453	0.579346	0.801751	-0.246969	-0.529456	0.467308	-0.147698	0.349489	0.104956	0.123617	0.805614	0.236618	0.879	0.313887	0.732527	0.737941	0.0906912	0.782946	0.197951	0.505653	0.173891	0.319894
1	ESCO1	0.0237006	0.279302	0.543252	0.433595	-0.10264	0.848488	0.3097	1.07042	0.667682	0.0637102	0.241254	0.355816	0.878648	0.156811	-6.16e-05	0.279556	-0.173836	-0.918845	0.655962	-0.0903951	0.24162	0.158411	0.357275	0.272638	-0.387113	0.704484	-0.139625	-0.676767	0.0547621	0.393489
1	ESCO2	0.650067	0.146083	0.263635	0.455164	0.211257	0.459844	-0.134085	-0.612985	0.638984	-0.0229417	0.140907	-0.321076	-0.702568	0.309749	0.0308389	0.164896	-0.495479	-2.12154	0.408663	0.0922149	0.207506	0.316665	0.739234	0.451156	0.0955972	0.136355	0.490923	1.53184	0.8148	0.144138
1	ESPL1	0.733351	-0.161012	-0.380935	0.147016	-0.390154	0.938983	-0.0707159	-0.372608	0.490269	-0.20047	0.513267	-0.36607	-0.807675	0.814644	-0.0606974	0.247182	-0.456615	-1.97622	0.966766	0.0969447	0.260739	-0.538935	-1.32582	0.802121	0.25518	0.353756	0.244403	0.668362	0.0757785	0.379262
1	ESR1	0.0976347	1.00171	2.05954	0.263995	0.254144	0.0160911	0.484897	1.73499	0.89668	0.153873	0.0261527	0.792311	1.8983	0.217504	0.275879	0.772718	-0.248077	-1.19645	0.136839	0.359201	0.00508228	0.89195	2.12773	0.0756354	0.292126	0.0422842	0.338389	0.997564	0.0391028	0.572712
1	ESR2	0.697917	0.233102	0.446281	0.247562	0.414009	0.734952	-0.148562	-0.6679	0.232222	0.20375	0.485403	0.139778	0.373985	0.172375	0.0746947	0.559123	0.515556	1.65894	0.726187	-0.0306118	0.637456	-0.774815	-1.89514	0.72042	-0.33331	0.688143	-0.0354382	-0.311833	0.196784	0.0393383
1	ESRRA	0.248805	0.543287	1.09734	0.762558	-0.273123	0.632432	-0.0726244	-0.379847	0.140454	0.317254	0.22385	0.801626	1.92006	0.0864046	-0.348859	0.00576936	0.37402	1.12971	0.0440748	0.192223	0.628531	0.241085	0.556814	0.350408	0.180831	0.388759	0.351128	1.04218	0.240798	-0.549868
1	ETS1	0.676153	0.406186	0.809574	0.462788	0.177783	0.0532375	0.873601	3.20946	0.553626	0.0228613	0.792248	-0.181584	-0.376717	0.171446	-0.0712238	0.0136291	-0.653047	-2.71072	0.294033	0.00169542	0.422983	0.18374	0.418408	0.341066	0.266616	0.313363	-0.138823	-0.673956	0.653732	0.357737
1	ETS2	0.046627	-0.907779	-1.94834	0.467822	0.391976	0.202104	0.815772	2.9901	6.11e-06	-0.462125	0.0182756	0.8247	1.97396	0.161232	0.273156	0.000493007	-0.58662	-2.46234	0.00107647	0.446997	0.601776	-0.608797	-1.49444	0.0437147	0.20746	0.000848526	-0.715797	-2.69491	0.00499032	-0.650491
1	ETV1	0.308891	0.382083	0.758982	0.213405	-0.307679	0.325341	0.268838	0.915418	0.159321	0.408221	0.230903	0.220712	0.563046	0.996967	0.134638	0.660412	-0.0829103	-0.578855	0.218668	0.406725	0.487287	0.0870415	0.18502	0.813527	0.16303	0.905494	0.169113	0.404644	0.0872169	0.191502
1	ETV4	0.0698901	-0.776877	-1.67359	0.227503	-0.40315	0.065198	0.718769	2.62214	0.0432167	0.634894	0.223648	0.369405	0.910393	0.00491676	-0.589619	0.00385888	-0.577925	-2.42983	0.00097862	0.650584	0.109115	-1.43722	-3.4939	0.358904	-0.616711	0.0845498	0.670561	2.16105	0.0168786	1.18267
1	ETV5	0.565532	0.2618	0.506516	0.236317	-0.380206	0.752124	0.330277	1.14847	0.00982974	-0.416548	0.840048	-0.26101	-0.562256	0.871136	-0.707851	0.00166151	-0.733611	-3.01197	0.819992	0.488318	0.582945	-0.629765	-1.54505	0.97427	-0.405703	0.0726576	-0.195642	-0.872974	0.00720951	-0.36728
1	ETV6	0.0678181	-0.409726	-0.902968	0.133207	-0.734852	0.850505	-0.212972	-0.912226	0.765387	-0.0499344	0.418768	-0.377026	-0.833268	0.0799935	-0.532513	0.923643	-0.1676	-0.895529	0.751993	-0.0896461	0.77486	-0.17959	-0.458516	0.361341	-0.249254	0.681748	0.16408	0.387014	0.889245	0.216444
1	EVI5	0.347349	-0.516193	-1.12643	0.948661	0.122298	0.136112	0.206459	0.678796	0.341241	-0.21871	0.167693	-0.507889	-1.13896	0.564412	0.260948	0.127861	-0.0351159	-0.400141	0.241041	0.191486	0.632919	-0.530931	-1.3065	0.913101	0.0843828	0.529825	-0.0672252	-0.423173	0.428782	0.0462045
1	EWSR1	0.202773	0.583309	1.18134	0.0420735	0.507751	0.138188	0.415178	1.47053	0.0443034	-0.784712	0.143708	0.632443	1.52485	0.0917373	1.25082	0.384022	0.483664	1.53969	0.269949	-0.343244	0.899102	0.804733	1.91722	0.472565	0.314577	0.334559	-0.206239	-0.910094	0.234289	0.454197
1	EXO1	0.383821	-0.312764	-0.69945	0.100287	0.431682	0.3055	0.216759	0.717867	0.132679	0.353498	0.342885	-1.0068	-2.30443	0.475768	0.414174	0.462975	0.539295	1.74771	0.720105	0.0713117	0.936224	-0.366956	-0.910739	0.16152	0.732502	0.703531	0.567091	1.79863	0.349773	0.303762
1	EXO5	0.983981	0.141272	0.253538	0.972784	-0.3938	0.757012	0.0402862	0.0484548	0.916689	0.0566271	0.849517	-0.169457	-0.348386	0.563286	-0.301718	0.992301	0.0196283	-0.195441	0.726831	0.0210269	0.357804	-0.0706704	-0.19563	0.548252	0.163311	0.471893	-0.2419	-1.035	0.169844	0.118175
1	EXT1	0.538423	0.557381	1.12692	0.115696	-0.0594933	0.223343	-0.0621533	-0.340128	0.900412	0.385918	0.0154173	0.670178	1.613	0.356934	-0.18902	0.166073	-0.118987	-0.713754	0.445972	-0.168836	0.798226	-0.00484901	-0.0367651	0.305491	0.0489744	0.353756	-0.22209	-0.965615	0.748791	-0.164507
1	EXT2	0.138115	-0.0840167	-0.219327	0.398953	-0.22516	0.670696	-0.196538	-0.849888	0.663951	0.170126	0.905294	0.357615	0.882851	0.547175	0.125508	0.904254	0.164792	0.347357	0.657816	-0.188519	0.522075	-0.556557	-1.36835	0.0452377	0.61051	0.183827	0.280125	0.793485	0.00287374	-1.51249
1	EYA2	0.220574	-0.634653	-1.37507	0.273137	-0.0545579	0.865849	-0.0492494	-0.29118	0.466845	-0.288057	0.40264	-0.0724958	-0.121886	0.946989	0.133812	0.541911	0.212085	0.524199	0.941794	-0.0974043	0.318954	-0.197686	-0.502192	0.517623	-0.208242	0.613128	0.232231	0.625727	0.309002	-0.0139787
1	EZH2	0.0884838	-1.02848	-2.20168	0.111753	0.60483	0.577925	0.157281	0.492248	0.217171	0.37433	0.0722277	-0.0223764	-0.00480737	0.961665	0.629454	0.850505	0.154992	0.310713	0.819494	0.0231266	0.00767466	-0.86732	-2.1184	0.311026	0.63253	0.174278	0.257597	0.714574	0.22443	-0.393788
1	F8	0.866953	-0.443097	-0.97301	0.415947	-0.223367	0.389769	0.140355	0.428045	0.502457	-0.0848107	0.488585	-0.685163	-1.55307	0.858537	-0.0485268	0.426201	0.452245	1.42221	0.864108	0.208911	0.325421	0.0173192	0.0167395	0.798485	0.000585023	0.463241	-0.153115	-0.724017	0.592054	0.401159
1	FADD	0.394495	-0.390853	-0.863354	0.94429	-0.498201	0.970752	-0.387155	-1.57295	0.165888	-0.118141	0.792925	0.139545	0.37344	0.973799	-0.462604	0.996407	0.153234	0.304139	0.860078	-0.0976027	0.985408	-0.231172	-0.583012	0.349207	0.0728845	0.280113	0.246762	0.676623	0.0610312	-0.15119
1	FAIM	0.203457	-0.640075	-1.38645	0.516378	0.185641	0.162436	-0.326695	-1.34361	0.469919	-0.321035	0.534963	-0.106719	-0.201832	0.66678	0.277071	0.553659	-0.465679	-2.01011	0.657816	0.315713	0.386811	-0.328305	-0.817449	0.258624	-0.785263	0.759517	0.611095	1.95276	0.106806	0.304416
1	FAIM2	0.280784	0.0795777	0.124046	0.288849	-0.0242479	0.954346	0.136947	0.415115	0.721712	-0.000133344	0.8628	0.0158635	0.084521	0.545588	-0.265607	0.415805	-0.177334	-0.931925	0.32138	-0.0330499	0.14914	0.13491	0.300555	0.686395	0.364127	0.99744	0.210677	0.550231	0.181299	0.0192956
1	FAIM3	0.156662	-0.288558	-0.648644	0.930229	0.0655689	0.256229	0.300075	1.03391	0.323322	-0.0648078	0.0462332	-0.579268	-1.3057	0.721486	0.0709151	0.329791	-0.101914	-0.649915	0.152881	0.171861	0.174546	-0.24932	-0.626814	0.403665	0.0785397	0.147856	-0.386216	-1.5405	0.753661	-0.243638
1	FAM110A	0.153931	-0.464731	-1.01842	0.317068	-0.639702	0.151256	0.61976	2.24657	0.408114	0.418846	0.0644018	0.569061	1.37679	0.733215	-0.360947	0.36068	0.196786	0.466989	0.21153	-0.507201	0.498578	0.503375	1.18987	0.483411	0.356864	0.239977	0.803827	2.62784	0.0289713	1.45472
1	FAM110B	0.95698	0.346083	0.683421	0.896196	-0.382899	0.169642	0.0792861	0.196392	0.963658	0.217628	0.37276	-0.228503	-0.486319	0.209549	-0.402039	0.961522	0.402207	1.2351	0.298181	-0.580695	0.826873	-0.201314	-0.510949	0.225955	-0.743844	0.491884	0.189306	0.475374	0.203163	0.18886
1	FAM110C	0.48443	0.127544	0.224724	0.594509	-0.158671	0.864646	0.07082	0.164278	0.0375335	0.509645	0.486379	0.047297	0.157949	0.0450422	0.68188	0.93489	0.309997	0.890311	0.479553	-0.0159801	0.454729	-0.14795	-0.382149	0.675568	-0.0489078	0.474268	0.258796	0.718774	0.0732732	-0.380253
1	FAM118A	0.255111	0.614699	1.24723	0.630273	-0.210902	0.0476372	0.39551	1.39592	0.54166	-0.485306	0.828166	0.181425	0.471272	0.573726	0.301791	0.0380323	0.444723	1.39408	0.855045	-0.154314	0.0472259	0.697705	1.6589	0.672163	-0.199021	0.0407031	-0.599646	-2.28807	0.515632	0.392102
1	FAM127C	0.957673	-0.459738	-1.00794	0.672915	-0.524685	0.838422	-0.0149003	-0.160884	0.64082	-0.258367	0.0303396	-0.8559	-1.95192	0.69885	0.0175955	0.660412	0.125354	0.19989	0.254146	0.328494	0.321607	-0.361966	-0.898695	0.72537	-0.160224	0.784064	-0.146216	-0.699851	0.0326479	-0.0200298
1	FAM161A	0.136164	-1.18496	-2.53013	0.666263	-0.14708	0.148346	0.301209	1.03821	0.969797	0.511387	0.264649	-0.764421	-1.73822	0.645652	0.144822	0.30977	-0.181565	-0.947746	0.799127	0.173437	0.0175872	-1.0518	-2.56365	0.901345	0.178027	0.211487	0.375952	1.12914	0.908546	0.575002
1	FAM161B	0.179778	-0.374276	-0.82856	0.104572	-0.411419	0.013496	0.347889	1.21528	0.722158	-0.265311	0.153653	-0.507924	-1.13905	0.128175	0.296281	0.132547	0.262919	0.714278	0.018142	-0.312701	0.236493	0.716309	1.7038	0.5082	-0.422456	0.312161	0.429846	1.31791	0.0951782	0.33096
1	FAM171B	0.856073	-0.119598	-0.294009	0.70439	0.150309	0.94615	-0.170123	-0.74969	0.896349	-0.0725986	0.4037	0.39667	0.974084	0.422863	-0.0589424	0.295887	0.495465	1.58382	0.0634973	-0.0908483	0.685401	-0.072882	-0.200968	0.503639	-0.0724938	0.220054	-0.068926	-0.42913	0.327109	-0.244832
1	FAM175B	0.54151	-0.375337	-0.830788	0.635833	-0.299216	0.320931	-0.378515	-1.54018	0.299405	-0.141764	0.123363	-0.588027	-1.32617	0.293629	0.677964	0.158344	0.205071	0.497971	0.111763	-0.454	0.0824277	-0.495723	-1.22153	0.955066	-0.0595548	0.381036	0.0261726	-0.0960306	0.979009	0.0106337
1	FAM184A	0.0179975	-0.576356	-1.25271	0.775179	-0.0777995	0.583212	0.0549411	0.104045	0.931981	-0.225543	0.504944	0.204123	0.524294	0.279343	-0.483596	0.16568	-0.226002	-1.11391	0.141613	-0.222374	0.881974	-0.137049	-0.355839	0.293731	-0.109922	0.332204	-0.25678	-1.08712	0.408115	-0.149791
1	FAM193B	0.566196	0.406776	0.810811	0.303128	0.250209	0.356639	-0.205146	-0.882539	0.479835	0.0444479	0.87734	0.0114782	0.0742767	0.447873	0.127118	0.0573247	-0.337172	-1.5296	0.866125	-0.00131091	0.0625923	0.533296	1.26209	0.230383	0.469796	0.0240058	0.478523	1.48841	0.616677	0.125973
1	FAM19A5	0.588898	0.235927	0.452211	0.493981	-0.191817	0.532959	0.0103746	-0.0650087	0.912616	-0.0160204	0.124983	0.553252	1.33986	0.726591	-0.201644	0.453619	-0.164397	-0.883553	0.425589	-0.191267	0.1498	0.425455	1.00181	0.858131	-0.08455	0.613518	0.311081	0.901912	0.395861	0.0196641
1	FAM220A	0.227763	-0.535698	-1.16737	0.68919	-0.300461	0.741094	0.0921765	0.245289	0.357096	-0.384915	0.417154	0.252824	0.63806	0.594906	0.504753	0.377132	-0.22783	-1.12074	0.568346	-0.22535	0.683114	-0.603254	-1.48106	0.229994	-0.242369	0.638057	0.335491	0.987413	0.969797	-0.406099
1	FAM46D	0.53538	-0.594198	-1.29016	0.578815	-0.355971	0.0502965	0.67386	2.45178	0.0344144	-0.186203	0.121948	-0.929937	-2.12487	0.223042	0.0727116	0.855188	-0.118089	-0.710396	0.0409118	-0.201413	0.129193	-0.680379	-1.66721	0.957543	-0.0514033	0.70288	-0.400977	-1.5922	0.207295	-0.862188
1	FAM53B	0.198626	0.608314	1.23382	0.267067	0.336875	0.755056	-0.314745	-1.29828	0.92892	0.374673	0.00701999	0.706985	1.69898	0.643354	-0.155257	0.753101	-0.245989	-1.18864	0.779388	0.317028	0.280539	0.450383	1.06197	0.685253	0.740374	0.362483	0.455338	1.4072	0.00752008	0.653831
1	FAM64A	0.971023	-0.476156	-1.0424	0.180235	-0.315169	0.970752	-0.171056	-0.753227	0.186808	-0.113147	0.356537	0.0693685	0.209508	0.592297	-0.117238	0.358656	0.136102	0.240079	0.196491	-0.248798	0.667189	0.150182	0.337415	0.0945752	-0.263118	0.496749	0.224565	0.598873	0.609018	0.223697
1	FAM71D	0.486162	-0.244668	-0.556522	0.783005	-0.241243	0.942054	-0.198608	-0.857741	0.077703	0.131122	0.0147224	0.616598	1.48783	0.229055	0.455308	0.86667	-0.175245	-0.924114	0.533672	0.582682	0.0580205	0.476467	1.12493	0.259608	-0.473808	0.872031	-0.0894964	-0.501182	0.0279495	0.671814
1	FAM76B	0.172139	0.682828	1.39022	0.109817	-0.854939	0.0162999	0.37967	1.33584	0.186441	0.264782	0.183583	0.520404	1.26313	0.0996968	-0.531526	0.142701	0.433692	1.35284	0.0260394	-0.492163	0.420156	0.246343	0.569506	0.0234776	-0.670606	0.537228	0.441459	1.35858	0.065595	0.487762
1	FANCA	0.489037	-0.264483	-0.598112	0.586448	0.164408	0.208548	0.144386	0.443337	0.559657	-0.557842	0.399175	-0.256165	-0.550936	0.921737	0.0351529	0.121236	-0.0925707	-0.614977	0.433074	0.100306	0.940131	0.201433	0.461112	0.316692	0.733784	0.473476	0.342005	1.01023	0.974914	-0.519577
1	FANCB	0.869458	-0.161573	-0.382112	0.977233	0.0712934	0.257308	0.48704	1.74312	0.600956	-0.107424	0.019291	1.23495	2.9323	0.0662431	-0.448598	0.874395	-0.155607	-0.850683	0.50214	0.359727	0.0825346	0.844082	2.01219	0.535818	0.272462	0.459338	0.489434	1.52662	0.251992	0.19457
1	FANCC	0.0624433	0.782076	1.59854	0.0440794	0.220202	0.0723961	0.377674	1.32826	0.0946984	0.421195	0.196261	-0.946048	-2.1625	0.121706	0.131217	0.944102	0.0407996	-0.116276	0.771531	0.356299	0.0349621	0.443959	1.04647	0.580282	0.285619	0.304212	-0.121206	-0.612251	0.276698	-0.0365607
1	FANCD2	0.0863205	-0.808128	-1.73918	0.571914	-0.514394	0.836412	0.284478	0.974743	0.658369	0.0894806	0.226004	-0.463001	-1.0341	0.12383	-0.741461	0.200742	-0.0932092	-0.617365	0.0777269	0.294385	0.583082	0.667661	1.58639	0.712362	0.392036	0.467949	0.0174482	-0.126589	0.620749	0.267731
1	FANCE	0.223352	0.400777	0.79822	0.809202	0.339137	0.426949	0.118885	0.346602	0.213226	0.0258552	0.136897	0.775283	1.85852	0.106063	-0.335387	0.0925458	0.340212	1.00329	0.55409	-0.460475	0.145877	0.451555	1.0648	0.505128	0.00354573	0.687406	0.174003	0.421771	0.332077	0.0394552
1	FANCF	0.920226	-0.151721	-0.361434	0.69678	0.0962272	0.778631	-0.163145	-0.723219	0.443146	0.225321	0.830425	-0.0576349	-0.0871712	0.276841	-0.0860929	0.736551	0.0541166	-0.0664813	0.719146	0.314013	0.183867	0.649161	1.54174	0.730916	0.169158	0.962635	-0.0370673	-0.31754	0.435552	0.296228
1	FANCG	0.218798	0.576964	1.16802	0.0677383	0.0957775	0.596527	0.106418	0.299311	0.253056	-0.333837	0.869603	-0.220644	-0.467959	0.926091	0.502537	0.248762	-0.153329	-0.842166	0.357659	0.24565	0.74674	0.224548	0.516901	0.756105	0.438259	0.784064	0.426196	1.30512	0.168253	0.847669
1	FANCI	0.411233	-0.854083	-1.83564	0.268288	0.423749	0.792479	0.277744	0.9492	0.29524	0.190993	0.741534	-0.164414	-0.336606	0.877132	-0.367668	0.828381	0.272828	0.751331	0.351661	-0.0696087	0.0836721	0.496543	1.17338	0.194451	0.286328	0.443909	0.146993	0.327163	0.526467	-0.105491
1	FANCL	0.444611	-0.206352	-0.476099	0.312713	0.164657	0.0693832	-0.0520138	-0.301666	0.215264	-0.240277	0.0223791	0.477797	1.1636	0.764277	-0.0694903	0.375744	-0.173193	-0.916443	0.0434718	0.404227	0.188794	-0.459778	-1.13477	0.149548	0.00848002	0.159702	0.330748	0.970801	0.47665	0.208705
1	FANCM	0.373006	0.14703	0.265622	0.141255	0.214451	0.995381	0.184451	0.595314	0.471893	0.143125	0.879039	0.342869	0.848404	0.756504	0.254334	0.576168	-0.0338938	-0.395572	0.54895	-0.181403	0.926517	0.276459	0.642194	0.220776	-0.370603	0.568328	0.218062	0.576098	0.129729	0.400094
1	FAS	0.950409	-0.234333	-0.53483	0.551707	0.295019	0.00445731	-0.338237	-1.38739	0.776184	0.235933	0.100821	-0.231618	-0.493596	0.894495	0.412616	0.875787	0.187497	0.432259	0.344417	-0.142138	0.0419435	-0.929606	-2.26873	0.044615	-0.137096	0.00209862	-0.489085	-1.90081	0.149299	-0.171219
1	FASLG	0.626331	0.536761	1.08364	0.901532	0.190255	0.0905676	-0.657504	-2.59847	0.828777	-0.387735	0.0908885	-0.243867	-0.52221	0.54398	-0.438126	0.679156	-0.183467	-0.954859	0.799127	-0.443741	0.938273	-0.0151759	-0.0616898	0.767442	0.251066	0.910581	0.00490382	-0.170528	0.799889	0.179889
1	FASN	0.002949	-1.03078	-2.20652	0.230672	-0.0830288	0.782449	0.288793	0.991113	0.876821	-0.10749	0.00573405	-0.946213	-2.16289	0.550379	-0.0971633	0.65971	-0.277846	-1.30776	0.0823009	-0.11516	0.340972	0.126433	0.280095	0.825006	0.464421	0.668323	-0.110461	-0.574613	0.744751	0.251518
1	FBLN1	0.123045	0.540516	1.09152	0.264551	0.253876	0.280129	0.332942	1.15858	0.0123878	0.233937	0.158744	0.574096	1.38855	0.323625	-0.141451	0.721086	-0.375683	-1.6736	0.194279	-0.460473	0.99348	-0.278421	-0.697052	0.615347	0.164372	0.450815	0.696523	2.25199	0.0787893	0.25593
1	FBLN5	0.656925	0.264226	0.511608	0.776382	-0.275288	0.616302	0.100229	0.275835	0.8148	-0.115303	0.649029	0.0371506	0.134247	0.798925	-0.20709	0.556142	0.0945146	0.0845757	0.24832	-0.109574	0.158803	0.466412	1.10066	0.844117	-0.573469	0.0631879	0.629442	2.01703	0.0839463	0.352504
1	FBN2	0.705005	-0.200305	-0.463407	0.742897	0.247093	0.170753	-0.301934	-1.24969	0.0500819	0.201808	0.999002	-0.56818	-1.2798	0.657485	0.0970901	0.0436017	1.26086	4.44578	0.746162	0.266956	0.212887	0.225617	0.519483	0.244801	0.323106	0.98208	0.712293	2.30723	0.209271	0.399779
1	FBXL18	0.959859	0.288001	0.561511	0.811244	-0.0545775	0.959471	0.17318	0.552559	0.148576	0.184569	0.989686	-0.0781735	-0.135149	0.268784	0.411716	0.0206788	0.465709	1.47256	0.897484	-0.191002	0.51552	0.0335802	0.0559867	0.952589	-0.275422	0.473476	-0.199603	-0.886848	0.24359	0.323063
1	FBXL20	0.248777	0.437583	0.875473	0.873566	-0.123353	0.788516	0.215728	0.713956	0.965704	0.279205	0.733928	-0.238097	-0.50873	0.628675	0.0303243	0.609078	0.451516	1.41948	0.918821	0.117604	0.995744	-0.151954	-0.391814	0.630182	-0.246805	0.099218	0.816452	2.67207	0.737146	0.210979
1	FBXO24	0.254476	0.508835	1.02502	0.173645	-0.120092	0.0235972	0.459217	1.63758	0.154063	0.179524	0.950457	-0.206136	-0.434069	0.723286	-0.317493	0.660412	0.53219	1.72114	0.0624983	-0.237537	0.931465	-0.577878	-1.41981	0.414915	0.0374122	0.087931	0.518515	1.62849	0.758052	0.230684
1	FBXO5	0.740982	0.0337655	0.0278891	0.165731	-0.405864	0.531387	-0.0134542	-0.155398	0.447738	0.207495	0.00781309	-0.798891	-1.81874	0.876136	-0.0228666	0.87883	0.0647423	-0.0267495	0.0657229	0.348814	0.124157	-1.67337	-4.06386	0.267687	-0.215063	0.955475	-0.0426674	-0.337155	0.302404	-0.383338
1	FBXW11	0.827917	-0.0482269	-0.144207	0.724326	0.044547	0.155704	0.272466	0.929181	0.528145	-0.149383	0.5468	-0.537126	-1.20726	0.950497	-0.0138902	0.210885	0.107867	0.134505	0.553232	0.329054	0.768311	-0.390534	-0.967644	0.442105	-0.0380853	0.981056	0.142087	0.309981	0.495125	-0.115732
1	FBXW2	0.968359	0.228993	0.437658	0.450187	-0.05243	0.0490996	0.585395	2.11621	0.813803	-0.145266	0.481978	0.416174	1.01965	0.954006	-0.00155552	0.371597	0.161471	0.334942	0.749561	0.12435	0.210326	0.979797	2.33975	0.736182	0.408485	0.0421108	0.515018	1.61624	0.876076	0.293508
1	FBXW7	0.763837	0.429191	0.857859	0.417598	-0.35482	0.0888363	0.437217	1.55413	0.0394139	-0.346114	0.266439	-0.673299	-1.52536	0.225175	-0.377174	0.073004	0.282694	0.788219	0.914752	-0.144295	0.651412	-0.56208	-1.38168	0.855385	0.168816	0.413958	0.447463	1.37961	0.210083	-0.803957
1	FCGBP	0.619153	0.0140404	-0.0135124	0.0926434	0.326111	0.63636	-0.360225	-1.4708	0.197748	0.0227082	0.921188	-0.0614404	-0.0960609	0.358609	0.197677	0.411396	0.289931	0.81528	0.671784	-0.199934	0.933321	-0.231758	-0.584428	0.350408	1.07117	0.199541	-0.250958	-1.06673	0.386643	-0.283553
1	FCGR1A	0.117466	0.622491	1.26358	0.0638199	-0.498573	0.0703758	-0.294718	-1.22231	0.572875	0.101492	0.212921	1.12497	2.67538	0.220641	0.129039	0.933867	-0.237121	-1.15548	0.618444	-0.159948	0.718293	0.201803	0.462005	0.685253	-0.898516	0.83178	0.195867	0.498354	0.519775	0.00308276
1	FCGR2A	0.656725	0.16533	0.304034	0.549155	0.258172	0.016593	0.672835	2.44789	0.383833	0.254864	0.680649	-0.416323	-0.925065	0.20288	0.059317	0.445311	-0.136598	-0.779605	0.00199121	-0.274662	0.31971	0.65831	1.56382	0.119815	-0.335013	0.35272	-0.130897	-0.646196	0.940147	0.0394047
1	FCGR2B	0.357825	-0.903063	-1.93845	0.704489	0.26436	0.87072	0.151274	0.469463	0.073625	0.307652	0.0600746	-0.608426	-1.37382	0.0625229	-0.369023	0.426949	0.43105	1.34296	0.90662	-0.233991	0.845422	-0.237712	-0.598798	0.457249	-0.231028	0.489462	-0.345607	-1.39825	0.256806	0.364913
1	FCGR2C	0.355291	0.247925	0.477395	0.819988	-0.335197	0.866916	0.0401961	0.0481128	0.234878	0.077138	0.0809405	1.02592	2.444	0.469121	-0.333094	0.551844	-0.183052	-0.953306	0.268123	0.202792	0.349323	-0.175061	-0.447584	0.535894	-0.133228	0.631304	-0.314728	-1.2901	0.350969	0.0526728
1	FCRL4	0.193206	0.560139	1.13271	0.520031	0.506338	0.830387	-0.124223	-0.575578	0.699725	-0.0818893	0.40264	-0.274518	-0.593809	0.912611	0.147111	0.170844	0.478457	1.52022	0.481147	-0.244755	0.755262	-0.215557	-0.545324	0.8069	0.0611139	0.577062	0.0517879	-0.00630838	0.0342484	0.463483
1	FDPS	0.495307	-0.297125	-0.666627	0.00242522	0.361557	0.0190437	-0.642464	-2.54141	0.827777	-0.00257852	0.383758	-0.451887	-1.00814	0.520459	-0.035601	0.775672	-0.185964	-0.964196	0.415973	-0.353028	0.859832	-0.0867695	-0.234486	0.310108	-0.368956	0.899396	0.0683284	0.0516278	0.0478705	0.128076
1	FEM1B	0.0225367	-1.2614	-2.69057	0.676923	0.0919409	0.0678188	0.437499	1.5552	0.34059	0.179348	0.0769314	-0.446074	-0.994564	0.288662	-0.207525	0.591185	-0.0345628	-0.398073	0.207364	-0.121218	0.54613	-0.198113	-0.503223	0.0991856	-0.144457	0.729415	0.134469	0.283295	0.338319	0.277605
1	FEN1	0.754702	0.117032	0.20266	0.321462	0.0580294	0.231768	0.507758	1.82171	0.464024	-0.11695	0.26123	0.797737	1.91098	0.734723	0.0252103	0.13987	0.35896	1.07339	0.978011	0.174434	0.201949	0.117189	0.257784	0.250523	-0.0763528	0.173871	0.561814	1.78015	0.551051	-0.112294
1	FEV	0.91217	0.502663	1.01207	0.855507	0.365009	0.828381	0.376705	1.32459	0.0397045	0.560255	0.224562	0.439318	1.07371	0.899282	-0.181539	0.394753	0.871589	2.99023	0.860078	-0.135053	0.723537	0.0824724	0.173992	0.871883	-0.28909	2.12e-05	1.03515	3.4381	0.0505307	0.861699
1	FEZ1	0.0856728	-0.758334	-1.63467	0.740412	0.0187876	0.44284	-0.366053	-1.49291	0.266072	-0.172805	0.0913294	-0.499515	-1.1194	0.364934	-0.0505989	0.702868	-0.268738	-1.27371	0.176213	-0.138958	0.290012	-0.8405	-2.05367	0.519134	-0.121693	0.509022	0.255997	0.70897	0.439339	0.153043
1	FGF1	0.256432	0.48764	0.980539	0.215521	0.511703	0.303837	0.144155	0.44246	0.121491	-0.571403	0.327886	0.259265	0.653106	0.412737	-0.339851	0.317255	-0.467003	-2.01506	0.265285	-0.0788624	0.117638	0.6408	1.52156	0.832866	0.279523	0.227862	0.397131	1.20332	0.0784986	0.516197
1	FGF13	0.931706	0.58966	1.19467	0.506384	0.0266802	0.691449	0.213605	0.705902	0.11246	-0.184747	0.714868	-0.32401	-0.709423	0.395365	0.361576	0.872746	-0.0363478	-0.404748	0.79934	0.341265	0.551318	-0.177947	-0.454551	0.453494	-0.0222398	0.0430598	-0.451152	-1.76794	0.769461	-0.0445661
1	FGF14	0.394634	-0.666115	-1.44111	0.10621	0.277867	0.892037	0.423237	1.5011	0.26727	0.324254	0.34067	-0.547827	-1.23226	0.312976	0.128887	0.4195	0.0790681	0.0268179	0.187754	-0.223088	0.322748	-0.290656	-0.726583	0.700411	0.245716	0.0337283	-0.344907	-1.3958	0.166673	-0.0263764
1	FGF2	0.626799	0.25246	0.486913	0.469654	-0.0543302	0.387645	-0.467666	-1.87835	0.744903	-0.0545701	0.961752	-0.117769	-0.227644	0.637337	-0.111533	0.209014	0.042047	-0.111612	0.841988	0.168556	0.628038	0.237588	0.548375	0.90935	-0.340599	0.852864	0.130989	0.271108	0.914652	-0.114605
1	FGF20	0.929758	-0.260676	-0.590122	0.960935	-0.181131	0.168844	0.55133	1.98699	0.643578	0.225971	0.303996	-0.21673	-0.458817	0.0618068	-0.145338	0.570911	0.20105	0.482935	0.156036	-0.455869	0.505518	-0.123099	-0.322169	0.414248	-0.200021	0.780121	-0.168144	-0.776658	0.259508	0.405301
1	FGF23	0.269814	-0.805772	-1.73424	0.123611	-0.236931	0.237339	-0.225524	-0.959839	0.0973899	0.0862602	0.741225	-0.142036	-0.284332	0.555662	0.00883657	0.87883	0.053599	-0.0684167	0.742282	0.177717	0.667189	0.0281787	0.0429498	0.729163	-0.244733	0.63349	0.128101	0.260991	0.491884	-0.104079
1	FGF7	0.30666	-0.79943	-1.72093	0.785848	0.175664	0.757462	0.377247	1.32664	0.536133	-0.00278897	0.778724	-0.0259154	-0.0130744	0.694377	0.232013	0.447273	0.232446	0.600332	0.425388	0.12089	0.756082	0.168073	0.380594	0.675568	-0.41552	0.80776	0.137532	0.294026	0.913372	0.0458276
1	FGF9	0.844319	0.552208	1.11606	0.738239	0.563507	0.346661	0.36386	1.27586	0.266072	0.537092	0.784109	0.213779	0.546852	0.352561	-0.0883216	0.0442762	-0.949348	-3.81866	0.919839	0.143421	0.817497	0.549204	1.30048	0.934343	0.204415	0.471103	-0.108833	-0.568913	0.634404	0.357697
1	FGFR1OP	0.520235	-0.282908	-0.636786	0.262007	0.446559	0.434474	-0.471195	-1.89174	0.450815	0.124896	0.169196	0.550406	1.33321	0.391022	0.312615	0.674451	0.436062	1.3617	0.270515	-0.155075	0.146898	0.611675	1.45126	0.293002	0.561185	0.639902	-0.0488681	-0.358874	0.829778	-0.163176
1	FH	0.917682	-0.0923824	-0.236886	0.498354	-0.186183	0.778631	0.148729	0.459808	0.050157	-0.350136	0.419952	0.467635	1.13986	0.811736	-0.0363843	0.635442	0.0954768	0.0881737	0.528208	-0.132636	0.798667	0.137935	0.307856	0.805956	-0.162466	0.275566	-0.392809	-1.56359	0.60812	-0.130886
1	FHIT	0.478681	0.224427	0.428073	0.286487	-0.799068	0.725907	-0.262718	-1.10093	0.397291	-0.338776	0.656003	0.200611	0.516091	0.343039	-0.195941	0.156079	-0.260213	-1.24183	0.255751	0.201675	0.0266777	0.761001	1.81167	0.856605	0.234058	0.528145	-0.169948	-0.782977	0.409571	-0.15393
1	FHL1	0.307535	-0.262438	-0.593821	0.84745	0.209926	0.9216	-0.139492	-0.633494	0.808827	-0.272012	0.761914	-0.307334	-0.670468	0.0805472	-0.298373	0.602788	-0.525229	-2.23278	0.508695	0.254951	0.305539	-0.318932	-0.794827	0.587755	-0.0365211	0.0757785	0.977805	3.23723	0.143591	0.769056
1	FHL2	0.709618	-0.49746	-1.08711	0.153477	-0.343319	0.833077	0.159021	0.49885	0.325844	-0.171929	0.663336	0.708305	1.70206	0.255228	-0.403342	0.650227	0.146303	0.278223	0.884344	0.0853922	0.220913	-0.472798	-1.16619	0.191792	-0.443066	0.963658	0.483517	1.5059	0.222477	0.815728
1	FICD	0.257982	-0.168738	-0.397152	0.0935394	-0.407606	0.768782	-0.124774	-0.577667	0.0555765	-0.0320638	0.857367	-0.266073	-0.574082	0.311358	-0.0583348	0.597144	0.133989	0.232178	0.743505	-0.0927034	0.186189	-0.776018	-1.89804	0.743224	-0.164388	0.866979	-0.672139	-2.54199	0.663951	0.226159
1	FIGF	0.254888	-0.651251	-1.40991	0.969573	-0.0669493	0.757991	0.109676	0.311669	0.325212	0.0887632	0.762584	-0.427873	-0.952046	0.267399	-0.697456	0.238874	0.0956457	0.0888052	0.00494213	-0.352422	0.914776	-0.0242168	-0.0835106	0.744988	-0.293472	0.481433	-0.626793	-2.38316	0.618033	-0.0486579
1	FIP1L1	0.197149	-0.639609	-1.38548	0.0859682	0.237841	0.692398	0.163412	0.515508	0.158562	0.150655	0.0979886	0.255484	0.644273	0.169656	-0.0348678	0.244043	0.449255	1.41103	0.651338	-0.320985	0.862199	1.01778	2.43142	0.0655839	-0.783925	0.049484	0.593698	1.89183	0.838795	0.117089
1	FJX1	0.326697	-0.566662	-1.23236	0.461612	-0.270935	0.725907	0.0604548	0.12496	0.437822	-0.0132338	0.745301	-0.262414	-0.565535	0.603419	-0.40361	0.88086	-0.0961829	-0.628484	0.650414	0.57643	0.770095	-0.352606	-0.876103	0.816544	-0.0177825	0.234375	0.196298	0.499865	0.529825	-0.0913447
1	FKBP1A	0.207519	0.572049	1.15771	0.13561	0.156962	0.198039	0.571697	2.06425	0.595608	-0.0663911	0.00142994	0.871108	2.08237	0.071766	-0.453097	0.55528	0.268176	0.733935	0.574883	-0.107429	0.0955886	0.455129	1.07343	0.512072	0.494321	0.671422	-0.270486	-1.13513	0.378251	-0.497642
1	FKBP8	0.00262958	1.23272	2.5444	0.0396557	0.320248	0.532231	-0.383742	-1.56	0.482232	-0.140253	0.50758	0.81019	1.94006	0.170869	0.715526	0.812376	-0.251866	-1.21062	0.250956	-0.43345	0.339396	0.934601	2.23067	0.225798	0.337646	0.121628	-0.300064	-1.23873	0.781907	0.298867
1	FKBP9	0.486781	0.684753	1.39427	0.0882626	-0.412525	0.0370876	0.556343	2.00601	0.727487	0.400119	0.653956	-0.722826	-1.64105	0.273318	0.0336929	0.292335	0.261714	0.70977	0.042352	-0.383267	0.709004	-0.563963	-1.38623	0.048951	-0.296766	0.119041	0.67486	2.17611	0.996416	0.377988
1	FLAD1	0.312232	-0.390719	-0.863074	0.00394269	-0.41501	0.739463	-0.258506	-1.08495	0.071439	-0.394561	0.654733	0.0622965	0.192988	0.0028829	-0.373189	0.6539	0.386767	1.17737	0.669915	0.0350687	0.425239	0.379906	0.891871	0.00395859	-0.838147	0.448507	-0.160822	-0.751013	0.339941	-0.612574
1	FLCN	0.150019	-0.557484	-1.2131	0.722786	0.344565	0.587635	-0.240172	-1.01541	0.0903452	-0.176035	0.660457	0.196511	0.506512	0.850681	0.387543	0.0251442	-0.607707	-2.54119	0.322947	0.308391	0.768905	-0.527374	-1.29792	0.104969	0.282066	0.670486	0.139385	0.300518	0.212426	0.10414
1	FLI1	0.342347	-0.24679	-0.560976	0.529408	-0.532352	0.181593	-0.426121	-1.72076	0.494638	-0.479146	0.970886	0.0708205	0.2129	0.469213	-0.0737971	0.474976	-0.052216	-0.464082	0.92352	0.159741	0.839333	-0.495743	-1.22158	0.757372	0.586432	0.99514	0.109844	0.197043	0.486972	0.214733
1	FLII	0.519313	0.324561	0.638247	0.758933	0.501814	0.550116	-0.213177	-0.913006	0.372719	0.121108	0.367308	0.180816	0.469848	0.756557	-0.206659	0.433718	-0.167524	-0.895246	0.441775	0.0216899	0.00140519	0.832964	1.98536	0.0384032	0.166502	0.695926	-0.169381	-0.780992	0.393722	-0.179763
1	FLJ44635	0.0691718	0.605008	1.22689	0.781742	-0.246402	0.216093	0.263248	0.894211	0.952408	0.0457542	0.931215	-0.210218	-0.443605	0.266536	-0.274661	0.927731	0.0701295	-0.00660567	0.239501	-0.033189	0.697454	0.510486	1.20704	0.193651	-0.382225	0.0777031	-0.569683	-2.18312	0.999488	-0.015303
1	FLNA	0.308869	-0.301435	-0.675673	0.509685	-0.121476	0.353698	0.401826	1.41988	0.355758	0.0752571	0.902338	-0.152283	-0.308269	0.0126018	-0.271651	0.0676253	0.509231	1.63529	0.289923	-0.542522	0.948184	-0.322581	-0.803635	0.405856	-0.459526	0.21574	0.740174	2.40489	0.337349	0.379108
1	FLNB	0.296978	0.112621	0.193401	0.151526	0.0816524	0.957421	0.198859	0.649965	0.776184	-0.107616	0.836467	0.256869	0.647509	0.153437	-0.0754777	0.965623	0.294222	0.831326	0.25468	-0.221497	0.863741	0.0880151	0.187369	0.382567	0.220747	0.985152	-0.133565	-0.655539	0.0803308	-0.324432
1	FLNC	0.931989	0.0575376	0.0777851	0.561918	0.331577	0.292335	0.304629	1.05118	0.374788	-0.0750375	0.719568	-0.205319	-0.43216	0.743491	-0.242052	0.0556595	0.301348	0.857972	0.829474	-0.233298	0.358211	0.0738297	0.153132	0.166899	-0.200594	0.946276	0.0703266	0.0586269	0.109624	0.033396
1	FMOD	0.485138	-0.362177	-0.803165	0.131451	-0.00611426	0.820369	0.191258	0.621136	0.333485	0.448745	0.721441	-0.15293	-0.30978	0.144527	0.0158424	0.111082	0.0542161	-0.0661092	0.46533	-0.0845327	0.718293	0.199064	0.455394	0.0911756	0.174557	0.98208	-0.0502377	-0.363671	0.471893	-0.13548
1	FN1	0.97702	-0.425129	-0.935297	0.209403	0.183774	0.912412	-0.183776	-0.801478	0.616225	-0.034465	0.213371	-0.730995	-1.66014	0.905771	-0.0412458	0.579685	0.0246014	-0.176845	0.309942	-0.00509776	0.416704	-0.100553	-0.267753	0.603982	0.281265	0.914652	-0.182626	-0.827383	0.591167	-0.0449958
1	FNBP1	0.891705	0.188755	0.3532	0.678925	-0.0171365	0.0676253	0.566681	2.04522	0.210083	0.231312	0.822899	-0.218338	-0.462573	0.901185	0.0607536	0.0602505	0.544226	1.76615	0.391436	0.0430487	0.00924078	-0.913148	-2.22901	0.590971	0.0295534	0.123355	0.154531	0.353568	0.506555	0.363917
1	FOS	0.316865	0.114203	0.196721	0.159784	-0.0868476	0.0287839	0.550312	1.98313	0.00114438	0.361622	0.696615	0.250457	0.63253	0.403431	-0.0606358	0.0805106	0.469416	1.48642	0.000513573	-0.176234	0.924662	-0.221483	-0.559626	0.138415	-0.300206	0.0499318	0.874631	2.87585	0.0227521	0.152264
1	FOSB	0.0922461	-0.831349	-1.78792	0.177049	0.330833	0.0607795	0.293233	1.00796	0.000880411	0.720449	0.468866	-0.209405	-0.441707	0.934879	-0.0856614	0.000205433	1.00456	3.48744	0.283544	-0.174923	0.981682	-0.382107	-0.947306	0.432246	-0.213036	0.0229827	0.546255	1.72565	0.014	0.329724
1	FOSL1	0.617521	0.188576	0.352825	0.102446	-0.501234	0.419853	-0.10484	-0.502052	0.303562	0.0594568	0.220051	-1.10865	-2.54235	0.203342	-0.27025	0.000341584	0.806164	2.74559	0.699973	0.165545	0.779035	-0.289282	-0.723266	0.225798	-0.282033	0.0952253	0.447796	1.38078	0.0253738	0.146815
1	FOXC1	0.685488	-0.615638	-1.33516	0.690402	0.60882	0.554417	0.191235	0.621046	0.232362	-0.218394	0.16268	-0.756507	-1.71973	0.0947181	-0.261824	0.986143	-0.117274	-0.70735	0.889374	0.13058	0.479031	0.12078	0.26645	0.936506	-0.459534	0.0755671	0.191879	0.484385	0.327743	-0.0608336
1	FOXG1	0.047715	-0.814324	-1.75219	0.605945	-0.468663	0.101343	0.320568	1.11164	0.231359	0.156583	0.59987	0.164517	0.431774	0.486602	-0.243276	0.140561	0.466172	1.47429	0.0836201	-0.288498	0.789203	-0.404982	-1.00252	0.433386	-0.241894	0.372031	0.409737	1.24747	0.602743	-0.594039
1	FOXI1	0.423891	0.182695	0.340482	0.496178	-0.220797	0.0209629	0.228243	0.76143	0.0355767	0.275091	0.00927271	0.852746	2.03948	0.854136	-0.192898	0.522317	0.234344	0.607429	0.828975	0.0257436	0.0593724	0.619913	1.47114	0.609892	-0.386585	0.485438	1.2357	4.14057	0.652806	0.556791
1	FOXL2	0.0654835	-0.649612	-1.40647	0.674716	0.0423882	0.00179792	0.958035	3.52974	0.0128904	-0.160006	0.727443	0.00186739	0.051826	0.608455	-0.118293	0.129805	-0.126343	-0.741261	0.000909338	0.208029	0.494635	-0.166053	-0.425843	0.629078	-0.134805	0.00275558	-0.846577	-3.15299	0.0163598	-0.386653
1	FOXN3	0.858247	0.535203	1.08037	0.255564	0.327503	0.318428	0.33996	1.1852	0.346475	0.327325	0.223046	-0.459054	-1.02489	0.522661	0.337477	0.18922	0.408971	1.2604	0.0892647	-0.489102	0.138188	-0.371964	-0.922823	0.206193	0.480952	0.132679	0.492958	1.53897	0.0472948	0.131608
1	FOXO1	0.311048	-0.922513	-1.97927	0.0431373	0.0212708	0.338807	0.285422	0.978324	0.399442	-0.102565	0.30243	-0.617675	-1.39542	0.193283	-0.225517	0.15421	0.499508	1.59893	0.129205	-0.224545	0.630802	-0.232088	-0.585223	0.0922225	-0.209648	0.705437	0.174972	0.425165	0.908546	-0.0694542
1	FOXO3	0.828489	0.385134	0.765386	0.472184	0.184285	0.0155507	0.855903	3.14232	0.032232	-0.208684	0.227757	-0.468	-1.04578	0.567414	0.555595	0.0202589	0.759413	2.57078	0.122238	-0.273853	0.204436	0.897862	2.142	0.843813	0.306489	0.179213	0.710564	2.30117	0.250931	0.328204
1	FOXO4	0.271022	-0.758471	-1.63496	0.512505	0.055085	1.26e-05	0.790052	2.89253	0.00220017	0.343421	0.215458	-0.952343	-2.17721	0.569251	-0.208082	0.00129569	0.863458	2.95983	0.0609799	-0.0749429	0.938892	0.0976639	0.210658	0.97303	-0.249606	0.193757	0.365368	1.09206	0.0125231	2.35419
1	FPGT	0.377269	0.441311	0.883297	0.555836	-0.421887	0.0193747	0.185984	0.601127	0.837792	0.0156919	0.589515	0.335249	0.830603	0.274899	0.246473	0.29057	0.235612	0.612169	0.113946	0.293867	0.941369	-0.228722	-0.577099	0.45819	0.462987	0.276698	0.262285	0.730994	0.403042	0.294815
1	FRAT1	0.408388	0.0599357	0.0828184	0.318262	0.0132742	0.758587	-0.0355508	-0.239217	0.718831	-0.139787	0.340248	-0.189577	-0.395387	0.0298192	0.207713	0.215151	0.38941	1.18725	0.737442	-0.439674	0.330811	-0.267635	-0.671019	0.205635	0.16521	0.334784	0.323807	0.946489	0.603656	-0.101712
1	FREM1	0.016093	-0.932546	-2.00033	0.500578	-0.177373	0.358656	-0.508381	-2.0328	0.301202	-0.144566	0.200226	0.502106	1.22038	0.106387	0.45719	0.766816	0.397202	1.21639	0.025745	-0.126061	0.430538	-0.270943	-0.679003	0.00379106	-0.5667	0.0236077	0.592225	1.88667	0.966727	0.506304
1	FRMPD4	0.756574	-0.231672	-0.529245	0.85325	0.454385	0.0917999	0.281839	0.964733	0.121183	-0.256637	0.69064	-0.297406	-0.647275	0.712807	-0.0981164	0.336215	-0.0383253	-0.412142	0.068206	0.318483	0.819917	-0.0876054	-0.236504	0.679265	0.300525	0.486242	0.095295	0.146083	0.306028	-0.339918
1	FRS2	0.732122	0.149882	0.271609	0.96955	-0.282103	0.0602505	0.206454	0.678779	0.881137	0.212304	0.229949	0.311966	0.776216	0.291467	0.999741	0.874773	0.246436	0.652644	0.147254	-0.244388	0.634952	0.369033	0.865627	0.203554	-0.911231	0.921783	0.37619	1.12997	0.232362	0.248176
1	FRY	0.141332	0.723887	1.4764	0.589112	0.524816	0.753101	0.0691091	0.157788	0.876076	0.0122956	0.56301	-0.131091	-0.258765	0.0172769	0.189614	0.0723961	0.756748	2.56081	0.35699	-0.332436	0.863741	-0.0491573	-0.143707	0.449757	0.273197	0.203619	0.392571	1.18734	0.828777	0.399148
1	FSCB	0.663411	-0.411648	-0.907001	0.866686	-0.416884	0.1351	-0.176586	-0.774205	0.204305	-0.391318	0.693263	-0.107191	-0.202934	0.116862	-0.134026	0.219938	-0.324102	-1.48073	0.890387	-0.0276395	0.273659	0.231356	0.533334	0.0432704	-0.569293	0.738114	0.322508	0.941937	0.937084	0.31645
1	FSIP2	0.084087	-0.784624	-1.68985	0.221363	-0.145899	0.0198465	0.400684	1.41555	0.0730675	0.105153	0.0385564	-0.952744	-2.17814	0.317862	-0.210598	0.482808	0.336955	0.991113	0.0190713	-0.512791	0.154121	-0.965199	-2.35464	0.508112	0.606482	0.155551	0.594898	1.89603	0.899396	-0.480999
1	FSTL3	0.97695	-0.0508124	-0.149634	0.163317	-0.225836	0.377132	-0.0478731	-0.285959	0.679866	-0.049317	0.390464	0.165622	0.434357	0.443339	-0.252703	0.671634	0.190433	0.443238	0.030316	-0.502004	0.0785196	0.378596	0.888709	0.210974	-0.377558	0.265521	0.0758024	0.0778067	0.727969	0.0794198
1	FSTL5	0.228198	-0.457425	-1.00308	0.382445	0.163431	0.11637	-0.404558	-1.63897	0.931981	-0.574676	0.359591	0.582242	1.40758	0.243569	0.185566	0.189251	-0.750697	-3.07586	0.229412	-0.37564	0.383588	-0.567895	-1.39572	0.352015	-0.243346	0.738114	0.144323	0.317814	0.756587	-0.669527
1	FURIN	0.284981	0.262657	0.508317	0.4945	-0.369508	0.947174	0.078498	0.193403	0.991295	-0.171575	0.183033	1.18285	2.8106	0.368123	-0.387397	0.577925	-0.0951953	-0.624792	0.0357929	0.187586	0.0974418	0.961753	2.2962	0.121208	-0.356422	0.241521	0.0962603	0.149464	0.976961	-0.538296
1	FUS	0.998895	0.0315608	0.0232616	0.134486	0.039938	0.785547	-0.0811362	-0.412135	0.437065	-0.26308	0.837986	0.103573	0.28941	0.0217534	0.350447	0.273875	0.0850985	0.0493669	0.576632	0.297529	0.0567953	0.481565	1.13723	0.265567	0.613391	0.18638	0.476483	1.48126	0.321394	0.329052
1	FUT1	0.987849	-0.436813	-0.959821	0.578132	-0.262382	0.473231	-0.225044	-0.958019	0.526467	-0.240466	0.523197	0.160189	0.421666	0.494643	-0.220472	0.469271	0.10411	0.120456	0.931041	-0.0587912	0.717711	-0.262289	-0.658115	0.828033	0.282815	0.26005	0.038546	-0.0526905	0.613068	-0.0332564
1	FUT11	0.414869	-0.409297	-0.902067	0.812519	0.164912	0.312228	-0.0712121	-0.37449	0.697824	-0.166982	0.195684	-0.355372	-0.782683	0.863888	0.0136189	0.89102	-0.048496	-0.450173	0.469257	-0.0549236	0.788005	0.0381145	0.0669306	0.346811	0.291891	0.0654071	0.520891	1.63681	0.551909	-0.146341
1	FUT3	0.867569	0.337793	0.66602	0.73886	-0.0144105	0.862623	0.103254	0.287308	0.776184	0.0744703	0.859987	-0.0425765	-0.0519947	0.125119	0.417901	0.748221	-0.308787	-1.42346	0.744706	0.112358	0.165346	0.39219	0.921519	0.192985	0.0974045	0.664883	0.0708923	0.0606082	0.728451	-0.116439
1	FUT8	0.688821	0.706694	1.44032	0.0222623	0.386059	0.103507	-0.367604	-1.49879	0.39159	-0.110721	0.409169	0.169408	0.4432	0.263788	0.0808595	0.157044	0.344234	1.01833	0.499693	0.283355	0.777245	-0.362144	-0.899122	0.0935828	0.385287	0.913223	0.156431	0.360223	0.441621	-0.194869
1	FUT9	0.0896221	0.813247	1.66396	0.939536	-0.349776	0.642799	-0.259581	-1.08903	0.361807	0.262366	0.533367	0.45958	1.12104	0.751684	-0.258016	0.926709	0.0476249	-0.0907551	0.519443	0.0688686	0.543545	0.619375	1.46985	0.443259	-0.0971308	0.995392	-0.214681	-0.939662	0.826777	-0.0518644
1	FXR1	0.440594	-0.426622	-0.93843	0.0190033	-0.486935	0.614493	-0.235172	-0.996438	0.789988	0.0487387	0.647132	-0.0947271	-0.173818	0.160837	0.068642	0.501365	-0.0416785	-0.42468	0.0592329	0.00908462	0.63968	-0.224446	-0.566778	0.0432704	-0.24044	0.561386	0.206308	0.534926	0.815796	0.26053
1	FXYD1	0.0644808	-0.880179	-1.89041	0.135681	0.748679	0.404434	-0.65578	-2.59192	0.0564682	0.424523	0.0507255	-0.625963	-1.41478	0.0932145	1.20908	0.120639	0.520918	1.67899	0.061801	0.38492	0.0440965	-0.551368	-1.35583	0.0841461	-2.14737	0.0377528	0.4554	1.40741	0.110383	0.4621
1	FZD1	0.396548	0.212161	0.402328	0.0862862	-0.180929	0.571786	0.119591	0.349279	0.415427	0.139115	0.807196	0.351494	0.868552	0.649106	-0.287464	0.231267	-0.403445	-1.77741	0.865116	0.323487	0.207787	0.0765544	0.159708	0.801788	-0.0850269	0.499191	0.173208	0.418987	0.668617	0.506665
1	FZD10	0.0869852	0.325045	0.639264	0.648788	-0.046246	0.197591	-0.353022	-1.44348	0.479835	0.330772	0.348332	0.437107	1.06854	0.754421	0.124227	0.399055	0.158158	0.322552	0.047125	-0.221306	0.981682	-0.0322156	-0.102816	0.0710091	0.140383	0.13169	-0.254615	-1.07954	0.344507	0.130018
1	FZD3	0.964293	0.109594	0.187047	0.404794	-0.0565663	0.104328	-0.0984315	-0.477741	0.0574039	-0.431076	0.52178	0.161892	0.425643	0.283184	0.135026	0.869707	-0.129652	-0.753632	0.20097	-0.0110674	0.289657	0.686513	1.63189	0.0368744	0.767349	0.707345	0.0487932	-0.0167978	0.881137	-0.11011
1	FZD6	0.372525	-0.833631	-1.79271	0.0358678	0.272625	0.141256	0.40712	1.43996	0.104045	-0.224246	0.771959	-0.199775	-0.419209	0.0750165	0.0473342	0.165287	-0.306451	-1.41472	0.400712	-0.369453	0.63968	-0.294614	-0.736135	0.353222	-0.262202	0.96775	0.29916	0.860155	0.979009	-0.387558
1	FZD7	0.934161	-0.117884	-0.290413	0.39965	0.134735	0.0738384	-0.361852	-1.47697	0.698774	0.0554877	0.467851	-0.432338	-0.962475	0.270696	0.0983954	0.501454	0.475927	1.51076	0.661529	-0.345281	0.735821	-0.363757	-0.903016	0.932798	-0.110906	0.385939	0.139553	0.301105	0.109909	-0.477722
1	FZD8	0.170901	0.154396	0.281083	0.642798	0.114495	0.607278	-0.00630481	-0.128278	0.0840614	-0.0253321	0.0426594	-0.928392	-2.12126	0.821891	0.062785	0.284159	0.117874	0.171921	0.689641	-0.042238	0.397331	-1.59862	-3.88345	0.108601	-0.0448301	0.591167	-0.0633448	-0.409581	0.145711	-0.487341
1	FZR1	0.172929	-0.615515	-1.3349	0.0345819	0.322946	0.29057	0.212035	0.699946	0.41103	0.190168	0.162151	-1.28397	-2.95189	0.43883	-0.0522928	0.0515178	0.419676	1.30043	0.0962337	-0.203325	0.689984	-0.430093	-1.06312	0.697287	0.259473	0.583214	-0.260381	-1.09973	0.518122	-0.117483
1	G0S2	0.475536	-0.375693	-0.831534	0.584303	-0.100458	0.0609566	-0.522757	-2.08733	0.249873	0.117748	0.37961	0.76246	1.82857	0.380397	-0.237045	0.452844	0.162002	0.336926	0.818996	0.0581694	0.262561	0.166825	0.377583	0.448826	-0.193115	0.563118	-0.0353936	-0.311677	0.806838	-0.112626
1	G6PD	0.0564	-0.93931	-2.01453	0.0997697	-0.1204	0.0915911	0.742399	2.71177	0.0321728	0.424089	0.264659	-0.402122	-0.891891	0.16098	0.284283	0.104883	0.613664	2.02579	0.20038	-0.273553	0.153189	-0.545268	-1.34111	0.0868364	-1.48569	0.140213	0.456839	1.41245	0.132412	0.49002
1	GAB1	0.15133	0.628607	1.27642	0.0324928	0.219109	0.621745	0.391187	1.37952	0.301202	0.0825096	0.173255	0.584514	1.41289	0.452414	-0.183652	0.508852	0.253176	0.677846	0.0544803	-0.238063	0.452853	0.213755	0.490852	0.399521	-0.494915	0.397291	0.0448373	-0.0306539	0.446205	0.0855607
1	GABARAPL2	0.0305825	-0.924335	-1.98309	0.376159	0.447361	0.905273	0.275547	0.940866	0.737146	0.174735	0.186345	-0.911833	-2.08257	0.841273	-0.0358024	0.304287	0.185413	0.424465	0.281248	-0.395222	0.445856	-0.333244	-0.829371	0.527226	0.290853	0.31894	0.384993	1.1608	0.333485	0.636979
1	GADD45A	0.0779934	0.976087	2.00575	0.0761822	0.211701	0.104602	-0.479108	-1.92176	0.477445	-0.00328141	0.00277948	0.764131	1.83247	0.628214	0.119743	0.187492	0.464439	1.46781	0.0102902	-0.0581503	0.0359139	0.746464	1.77658	0.342052	0.49301	0.0549242	0.339183	1.00035	0.48785	0.0624995
1	GADD45B	0.983294	0.070409	0.104801	0.419845	-0.107007	0.758587	0.216955	0.718612	0.0585151	0.372568	0.618851	-0.0843508	-0.149579	0.456664	-0.0230882	0.57567	0.0642636	-0.0285393	0.637003	-0.324043	0.193018	1.11707	2.67108	0.414248	0.0810235	0.70315	0.206184	0.534491	0.312881	0.394454
1	GADD45G	0.505618	-0.67617	-1.46221	0.816987	-0.335104	0.75897	-0.404141	-1.63739	0.787024	-0.00137441	0.566392	-0.181538	-0.376609	0.323883	0.188445	0.0566537	0.135319	0.237152	0.669915	-0.105116	0.563867	-0.382147	-0.947402	0.0857285	-0.142027	0.0177272	0.862698	2.83405	0.047726	0.293692
1	GADD45GIP1	0.880521	-0.0874412	-0.226515	0.712924	0.162192	0.785547	-0.33866	-1.389	0.206833	0.130268	0.589616	0.282939	0.708409	0.177883	0.193677	0.527176	0.293673	0.829272	0.965744	0.284743	0.0176042	1.25003	2.99199	0.755794	-0.137917	0.160083	0.0788669	0.0885408	0.659298	-0.365313
1	GAL3ST1	0.143088	-0.425481	-0.936035	0.0280102	0.532277	0.185813	-0.288103	-1.19722	0.100715	-0.312257	0.208068	-0.387168	-0.856958	0.0196177	0.645909	0.0847309	-0.870606	-3.52422	0.1048	-0.833838	0.54924	-0.527959	-1.29933	0.0211622	-0.495674	0.485852	0.145183	0.320824	0.0854667	-1.39828
1	GALNS	0.95032	-0.133577	-0.323351	0.512224	0.260162	0.567419	0.0437334	0.0615309	0.92994	0.181878	0.36433	-0.37706	-0.833347	0.708595	0.165596	0.303682	0.183682	0.417992	0.234923	-0.409225	0.849961	0.0261502	0.0380537	0.672088	0.548368	0.816793	-0.104876	-0.555053	0.969797	0.131863
1	GALNT10	0.604262	-0.545358	-1.18765	0.334399	0.353936	0.93796	0.12366	0.364715	0.871525	0.132547	0.253472	0.646904	1.55863	0.0833629	0.0255294	0.33751	0.306895	0.878713	0.670849	0.028827	0.980441	0.22899	0.527623	0.2309	-0.26954	0.939126	0.167008	0.397272	0.495937	0.491864
1	GALNT4	0.492993	-0.00852513	-0.0608758	0.367603	-0.183841	0.0713801	-0.455344	-1.83161	0.020836	-0.304905	0.769297	-0.220851	-0.468444	0.810175	-0.304178	0.570911	0.162435	0.338543	0.572264	-0.0460002	0.734649	-0.315209	-0.785842	0.455135	0.0015404	0.760495	-0.074576	-0.44892	0.618033	0.0615757
1	GALNT5	0.98708	0.278111	0.540752	0.465624	0.13111	0.631777	-0.164812	-0.729543	0.996416	-0.0937389	0.673328	0.0766083	0.22642	0.560585	0.139555	0.760929	-0.156682	-0.854706	0.020773	-0.0720003	0.704954	-0.361852	-0.898418	0.638489	-0.0406827	0.0674975	0.580741	1.84644	0.248818	0.311725
1	GALNT6	0.411512	0.549348	1.11006	0.172349	-0.319705	0.253544	0.0754995	0.182029	0.97389	0.172291	0.42176	0.67912	1.63389	0.262421	0.404747	0.0368546	0.441195	1.38089	0.207827	0.442037	0.649171	-0.409905	-1.0144	0.00917297	0.695198	0.0903453	0.4287	1.31389	0.0710365	0.168193
1	GALNTL5	0.18699	-0.488246	-1.06777	0.527526	-0.191439	0.570911	-0.109383	-0.519284	0.808827	0.0730606	0.40593	-0.458976	-1.0247	0.961985	-0.303332	0.439787	0.139455	0.252617	0.9637	0.20593	0.950663	-0.0278212	-0.0922102	0.165235	-0.167628	0.789	0.172479	0.416435	0.327743	-0.326191
1	GALNTL6	0.882054	0.140116	0.251111	0.5405	0.45703	0.630502	0.131474	0.394357	0.668617	-0.120495	0.611813	-0.294962	-0.641565	0.824708	0.115359	0.874773	0.0311137	-0.152494	0.463374	0.192337	0.978578	-0.267542	-0.670793	0.955685	0.17268	0.162001	0.0518258	-0.00617568	0.21574	0.287385
1	GALT	0.441699	-0.322617	-0.720132	0.112589	0.163006	0.672533	-0.164325	-0.727694	0.136355	0.0741064	0.880114	0.289005	0.722579	0.862313	-0.0358236	0.239902	-0.188236	-0.972692	0.711489	-0.0874383	0.483878	0.278862	0.647993	0.208433	0.1029	0.976961	0.12048	0.234297	0.557931	0.150278
1	GAMT	0.556097	-0.409469	-0.902429	0.931865	0.0840732	0.931822	-0.260514	-1.09257	0.204076	-0.0104946	0.282925	0.225781	0.574887	0.431725	0.00846037	0.272749	0.119549	0.178186	0.753453	0.382971	0.416704	-0.266906	-0.669258	0.326108	-0.0135267	0.277265	0.767151	2.49938	0.234881	0.192385
1	GANAB	0.926091	0.119812	0.208494	0.0535694	0.144659	0.915473	0.146918	0.452938	0.408842	-0.0852437	0.313742	0.435253	1.06421	0.0687566	0.0103013	0.342066	0.300426	0.854525	0.108904	-0.172654	0.368481	0.296429	0.690392	0.879233	-0.119646	0.378251	-0.177751	-0.81031	0.441621	-0.469094
1	GARNL3	0.749797	0.331653	0.653133	0.265476	-0.241237	0.814372	-0.108835	-0.517204	0.353423	0.267064	0.912009	-0.219328	-0.464886	0.572244	0.230081	0.545831	-0.22756	-1.11973	0.158292	-0.262398	0.927754	-0.0352804	-0.110214	0.834701	-0.277105	0.141494	0.560179	1.77442	0.711166	-0.200635
1	GAS1	0.441396	-0.452257	-0.992238	0.789644	-0.118409	0.355108	0.251297	0.848881	0.98326	-0.60026	0.21662	-0.524559	-1.1779	0.830013	-0.303895	0.236993	-0.0182953	-0.337245	0.726187	-0.141715	0.809646	-0.00543191	-0.0381719	0.938979	0.20633	0.632267	0.935922	3.09053	0.377806	-0.0853561
1	GAS2	0.150381	-0.599434	-1.30115	0.605991	-0.136228	0.549548	-0.44373	-1.78756	0.569897	-0.519687	0.560734	-0.859709	-1.96081	0.202581	0.316339	0.063982	0.57491	1.88088	0.261186	0.28134	0.160382	0.406639	0.956392	0.548272	0.396897	0.110939	-0.805467	-3.009	0.790939	-0.525919
1	GAS2L1	0.893758	0.0575844	0.0778833	0.879441	-0.147644	0.497368	0.149198	0.461587	0.284133	0.219854	0.46243	0.117511	0.321969	0.32862	0.239771	0.103507	-0.411808	-1.80868	0.205982	0.236641	0.849961	0.225267	0.518636	0.860878	-0.0284451	0.714995	-0.171964	-0.790038	0.535726	-0.273774
1	GAS2L2	0.391724	-0.148416	-0.354497	0.358897	-0.017045	0.810381	0.127615	0.379718	0.408114	0.0173846	0.230823	-0.280019	-0.606659	0.0739744	-0.84903	0.36748	-0.183119	-0.953559	0.440635	0.220326	0.497582	-0.125375	-0.327664	0.00776145	-0.347375	0.15185	-0.107309	-0.563572	0.361132	0.108247
1	GAS2L3	0.844498	-0.271732	-0.613327	0.450434	0.432509	0.0227399	-0.315977	-1.30295	0.156487	-0.100756	0.256521	0.412002	1.0099	0.962623	0.514701	0.0206788	-0.535658	-2.27178	0.965744	0.10624	0.238505	0.616606	1.46316	0.101273	0.317802	0.834785	-0.148045	-0.70626	0.696875	-0.375639
1	GAS6	0.0350899	0.879029	1.80204	0.699208	0.0268837	0.376437	-0.0881304	-0.438666	0.959566	-0.0245511	0.00153085	0.687385	1.65319	0.658934	0.0385978	0.31408	0.492283	1.57192	0.806067	-0.0444502	0.193018	0.235597	0.543569	0.619179	-0.438115	0.821781	-0.00771762	-0.214737	0.36792	-0.429447
1	GAS7	0.686341	0.182407	0.339877	0.358682	-0.100468	0.356639	-0.229585	-0.975246	0.0785711	-0.132669	0.813093	-0.405419	-0.899594	0.144087	0.0193393	0.404109	-0.161475	-0.872627	0.194279	0.0801619	0.599069	-0.298092	-0.744529	0.8676	-0.0181481	0.195524	-0.0676884	-0.424795	0.422073	0.264377
1	GAST	0.793201	0.360957	0.714639	0.181575	-0.338269	0.324077	0.088583	0.231658	0.256806	0.328645	0.840378	-0.399975	-0.886876	0.263446	0.240748	0.262751	0.152713	0.302192	0.285853	-0.354043	0.824761	-0.285001	-0.712932	0.0224759	0.00769899	0.96775	0.476638	1.4818	0.551909	0.0687846
1	GATA3	0.524019	0.20992	0.397625	0.472333	-0.390819	0.560467	0.267351	0.909776	0.885189	0.0498333	0.336517	-0.204207	-0.429563	0.338325	-0.196309	0.765834	-0.0473617	-0.445931	0.102009	-0.39739	0.0411491	0.537042	1.27113	0.156337	-0.330707	0.0343575	0.58114	1.84784	0.0787893	0.284273
1	GATA4	0.483789	-0.0709051	-0.191807	0.385091	0.189869	0.943078	0.189839	0.615751	0.0439618	0.0864913	0.254355	0.280066	0.701696	0.680819	-0.184876	0.241966	0.221566	0.559648	0.853034	-0.0195199	0.836901	-0.214681	-0.54321	0.657766	-0.182471	0.596497	0.33307	0.978933	0.589396	0.315989
1	GATA6	0.612264	-0.406487	-0.896168	0.140672	0.251002	0.0994793	0.448514	1.59698	0.886203	0.202821	0.937263	-0.430367	-0.957871	0.94412	-0.16973	0.240933	-0.0930369	-0.616721	0.151963	-0.185984	0.241933	-0.909666	-2.22061	0.588558	0.217638	0.251992	0.398382	1.2077	0.509846	0.208682
1	GBA3	0.0516234	-1.31654	-2.80631	0.0345819	-0.32464	0.948199	0.136557	0.413637	0.935042	0.4977	0.290816	0.276291	0.692879	0.118554	-0.222204	0.638197	-0.180617	-0.944202	0.75102	-0.306678	0.219695	0.529444	1.25279	0.622471	-0.317438	0.885189	-0.23023	-0.994128	0.155178	-0.34022
1	GBE1	0.143532	0.199683	0.376139	0.790133	0.00173956	0.819369	0.100041	0.275123	0.395148	-0.168339	0.368608	0.0668819	0.2037	0.599794	0.0386784	0.879845	-0.211976	-1.06146	0.822984	-0.329289	0.0630324	0.74173	1.76516	0.888129	0.228916	0.124925	0.204299	0.52789	0.35309	0.0951794
1	GBGT1	0.178934	0.301532	0.589911	0.995736	0.277708	0.392612	0.32002	1.10956	0.596943	-0.106595	0.296602	-0.345142	-0.758786	0.685229	-0.0513892	0.592073	-0.398393	-1.75851	0.544685	-0.149994	0.418492	0.0787179	0.16493	0.893351	0.13727	0.450815	0.480814	1.49643	0.62347	0.23793
1	GCLC	0.217107	0.797364	1.63063	0.119585	-0.0620171	0.448981	-0.116361	-0.545751	0.718831	-0.00717549	0.000869496	1.11354	2.64868	0.0272072	0.389743	0.0232823	0.203978	0.493884	0.885323	0.0576904	0.0209536	-0.672673	-1.64861	0.00824962	0.131956	0.551909	-0.130327	-0.6442	0.398724	0.00360927
1	GCLM	0.0194573	-1.29476	-2.76058	0.146486	0.20904	0.87376	-0.172625	-0.759177	0.884176	0.121451	0.0597346	-0.193234	-0.403931	0.870164	-0.218876	0.619021	0.096869	0.0933796	0.970854	-0.106472	0.00610049	-0.853701	-2.08553	0.17881	-0.228033	0.232362	0.111049	0.201266	0.126192	0.309348
1	GCNT1	0.18122	0.495723	0.997503	0.34248	-0.565919	0.0821549	-0.139759	-0.63451	0.663403	0.185354	0.20957	0.585331	1.4148	0.0476188	-0.580819	0.00892816	-0.55565	-2.34653	0.376335	-0.23827	0.878985	0.218473	0.502239	0.872559	0.273356	0.993695	-0.383636	-1.53146	0.382002	-0.279041
1	GCNT4	0.0999652	0.621025	1.2605	0.331837	0.294798	0.699054	-0.0312831	-0.223028	0.0324394	-0.320587	0.489514	-0.249739	-0.535926	0.533028	0.442883	0.556142	-0.149153	-0.826551	0.611234	0.0427865	0.677645	0.399313	0.93871	0.359118	0.277018	0.266624	0.245431	0.671962	0.127469	-0.147185
1	GDA	0.46166	0.638754	1.29772	0.837803	-0.358679	0.566548	-0.0706256	-0.372265	0.931981	-0.210568	0.236469	0.344851	0.853035	0.993609	0.0486799	0.230265	0.394214	1.20522	0.776439	-0.0983793	0.977337	-0.361362	-0.897235	0.729747	0.0810994	0.8781	0.147182	0.327828	0.337349	-0.0151505
1	GDF1	0.660683	0.132375	0.234864	0.617239	0.292766	0.183646	0.152283	0.47329	0.557931	-0.148178	0.597266	-0.0459898	-0.0599682	0.675212	0.212933	0.738492	0.0193347	-0.196538	0.494009	-0.103383	0.450981	0.0123911	0.00484529	0.0796091	-0.515026	0.953431	0.26724	0.74835	0.372719	0.135707
1	GDF15	0.452722	0.259626	0.501955	0.422574	0.311131	0.639116	-0.134486	-0.614508	0.530666	-0.0929471	0.838673	-0.252527	-0.542438	0.62509	0.17517	0.774687	0.0328046	-0.146171	0.823982	-0.204676	0.182842	0.432986	1.01998	0.765662	0.170586	0.36792	0.224824	0.599783	0.165888	-0.247125
1	GDF6	0.392416	0.107319	0.182273	0.046214	0.176212	0.999487	-0.266594	-1.11563	0.351097	-0.159745	0.330624	-0.339943	-0.746641	0.717591	0.477648	0.845466	0.0115463	-0.225661	0.0144687	-0.298762	0.109128	0.27321	0.634352	0.175654	0.325931	0.568328	0.414071	1.26265	0.460117	-0.0191598
1	GFAP	0.847388	0.18728	0.350105	0.289726	0.180389	0.170844	0.340368	1.18675	0.941168	0.0119163	0.456605	-0.203892	-0.428828	0.916245	-0.00825337	0.757991	0.277539	0.768945	0.483145	0.261714	0.989133	-0.203222	-0.515554	0.739114	0.124836	0.399442	0.128391	0.262007	0.899396	-0.213141
1	GFI1	0.17137	-0.880285	-1.89064	0.449694	0.414429	0.094305	-0.487398	-1.9532	0.0743087	-0.373714	0.904448	0.426401	1.04354	0.239931	0.447544	0.0316246	-0.553261	-2.3376	0.155289	-0.314411	0.148278	0.550382	1.30333	0.204138	0.514216	0.0254031	-0.456704	-1.78739	0.0137519	0.402958
1	GFI1B	0.354826	0.322924	0.634813	0.0475094	0.493096	0.121783	-0.60611	-2.40351	0.635319	-0.22073	0.252661	0.493335	1.19989	0.971327	-0.280296	0.0132267	-0.603301	-2.52471	0.132712	-0.183848	0.324525	0.392936	0.923318	0.273389	-1.12361	0.0452846	-0.512151	-1.9816	0.35509	-0.775067
1	GFOD1	0.638812	0.188528	0.352723	0.264551	0.54088	0.247708	-0.728414	-2.86745	0.189825	0.426499	0.278463	0.333661	0.826894	0.935834	0.0221791	0.0979038	0.29009	0.815877	0.380896	0.192242	0.399069	0.21735	0.499528	0.955685	-0.18797	0.143943	-0.377061	-1.50843	0.741991	1.17497
1	GFRA1	0.280134	0.613603	1.24493	0.146695	0.546031	0.902009	0.0800824	0.199413	0.636125	-0.219439	0.957311	0.361591	0.89214	0.0640245	0.392003	0.559601	-0.304484	-1.40737	0.46533	0.0962018	0.604062	0.333674	0.780286	0.140299	0.425708	0.472993	0.327117	0.958081	0.698774	0.348289
1	GFRAL	0.468994	-0.211303	-0.486492	0.366264	-0.285515	0.749196	-0.211508	-0.906673	0.812209	-0.186758	0.545136	0.346387	0.856622	0.165307	-0.220049	0.333649	-0.302951	-1.40164	0.934099	-0.207235	0.728208	-0.313465	-0.781634	0.436816	-0.0103764	0.337504	0.529108	1.66559	0.651655	-0.116453
1	GGT1	0.0229414	0.94182	1.93383	0.766948	-0.236627	0.727168	0.235363	0.788436	0.366606	0.605591	0.551248	-0.367511	-0.811041	0.337825	-0.167531	0.129199	0.30218	0.861084	0.068498	0.477388	0.880454	-0.288363	-0.721048	0.421393	0.218562	0.0681847	0.348845	1.03419	0.138032	0.704129
1	GGTLC2	0.583437	0.150037	0.271935	0.27604	0.275266	0.505693	0.287039	0.984457	0.77464	0.182631	0.894007	0.0756112	0.224091	0.849111	-0.199055	0.0344533	-0.507976	-2.16827	0.637485	0.360825	0.821127	0.0960888	0.206856	0.961258	-0.134287	0.663403	0.126638	0.255868	0.516269	-0.0855667
1	GH1	0.212761	0.527061	1.06328	0.468645	0.0343688	0.767898	-0.0679126	-0.361974	0.729437	0.114674	0.639578	0.248151	0.627144	0.396479	0.13016	0.748281	0.312082	0.89811	0.27401	-0.0101993	0.634125	0.625591	1.48485	0.343634	0.0378353	0.960592	0.350599	1.04033	0.349922	-0.285668
1	GH2	0.654095	0.108763	0.185303	0.440543	0.362546	0.0880138	-0.3009	-1.24576	0.873626	-0.160799	0.0542717	-0.652827	-1.47754	0.321333	0.145808	0.729482	0.158337	0.323223	0.20029	-0.00372714	0.040157	-0.902535	-2.2034	0.0335671	0.114428	0.490673	0.240158	0.653493	0.688916	-0.0151554
1	GHR	0.416374	0.471686	0.947052	0.41477	-0.237126	0.288812	0.00657125	-0.0794358	0.41103	-0.195097	0.865566	0.0640319	0.197042	0.20721	0.445462	0.904254	0.145072	0.273622	0.895455	-0.100719	0.392143	0.768777	1.83044	0.540512	0.245319	0.974914	0.102004	0.169584	0.381036	0.0304964
1	GHRH	0.361958	-0.807028	-1.73687	0.216446	0.147144	0.434864	0.524525	1.88531	0.408842	-0.404394	0.435762	-0.337644	-0.741271	0.107213	-0.179469	0.705733	-0.254052	-1.21879	0.232909	-0.295403	0.430226	0.402029	0.945265	0.177645	0.294062	0.00307737	0.82458	2.70053	0.674232	-0.629618
1	GIGYF1	0.211936	-0.255184	-0.578594	0.750991	0.00188528	0.568291	0.147562	0.455382	0.172656	-0.271765	0.569655	-1.11194	-2.55002	0.274723	-0.179025	0.616302	0.0277606	-0.165032	0.93206	0.112322	0.0923619	-0.771233	-1.88649	0.60826	0.602464	0.479836	0.164848	0.389705	0.622562	0.14982
1	GINS1	0.692364	-0.130768	-0.317454	0.429487	0.2397	0.396734	0.0149239	-0.0477517	0.291324	-0.155165	0.419583	0.199057	0.51246	0.205008	0.479074	0.966115	-0.090268	-0.606367	0.979504	-0.201255	0.866254	-0.045917	-0.135886	0.996028	0.33217	0.959324	0.0871047	0.117395	0.384353	0.437439
1	GINS2	0.945407	-0.118919	-0.292584	0.191499	-0.321705	0.634525	-0.183457	-0.800269	0.0130776	0.1962	0.0248391	0.585079	1.41421	0.946406	-0.431344	0.129154	0.1053	0.124903	0.0213448	-0.274731	0.353092	0.203778	0.466772	0.338879	-0.233697	0.328378	0.367374	1.09909	0.182981	0.852641
1	GINS4	0.889902	0.146359	0.264215	0.712814	-0.404241	0.119393	0.410992	1.45465	0.495937	0.053569	0.435905	-0.144395	-0.289843	0.327916	0.223939	0.549258	0.0754207	0.0131793	0.923911	0.381405	0.981135	-0.0654549	-0.183042	0.0274123	-0.578162	0.0950792	0.0748005	0.0742973	0.276132	0.35029
1	GJA1	0.397577	-0.0907647	-0.233491	0.524014	-0.187653	0.0670476	0.212372	0.701225	0.980032	0.0878339	0.914655	0.0677177	0.205652	0.988815	0.345212	0.562201	-0.092026	-0.612941	0.923911	-0.256436	0.60286	-0.134972	-0.350826	0.443722	0.168481	0.841806	-0.0864859	-0.490637	0.548482	0.388766
1	GLCCI1	0.139593	-0.750566	-1.61837	0.817293	-0.0980289	0.875464	0.0576167	0.114194	0.786068	0.068742	0.363981	-0.334324	-0.733516	0.362818	0.0780067	0.538321	0.618145	2.04255	0.260028	0.293482	0.649171	0.32551	0.76058	0.646283	-0.290109	0.13593	0.171653	0.413541	0.497208	0.0412665
1	GLG1	0.397162	-0.424069	-0.933072	0.876523	-0.00589874	0.0119639	0.617606	2.2384	0.043293	0.525904	0.349542	-0.574253	-1.29399	0.773974	0.0673415	0.645567	0.189764	0.440733	0.0608033	-0.113798	0.912307	0.285749	0.664614	0.0802784	0.287028	0.00734922	0.686726	2.21768	0.471103	-0.110703
1	GLI1	0.0703405	-0.86004	-1.84814	0.464899	-0.379014	0.570911	-0.0119771	-0.149795	0.425047	0.0600041	0.352636	0.0876512	0.252217	0.175179	-0.0717988	0.101611	0.460727	1.45393	0.1945	-0.129984	0.558098	-0.159538	-0.410119	0.0726034	0.156839	0.049484	0.606848	1.93789	0.087931	0.536354
1	GLI3	0.604262	0.425736	0.850607	0.984914	-0.165925	0.740435	0.070346	0.16248	0.703531	-0.0841538	0.68549	0.138241	0.370395	0.13372	-0.106713	0.618114	0.216705	0.541474	0.542983	-0.103043	0.146309	0.771843	1.83784	0.901961	0.0577209	0.102415	0.660176	2.12468	0.494314	-0.475192
1	GLO1	0.5185	0.303506	0.594055	0.225281	0.127323	0.547543	-0.0740239	-0.385156	0.535726	-0.190501	0.360622	0.191511	0.494833	0.854764	-0.0345195	0.727838	0.18042	0.405796	0.525278	-0.0864193	0.669455	0.0747082	0.155252	0.226991	-0.403436	0.989247	-0.377486	-1.50992	0.247241	1.03032
1	GLRX3	0.741454	0.147433	0.266468	0.41477	0.164737	0.368849	-0.0653825	-0.352377	0.043293	0.42842	0.497262	0.0928783	0.264427	0.507921	0.00684997	0.3969	0.226638	0.578614	0.718187	-0.0253773	0.0940311	0.859692	2.04987	0.870353	0.664559	0.44086	0.587671	1.87072	0.838795	0.338883
1	GLT1D1	0.144353	-0.341229	-0.759198	0.834914	0.314117	0.738492	-0.0654405	-0.352597	0.298808	-0.0985325	0.213534	-0.321685	-0.703992	0.189878	-0.102713	0.145834	-0.484778	-2.08153	0.513641	0.0165094	0.0761707	-0.668036	-1.63742	0.0418428	-0.414664	0.955475	-0.055993	-0.38383	0.294058	0.00577456
1	GLTSCR1	0.300586	-0.875677	-1.88096	0.798155	-0.23831	0.284737	0.151638	0.470846	0.574435	-0.254958	0.110545	-0.259653	-0.559086	0.365413	-0.298741	0.740435	-0.0583292	-0.486941	0.438737	-0.0927601	0.940131	-0.342568	-0.851876	0.375408	-0.0696407	0.0076945	-0.250808	-1.0662	0.607671	0.0586474
1	GML	0.291738	0.581224	1.17697	0.493202	-0.12556	0.99188	0.415024	1.46994	0.753474	0.045308	0.320365	0.453866	1.10769	0.309177	0.0412503	0.761687	-0.575908	-2.42228	0.290961	0.411041	0.393005	0.197563	0.45177	0.52469	0.0411856	0.852338	0.205556	0.532294	0.48782	0.177745
1	GMNN	0.471306	-1.03865	-2.22303	0.293514	0.200126	0.621745	0.213038	0.703752	0.0950792	0.101829	0.91664	-0.294304	-0.640029	0.89856	-0.0834485	0.896107	0.147346	0.282125	0.78431	-0.452192	0.244447	-0.968167	-2.36181	0.221897	-0.303272	0.176732	0.1541	0.352058	0.56572	0.16428
1	GMPR2	0.903391	0.494462	0.994857	0.0600311	0.121276	0.256229	0.291601	1.00176	0.443909	-0.171642	0.593798	-0.618086	-1.39638	0.211424	-0.217588	0.389061	-0.54706	-2.31441	0.0115732	0.553727	0.582945	-0.522118	-1.28523	0.936815	0.256584	0.235894	0.422258	1.29133	0.778152	0.595242
1	GMPS	0.488967	-0.538974	-1.17425	0.164244	0.638503	0.768782	0.173781	0.55484	0.493503	-0.690621	0.478496	0.264226	0.664695	0.408409	-0.429561	0.232716	-0.174145	-0.92	0.177651	0.327332	0.889538	0.0338552	0.0566504	0.7315	0.167351	0.399442	-0.107844	-0.565447	0.428782	-0.132022
1	GNA12	0.0334868	0.766312	1.56545	0.775816	0.0258755	0.801417	-0.082326	-0.416649	0.644959	0.0643213	0.873109	0.164165	0.430953	0.632768	0.0698664	0.284159	0.518338	1.66935	0.345727	-0.0681398	0.450981	0.41896	0.98613	0.664243	0.0379061	0.649109	0.311677	0.904	0.732311	0.288033
1	GNAI1	0.956202	0.0201228	-0.000745847	0.953782	0.166038	0.614493	0.244516	0.823159	0.0453257	0.112897	0.663614	-0.000699267	0.0458303	0.31262	-0.239709	0.677273	0.383404	1.1648	0.721064	-0.096103	0.564919	-0.0340274	-0.107189	0.84503	-0.266402	0.221506	-0.2084	-0.917664	0.234881	0.0855416
1	GNAS	0.0663717	0.546182	1.10341	0.993775	0.0175331	0.986143	-0.122062	-0.56738	0.250666	0.284168	0.211896	-0.636232	-1.43877	0.999663	0.710577	0.542415	0.131301	0.222127	0.118261	-0.236851	0.0405574	-0.672345	-1.64782	0.269592	-0.245769	0.839798	0.159831	0.372132	0.671422	0.0686116
1	GNB2	0.272507	0.614708	1.24725	0.0287451	0.428818	0.597653	0.147242	0.454168	0.225902	-0.340811	0.601359	0.499976	1.21541	0.0164609	0.276688	0.00052403	0.802123	2.73048	0.580135	0.232964	0.277762	-0.799684	-1.95516	0.194718	-0.191796	0.018672	0.729087	2.36605	0.589078	-0.287077
1	GNB5	0.257982	0.332326	0.654546	0.518433	-0.177345	0.678214	0.296656	1.02094	0.0814468	0.128365	0.00560896	1.26632	3.00558	0.0329697	-0.464553	0.0881429	0.421013	1.30542	0.0936964	-0.362643	0.262561	0.394641	0.927434	0.459132	0.251351	0.443146	0.210824	0.550746	0.120261	-0.200689
1	GNG10	0.153775	-0.764282	-1.64715	0.359958	0.131987	0.288227	0.11252	0.32246	0.727005	0.0510117	0.828009	0.100202	0.281535	0.0872473	-0.150733	0.430702	0.167714	0.358285	0.744221	-0.0579228	0.357804	-0.175721	-0.449178	0.449757	-0.292147	0.650032	0.0910431	0.13119	0.94219	0.552262
1	GNG11	0.865503	0.409158	0.815811	0.359974	-0.371423	0.9687	-0.136783	-0.623219	0.761961	-0.15416	0.0745046	0.289291	0.723247	0.663288	0.0597806	0.903235	-0.0463502	-0.442149	0.819992	0.265774	0.180045	0.63257	1.50169	0.0516905	-0.271017	0.546772	-0.281216	-1.17272	0.62347	-0.132583
1	GNG3	0.877131	-0.060242	-0.169426	0.740101	0.322753	0.822371	0.116901	0.339078	0.615322	0.293908	0.895495	-0.39088	-0.865631	0.833137	0.279371	0.757012	0.0483572	-0.0880171	0.903573	-0.0594882	0.764152	0.163336	0.369161	0.696425	0.149292	0.48785	0.156557	0.360664	0.158183	-0.393901
1	GNG7	0.423891	0.202958	0.383012	0.427824	0.484299	0.52131	0.0559659	0.107932	0.397291	0.0387064	0.978601	-0.202915	-0.426545	0.77336	0.0665823	0.430702	-0.172441	-0.91363	0.994374	0.206034	0.661537	0.552479	1.30839	0.910582	0.209931	0.370658	0.0808395	0.09545	0.0485983	-0.382583
1	GNG8	0.501152	-0.715793	-1.54538	0.366482	-0.0769285	0.383419	-0.360863	-1.47322	0.22541	-0.00862338	0.600743	0.21919	0.559491	0.376494	0.28675	0.457504	0.259037	0.699762	0.0273168	-0.288244	0.634125	0.268522	0.623036	0.47244	-0.005887	0.279542	-0.508728	-1.96961	0.531507	0.263014
1	GNL1	0.839723	-0.20137	-0.465644	0.903159	0.273168	0.0389974	0.229416	0.765878	0.544213	-0.00352197	0.985616	-1.15118	-2.64169	0.936471	0.196887	0.420984	0.126513	0.204224	0.850019	0.0222608	0.983545	-0.715188	-1.75122	0.432702	-0.0028224	0.125557	0.730163	2.36982	0.0161885	0.240374
1	GNPDA2	0.503941	0.207811	0.393199	0.331801	0.0507427	0.382016	0.405403	1.43345	0.389465	-0.340449	0.404518	0.927094	2.21315	0.880816	-0.107472	0.0309177	0.428842	1.3347	0.438358	0.461487	0.181312	0.213668	0.490641	0.581347	-0.0659736	0.765387	0.244424	0.668434	0.0646603	-0.472537
1	GNRH1	0.259756	0.570669	1.15481	0.0465947	0.226273	0.239388	0.572956	2.06903	0.261138	0.0550696	0.151843	-0.351872	-0.774508	0.218985	0.563741	0.114291	-0.362422	-1.62401	0.250956	0.203744	0.244132	0.429816	1.01233	0.588826	-0.379603	0.150388	-0.478341	-1.86318	0.55148	-0.409436
1	GNRH2	0.0459284	-1.0082	-2.15913	0.0460475	-0.477738	0.773702	0.269664	0.918551	0.169387	0.214855	0.886839	-0.311676	-0.680611	0.759206	0.0590253	0.582329	0.802436	2.73165	0.231392	-0.522507	0.165263	0.213235	0.489597	0.885026	-0.475025	0.099218	0.293534	0.840449	0.205911	-0.278595
1	GOLGA5	0.123769	1.18296	2.43996	0.52204	-0.569108	0.715315	0.0200629	-0.0282582	0.294649	0.318667	0.621205	-1.0821	-2.48033	0.188726	-0.403008	0.2644	0.104685	0.122605	0.8914	0.0507838	0.858848	-0.286174	-0.715763	0.800887	-0.460369	0.600956	0.0471507	-0.0225511	0.702579	0.309559
1	GOPC	0.695187	0.0982206	0.163176	0.0834621	-0.378588	0.609078	0.0827049	0.209361	0.301202	0.24406	0.823462	-0.196714	-0.412059	0.572789	0.359291	0.138494	-0.0650812	-0.512188	0.23899	0.265364	0.590444	-0.639568	-1.56871	0.117247	-0.314681	0.804851	-0.103464	-0.550107	0.193977	-0.442846
1	GPC3	0.797842	0.548407	1.10808	0.174465	0.279196	0.481204	-0.0911742	-0.450212	0.834785	-0.249948	0.846241	0.206437	0.529701	0.831103	-0.034326	0.76289	0.089662	0.0664308	0.363045	0.0160875	0.560717	1.18613	2.83775	0.726694	0.09806	0.907528	-0.127785	-0.635295	0.469525	-0.0783467
1	GPHN	0.441396	-0.36923	-0.817969	0.36474	0.431711	0.922622	0.0130428	-0.0548874	0.0785711	0.335403	0.461222	-0.590757	-1.33254	0.540265	0.234193	0.234795	-0.148532	-0.824229	0.760766	0.287714	0.554964	-0.216955	-0.548698	0.434071	0.562882	0.985152	0.0758168	0.0778572	0.663019	0.0915692
1	GPI	0.277943	2.19355	4.56112	0.116224	0.143168	0.490868	0.438729	1.55986	0.150388	0.18007	0.0754376	1.02816	2.44925	0.343254	0.315079	0.969726	0.139714	0.253588	0.839983	0.374882	0.0747636	1.14381	2.73562	0.680689	-0.814517	0.585859	0.190921	0.481029	0.92892	-0.0948862
1	GPLD1	0.0402248	-0.780333	-1.68084	0.61343	0.141747	0.0726008	-0.366251	-1.49366	0.790976	-0.386755	0.889836	0.0100917	0.0710381	0.0269849	-0.645392	0.00315815	0.390143	1.19	0.129853	-0.0762333	0.350125	0.381153	0.89488	0.430426	-0.0824499	0.831163	-0.189114	-0.850109	0.697133	0.0277422
1	GPR112	0.0126411	-1.09375	-2.33869	0.317956	-0.506848	0.995979	-0.223073	-0.950541	0.403764	0.352343	0.125613	-0.804679	-1.83226	0.378164	-0.46233	0.577815	-0.214318	-1.07022	0.392802	-0.162277	0.0600349	-0.562595	-1.38293	0.388525	-0.555072	0.996416	-0.379653	-1.51751	0.0581551	0.430809
1	GPR132	0.25087	0.415067	0.828214	0.885575	0.0189874	0.0463525	0.765899	2.80091	0.93045	0.300251	0.796996	-0.434008	-0.966378	0.408182	-0.181519	0.0166272	0.681445	2.27924	0.428574	-0.0874103	0.623627	0.238944	0.551648	0.991629	0.117907	0.756587	0.211196	0.552047	0.939126	0.327779
1	GPR158	0.593685	0.752509	1.53648	0.449201	0.103401	0.568291	0.0516065	0.0913957	0.325212	0.0471106	0.953114	-0.24639	-0.528102	0.80357	-0.263315	0.307325	-0.682917	-2.82241	0.147971	-0.265428	0.351733	0.242571	0.560402	0.269592	-0.34884	0.620749	-0.308859	-1.26954	0.0798879	-0.45312
1	GPRASP1	0.125032	0.786277	1.60736	0.084667	-0.13336	0.677273	0.320083	1.10981	0.466377	0.232855	0.477611	0.217864	0.556392	0.105184	0.150835	0.498184	0.285681	0.799389	0.367799	-0.299508	0.280539	-0.860573	-2.10212	0.0877485	0.0436882	0.121491	0.364065	1.0875	0.357096	0.539703
1	GPS1	0.445195	0.120781	0.210528	0.81741	-0.0717849	0.642799	-0.116479	-0.5462	0.939126	0.0680047	0.321406	-0.765197	-1.74003	0.772344	0.0730465	0.0319317	0.667757	2.22805	0.920856	0.03598	0.884591	0.236776	0.546415	0.127587	-0.976326	0.185526	-0.0455866	-0.34738	0.96775	-0.185603
1	GPS2	0.992576	0.24302	0.467099	0.166815	-0.588597	0.0410811	0.127563	0.379521	0.194276	-0.191667	0.456605	-0.350061	-0.770277	0.0967358	-1.06034	0.211286	0.210974	0.520044	0.336803	-0.307902	0.0148757	-0.45514	-1.12358	0.129751	0.791005	0.0312176	0.536775	1.69244	0.0995286	-0.27707
1	GPT	0.377369	0.23648	0.453371	0.0921658	0.364066	0.156831	0.298921	1.02953	0.115142	0.220883	0.0965652	0.735571	1.76576	0.351731	-0.379837	0.903235	-0.141169	-0.796699	0.277828	0.292208	0.260247	0.307438	0.716962	0.890893	-0.128033	0.101877	0.36857	1.10328	0.405211	0.553864
1	GPX4	0.339175	0.309944	0.607567	0.459364	0.126973	0.392612	0.218882	0.72592	0.937084	0.445144	0.172567	-0.112028	-0.214234	0.35111	-0.194617	0.658548	0.419132	1.29839	0.363045	-0.430497	0.54613	-0.348583	-0.866392	0.344427	-0.506514	0.740052	0.332102	0.975541	0.619843	0.479745
1	GRAP2	0.37879	-0.4028	-0.88843	0.0928829	0.478733	0.0707761	0.420267	1.48983	0.502457	0.203417	0.931213	0.129632	0.350284	0.0586986	-0.37462	0.852522	-0.251959	-1.21096	0.801604	0.304536	0.588833	0.14752	0.330989	0.989768	-0.0713121	0.951386	-0.747467	-2.80584	0.920255	-0.570968
1	GRB10	0.0786571	0.66649	1.35593	0.986167	0.130056	0.247708	-0.0538188	-0.308512	0.935042	-0.356868	0.451702	-0.39641	-0.878548	0.17863	0.237363	0.766816	-0.562286	-2.37135	0.766632	0.150051	0.0904201	0.695573	1.65376	0.182187	-0.082061	0.0381262	0.460786	1.42628	0.162773	-0.269143
1	GRB2	0.497618	0.278287	0.541122	0.544828	0.236829	0.800423	-0.110307	-0.522789	0.171246	-0.305182	0.520021	0.200553	0.515956	0.396033	0.475992	0.957421	-0.229907	-1.12851	0.0191369	-0.281626	0.710743	1.03343	2.46921	0.418258	0.121091	0.483033	-0.230476	-0.994989	0.101341	0.164136
1	GREM2	0.49196	0.427391	0.85408	0.939057	0.115867	0.829384	-0.0907808	-0.44872	0.226887	0.0976229	0.61772	0.292614	0.73101	0.811325	-0.248558	0.098689	0.181703	0.410594	0.750048	-0.0882365	0.395597	0.356727	0.835926	0.572854	0.0457133	0.958543	0.212071	0.55511	0.539537	-0.0328028
1	GRHPR	0.993004	0.378096	0.750614	0.816987	0.135452	0.593853	0.219454	0.728088	0.667215	-0.206041	0.496904	0.229832	0.584351	0.748342	0.158259	0.540711	-0.165631	-0.888165	0.417444	0.166426	0.344535	0.0239025	0.0326288	0.930944	-0.224082	0.0874544	0.505182	1.58178	0.196856	0.220679
1	GRIA4	0.608545	0.180221	0.335288	0.224051	0.18387	0.452844	-0.334734	-1.3741	0.102146	0.381278	0.0175338	0.579517	1.40121	0.777656	0.14311	0.178608	0.664499	2.21587	0.0472678	-0.179905	0.477629	0.601457	1.4266	0.54123	-0.369809	0.0792273	0.671803	2.1654	0.125875	-0.477025
1	GRIK1	0.727158	-0.289438	-0.650492	0.218885	-0.250334	0.27077	-0.322843	-1.329	0.846575	0.151767	0.303638	-0.389161	-0.861615	0.191637	-0.158775	0.793083	0.418552	1.29622	0.439981	-0.179705	0.755426	0.790422	1.88268	0.0112383	-0.720734	0.816778	0.260333	0.724157	0.129472	-0.420182
1	GRIN2A	0.633033	-0.473973	-1.03782	0.0481439	0.326726	0.243146	-0.503884	-2.01574	0.2702	-0.486632	0.180577	-0.752056	-1.70934	0.0576708	0.407968	0.160949	-0.169312	-0.90193	0.664228	0.245164	0.497347	-0.348595	-0.866422	0.281204	-0.196412	0.089616	-0.56966	-2.18304	0.0497888	-0.28843
1	GRIN2B	0.0720942	-1.16112	-2.48009	0.553209	0.587628	0.00404387	0.553629	1.99571	0.44086	0.104682	0.25604	-0.649016	-1.46863	0.125868	0.244104	0.671634	0.215796	0.538072	0.952464	-0.00815988	0.132566	-1.02293	-2.49397	0.446501	-0.0796182	0.0099031	0.411075	1.25216	0.995392	0.353187
1	GRM1	0.868304	0.349494	0.690581	0.0607058	0.536776	0.658548	0.426203	1.51235	0.323951	0.0802956	0.735867	-0.291066	-0.632465	0.211395	0.15917	0.149432	0.553032	1.79907	0.531147	-0.101395	0.658532	0.0533382	0.103674	0.938979	0.186579	0.439339	0.198417	0.507288	0.98208	-0.271931
1	GRM3	0.591264	0.303937	0.594959	0.117708	-0.0214509	0.167652	-0.478853	-1.92079	0.325844	-0.132473	0.23253	-0.524209	-1.17709	0.885982	0.177357	0.0079071	-0.482616	-2.07344	0.0846558	-0.158594	0.24985	-1.07285	-2.61446	0.403227	0.245571	0.54081	0.266632	0.746223	0.250401	0.723269
1	GRM5	0.982891	0.202255	0.381536	0.859288	-0.168255	0.130458	-0.144108	-0.651007	0.321019	0.142615	0.676985	-0.446722	-0.996077	0.218898	0.230949	0.604582	0.544821	1.76837	0.187779	0.178418	0.592595	-0.163281	-0.419153	0.620275	-0.535308	0.246003	-0.495316	-1.92264	0.988223	0.422016
1	GRP	0.802835	0.581062	1.17662	0.361054	-0.0899784	0.66321	-0.00719516	-0.131656	0.0122537	-0.462879	0.156418	0.464464	1.13245	0.204911	-0.161258	0.441312	0.00812052	-0.238471	0.0599266	0.289565	0.485825	0.157138	0.354203	0.138829	0.232848	0.221991	-0.040085	-0.328109	0.0502323	-0.362673
1	GSE1	0.986376	-0.308023	-0.689501	0.555284	-0.0531847	0.510504	-0.188612	-0.819822	0.268841	-0.0814475	0.375597	-0.140758	-0.281347	0.275428	-0.0381494	0.716276	-0.386261	-1.71315	0.610336	-0.107483	0.411366	0.257121	0.59552	0.206751	-0.193374	0.618938	0.0122376	-0.14484	0.327743	-0.606992
1	GSN	0.525973	-0.632617	-1.3708	0.684957	0.26889	0.280129	-0.506239	-2.02467	0.712123	-0.458382	0.533561	-0.242506	-0.51903	0.219285	0.0843169	0.251411	-0.289595	-1.3517	0.606747	0.353612	0.917864	-0.159642	-0.410369	0.327642	0.340147	0.167857	-0.390957	-1.5571	0.0550867	0.232242
1	GSPT1	0.158889	-0.356391	-0.791021	0.0384467	0.54549	0.163725	0.481616	1.72255	0.718831	0.436525	0.695999	0.356408	0.880032	0.851937	0.432849	0.756034	-0.180196	-0.942629	0.334051	-0.309901	0.721787	-0.427352	-1.05651	0.0580679	-0.320968	0.361807	0.222919	0.593109	0.443146	0.807877
1	GSPT2	0.688821	-0.28909	-0.64976	0.706222	0.308931	0.431455	0.0808463	0.202311	0.303608	0.338718	0.630659	-0.205896	-0.433509	0.88788	-0.218884	0.680099	-0.0700862	-0.530903	0.608989	0.113023	0.178533	-0.567582	-1.39496	0.474358	0.381216	0.417635	0.223204	0.594109	0.635777	0.0985314
1	GSTA1	0.664493	0.0168337	-0.00764955	0.182579	-0.0709228	0.52131	0.00908647	-0.0698948	0.129404	-0.13424	0.285175	0.33748	0.835815	0.39403	-0.0536685	0.866916	0.123425	0.192679	0.314238	-0.570756	0.381044	0.234617	0.541204	0.260595	-0.290603	0.584095	-0.264235	-1.11324	0.807832	0.102865
1	GSTM1	0.623996	0.519725	1.04788	0.814508	0.0449268	0.356639	0.125092	0.370146	0.395861	0.153984	0.103069	-0.653807	-1.47983	0.192736	0.0156392	0.670696	-0.253725	-1.21757	0.177651	-0.495972	0.239126	0.515342	1.21875	0.878007	-0.118887	0.950364	0.549925	1.73851	0.703531	-0.0375337
1	GSTM2	0.180517	-0.277602	-0.625649	0.465699	0.0943426	0.413597	0.0138866	-0.0516867	0.151117	0.111899	0.245876	-0.857519	-1.9557	0.182136	0.0103391	0.455171	-0.138399	-0.78634	0.517782	0.120963	0.193818	-0.632021	-1.55049	0.0991856	-0.177119	0.501639	-0.0698248	-0.432278	0.0923149	0.790723
1	GSTM3	0.212017	-0.692453	-1.49639	0.683447	0.28969	0.0674865	0.496481	1.77893	0.867225	-0.270154	0.820978	-0.247327	-0.53029	0.318219	0.363919	0.399774	-0.394242	-1.74299	0.0819692	-0.165143	0.662666	0.253513	0.586811	0.180917	-0.525962	0.0433377	0.331435	0.973204	0.253519	0.32141
1	GSTM5	0.382118	0.758746	1.54957	0.171704	0.485315	0.570911	0.188613	0.6111	0.1408	-0.210203	0.766222	0.313224	0.779154	0.342285	0.221572	0.143707	0.637154	2.11362	0.573136	0.0812139	0.982303	-0.285591	-0.714357	0.645725	0.16283	0.938105	0.222628	0.59209	0.353756	-0.332721
1	GSTP1	0.649778	0.150449	0.2728	0.767576	0.0925414	0.981012	0.474315	1.69485	0.885189	0.354409	0.849391	0.147716	0.392528	0.473157	0.125071	0.227776	0.382211	1.16033	0.264431	-0.268416	0.468404	-0.412425	-1.02048	0.180158	0.144684	0.0814468	0.612953	1.95927	0.626196	0.806816
1	GSTT1	0.02144	-0.760825	-1.6399	0.451421	-0.215285	0.415068	0.112137	0.321005	0.548482	-0.000227747	0.180034	-0.564935	-1.27222	0.956878	0.206259	0.820369	-0.17771	-0.933331	0.39179	-0.0356749	0.429317	0.467007	1.1021	0.598507	-0.0240758	0.966727	-0.160828	-0.751032	0.00891928	-0.467976
1	GSTZ1	0.386423	0.256761	0.49594	0.970161	0.287438	0.117572	-0.266758	-1.11625	0.0100513	-0.542033	0.963746	0.117007	0.320791	0.27087	-0.377911	0.727838	0.16143	0.334787	0.776439	-0.154157	0.825367	-0.162829	-0.418063	0.947638	0.282905	0.897364	-0.0131404	-0.233731	0.939126	-0.129423
1	GTF2B	0.0743494	-0.729276	-1.57368	0.764005	0.0801378	0.0349237	0.925657	3.40692	0.9279	0.230538	0.152513	-0.482494	-1.07964	0.90739	-0.169102	0.197591	0.36517	1.09662	0.298777	-0.513593	0.473631	0.096681	0.208285	0.584845	0.262413	0.393722	0.137049	0.292334	0.433288	-0.190036
1	GTF2H1	0.331994	0.426971	0.853199	0.214618	-0.0483781	0.0324506	-0.369478	-1.5059	0.029083	0.483884	0.0214877	0.983538	2.34501	0.865777	0.189903	0.325945	-0.834351	-3.38866	0.476327	-0.301626	0.40475	0.446439	1.05245	0.886594	0.460999	0.274215	0.365519	1.09259	0.740955	0.5343
1	GTF2H2C	0.153349	0.730285	1.48983	0.333852	-0.0846149	0.89102	0.0952689	0.25702	0.861933	0.0865706	0.81497	0.369729	0.911149	0.427047	0.086822	0.235302	-0.218892	-1.08732	0.549805	0.146436	0.220121	0.787066	1.87458	0.122802	-0.190473	0.613518	-0.156905	-0.737292	0.957521	-0.0230377
1	GTF2H3	0.656882	0.029314	0.0185457	0.30335	0.191098	0.00704718	-0.63229	-2.50282	0.245672	-0.494105	0.749724	-0.447122	-0.99701	0.897697	-0.197006	0.93796	-0.0979288	-0.635013	0.887348	0.0593113	0.596907	0.118343	0.260569	0.636269	0.19346	0.676108	-0.00878563	-0.218478	0.218129	-0.16872
1	GTF2H4	0.973792	-0.0285537	-0.102914	0.600569	0.334678	0.207155	-0.428533	-1.72991	0.407388	0.0764228	0.897045	-0.0494941	-0.0681543	0.658035	-0.314283	0.848488	0.151031	0.295902	0.565307	0.0485998	0.110945	0.386066	0.906738	0.156838	-0.0783452	0.580574	-0.172665	-0.792494	0.437065	-0.178475
1	GTF2H5	0.256742	0.281762	0.548415	0.758158	-0.308563	0.991275	-0.343484	-1.40729	0.335413	-0.0231111	0.409726	0.70004	1.68275	0.776664	0.350565	0.25839	0.374412	1.13117	0.104177	0.0709868	0.0596911	0.280083	0.650941	0.0129971	-0.335671	0.0337076	0.708955	2.29554	0.395148	0.238082
1	GTPBP4	0.619358	0.089522	0.144918	0.0230225	0.670962	0.686711	-0.0976663	-0.474839	0.18425	-0.0452001	0.842302	0.138493	0.370983	0.251845	0.319375	0.0780891	0.424753	1.31941	0.823982	0.0233333	0.196728	1.66914	4.00352	0.0838478	0.357587	0.40016	0.158241	0.366563	0.468737	0.169939
1	GTSE1	0.271405	0.701552	1.42952	0.726176	-0.256008	0.925687	0.0866994	0.224513	0.157239	-0.118317	0.833863	0.00342052	0.0554541	0.121224	0.155137	0.415068	-0.183017	-0.953177	0.313622	0.115362	0.617036	0.215615	0.495341	0.772195	-0.000734756	0.310906	0.257084	0.712776	0.283556	-0.281932
1	GUCY1A2	0.731385	0.286387	0.558123	0.86164	-0.118452	0.399055	-0.0417122	-0.262589	0.87102	0.103392	0.533981	-0.377906	-0.835324	0.18576	-0.332215	0.797441	-0.0364973	-0.405307	0.830974	-0.26694	0.0582268	1.11957	2.6771	0.91428	-0.11337	0.378946	0.157429	0.36372	0.8148	0.169386
1	GUCY1A3	0.396899	0.562625	1.13793	0.0296319	0.546889	0.134956	0.422581	1.49861	0.927311	0.398879	0.12105	0.409917	1.00503	0.149213	-0.615552	0.142591	0.463477	1.46421	0.117592	0.686671	0.157497	0.55749	1.32048	0.393553	0.399657	0.0839933	-1.2231	-4.47184	0.0988514	-0.955101
1	GUCY1B3	0.401709	0.223169	0.425433	0.783952	0.0572573	0.652045	-0.114605	-0.539091	0.495937	-0.23143	0.0155296	0.710655	1.70755	0.288322	-0.274174	0.188355	-0.111122	-0.684345	0.147971	-0.432805	0.145017	0.547306	1.2959	0.228789	-0.357201	0.85387	0.0665862	0.0455255	0.650032	0.473952
1	H2AFX	0.0712991	-0.373269	-0.826447	0.878792	-0.118256	0.426136	0.0898959	0.236639	0.917519	0.296433	0.805834	0.0295974	0.116603	0.968689	-0.248482	0.518794	-0.0996203	-0.641337	0.640868	-0.254194	0.626934	-0.439608	-1.08609	0.823796	-0.2534	0.86829	-0.199121	-0.885161	0.954121	-0.0631503
1	H2AFY	0.0106719	-0.584167	-1.26911	0.272805	0.103483	0.21849	-0.755786	-2.97128	0.0281329	-0.129149	0.0474309	-0.719369	-1.63298	0.56627	0.0936696	0.741407	-0.0549367	-0.474256	0.692476	-0.0303039	0.696778	-0.27038	-0.677643	0.667908	0.00135604	0.405936	0.15618	0.359343	0.191565	0.148674
1	H3F3A	0.0146112	-1.35157	-2.87982	0.637217	0.171375	0.114333	0.340664	1.18787	0.0287477	0.283956	0.0403233	-0.616072	-1.39168	0.0929463	0.394267	0.117859	0.594772	1.95515	0.271645	-0.367877	0.710611	-0.28031	-0.70161	0.122426	-0.244078	0.597065	-0.370108	-1.48407	0.0806423	0.501763
1	H3F3B	0.430271	-0.795571	-1.71283	0.66185	0.161443	0.0226634	-0.150245	-0.674284	0.53235	0.122028	0.68743	-0.612627	-1.38363	0.447873	0.200785	0.044685	-0.299564	-1.38897	0.642129	-0.180171	0.907371	-0.988248	-2.41027	0.527226	0.274131	0.224309	-0.300876	-1.24158	0.0834873	0.529811
1	H3F3C	0.172237	-0.588727	-1.27868	0.68432	0.337361	0.01485	0.342817	1.19604	0.268841	0.28774	0.570351	-0.416298	-0.925008	0.8322	0.621036	0.0680128	0.448277	1.40737	0.0742316	-0.317696	0.312945	-0.396225	-0.981379	0.10522	-0.0948471	0.12779	0.175222	0.426042	0.546772	-0.192352
1	HADHB	0.0753709	0.540603	1.0917	0.16015	0.368536	0.332993	-0.623994	-2.47135	0.465199	-0.11144	0.10648	0.703281	1.69033	0.918926	0.130411	0.492489	-0.148128	-0.82272	0.750048	0.178422	0.895046	-0.236905	-0.596849	0.760329	-0.289286	0.516461	0.252173	0.695578	0.28471	0.434862
1	HAGHL	0.191316	0.795991	1.62774	0.363151	0.0969225	0.0765792	-0.107077	-0.510537	0.714516	-0.142419	0.234024	0.570739	1.38071	0.548962	0.0433104	0.613589	-0.247636	-1.1948	0.351661	0.154729	0.831992	-0.0410179	-0.124061	0.422292	-0.186166	0.372719	0.647342	2.07973	0.601849	0.625404
1	HAPLN1	0.601311	-0.457303	-1.00283	0.755176	-0.164514	0.292674	0.012137	-0.0583232	0.235947	0.143697	0.742777	-0.2762	-0.597739	0.193457	0.0661842	0.0475072	0.325258	0.947375	0.675099	-0.25045	0.354153	-0.237563	-0.598437	0.299686	0.116854	0.121303	-0.0226778	-0.267138	0.268439	0.191725
1	HAS3	0.959879	0.29749	0.581427	0.307156	0.372694	0.402661	-0.345143	-1.41359	0.0781361	-0.10881	0.391483	-0.127268	-0.249833	0.0566409	-0.832292	0.822371	0.219842	0.553204	0.876431	-0.0782007	0.942608	-0.422221	-1.04412	0.289988	0.449555	0.849845	0.130871	0.270694	0.453904	0.548603
1	HAUS1	0.579704	-0.491149	-1.07387	0.149643	0.415138	0.223343	0.222163	0.738365	0.980032	0.136985	0.988385	-0.0340644	-0.0321105	0.307415	0.164381	0.872257	0.134608	0.234493	0.782832	0.212939	0.335367	2.06176	4.95114	0.835631	-0.271711	0.0648464	0.424082	1.29772	0.369288	0.265409
1	HAUS2	0.291285	-0.472015	-1.03371	0.342019	-0.0906021	0.571786	-0.187815	-0.816797	0.568328	-0.0990044	0.712084	-0.277864	-0.601625	0.465931	-0.510998	0.804402	-0.0776524	-0.559195	0.538741	-0.301342	0.216627	-0.357556	-0.888051	0.833506	0.102917	0.824778	0.29156	0.833536	0.677986	-0.10216
1	HAUS5	0.0703914	-0.68065	-1.47162	0.00959928	0.350506	0.380617	0.253346	0.856653	0.470313	-0.293619	0.0560445	-0.408428	-0.906622	0.23704	0.309157	0.484414	0.351344	1.04492	0.902558	0.0353274	0.0215237	0.69284	1.64716	0.619874	-0.0366211	0.199992	0.909775	2.99895	0.787518	-0.662396
1	HBA2	0.713776	0.781137	1.59657	0.814196	0.394182	0.268488	-0.40757	-1.65039	0.28824	-0.179847	0.556925	0.346793	0.857571	0.568963	0.273409	0.724752	-0.0932101	-0.617368	0.653186	-0.372841	0.713643	0.294328	0.685322	0.670296	0.320869	0.550063	-0.0742563	-0.447801	0.0239035	0.663007
1	HBP1	0.317918	-0.267653	-0.604767	0.194804	-0.431553	0.456726	-0.123097	-0.571304	0.0227521	0.272101	0.288269	-0.455283	-1.01607	0.118743	0.629381	0.110506	0.401318	1.23178	0.78431	-0.126628	0.658155	-0.643187	-1.57744	0.682969	0.0553403	0.33477	0.178339	0.436958	0.547627	-0.232699
1	HCFC1	0.685488	-0.291583	-0.654994	0.12401	-0.00468465	0.429199	-0.203211	-0.8752	0.13038	0.345438	0.92328	-0.359781	-0.792984	0.827203	0.00297332	0.592963	-0.136462	-0.779095	0.318262	0.209804	0.845422	-0.128807	-0.335946	0.368333	1.15576	0.598279	0.160447	0.374289	0.228867	0.0251491
1	HDAC1	0.00671781	0.973396	2.0001	0.0778546	-0.163023	0.532231	-0.224853	-0.957295	0.350103	-0.411731	0.00570049	0.162575	0.427239	0.69136	0.202141	0.29057	-0.192216	-0.987571	0.691531	-0.0447356	0.619229	0.744988	1.77302	0.440952	0.150394	0.561386	0.418569	1.27841	0.724598	0.443194
1	HDAC10	0.275467	0.889547	1.82411	0.463581	-0.299509	0.282427	0.140969	0.430372	0.0759904	-0.057626	0.514332	0.155581	0.4109	0.77336	0.638701	0.501454	-0.144854	-0.810476	0.274999	0.0661468	0.254142	0.388757	0.913232	0.920448	0.223774	0.652806	0.170914	0.410951	0.385237	0.103977
1	HDAC2	0.209082	-0.443578	-0.974021	0.0297566	0.43786	0.451297	-0.244443	-1.03161	0.715953	0.251671	0.935667	-0.261742	-0.563966	0.0893763	0.279543	0.203472	-0.129932	-0.754681	0.464547	-0.0827312	0.442634	0.210683	0.483438	0.416002	0.282118	0.568328	0.0336451	-0.0698565	0.636235	-0.30687
1	HDAC3	0.122681	-0.483867	-1.05858	0.0928547	0.509466	0.729772	0.25057	0.846123	0.334127	0.328648	0.00450859	-0.795008	-1.80967	0.576318	-0.221099	0.924665	0.00839324	-0.237451	0.421875	0.0835609	0.325804	-1.146	-2.79101	0.484499	-0.472503	0.376171	-0.166239	-0.769985	0.899396	0.0940343
1	HDAC4	0.166616	-0.231935	-0.529797	0.184821	-0.15597	0.957421	-0.10787	-0.513544	0.490269	-0.111625	0.644483	-0.0208056	-0.001138	0.446412	0.0102064	0.616302	-0.173277	-0.916758	0.0161995	0.20415	0.240059	-0.276357	-0.692069	0.903807	0.0570842	0.528984	-0.135862	-0.663586	0.447738	-0.176493
1	HDAC5	0.406479	-0.695895	-1.50361	0.100303	-0.374789	0.797077	-0.498272	-1.99445	0.936063	-0.123021	0.437802	-0.987148	-2.25851	0.365359	0.167539	0.319053	-0.333346	-1.51529	0.220111	0.208958	0.109991	-0.754382	-1.84582	0.246381	-0.130957	0.349773	-0.227768	-0.985504	0.505734	-0.486107
1	HDAC6	0.0915967	0.328934	0.647426	0.951225	-0.427143	0.607278	0.0846596	0.216776	0.344507	0.344772	0.163705	0.725071	1.74123	0.23395	0.00152509	0.262751	0.298363	0.846809	0.263335	-0.0376929	0.266301	0.850174	2.0269	0.57902	-0.047859	0.557068	0.104041	0.176717	0.413591	0.425997
1	HDAC7	0.907669	-0.4239	-0.932717	0.771032	-0.230518	0.156079	-0.299753	-1.24141	0.102956	-0.248329	0.863264	0.584026	1.41175	0.975716	-0.0919951	0.449752	-0.122895	-0.728367	0.574009	-0.0183546	0.896278	-0.216534	-0.547682	0.762698	0.144085	0.482232	0.150421	0.339171	0.999488	-0.167575
1	HDAC8	0.345745	0.375061	0.744243	0.252641	-0.189601	0.946449	-0.236021	-0.999659	0.0757785	0.0850655	0.522655	-0.264065	-0.569391	0.874291	0.573353	0.875787	0.0458405	-0.0974276	0.649115	0.0191533	0.871702	-0.21923	-0.554189	0.438651	0.0803131	0.622562	0.154235	0.35253	0.0966147	0.580424
1	HDAC9	0.0881391	-0.761735	-1.64181	0.446575	0.455944	0.233783	0.32583	1.1316	0.287609	-0.133752	0.805337	0.287288	0.718569	0.0800069	-0.481388	0.432209	0.195133	0.460809	0.198721	0.222913	0.835077	-0.293255	-0.732854	0.185796	0.38186	0.646341	-0.020717	-0.26027	0.675639	0.392602
1	HEATR2	0.272632	0.616756	1.25154	0.082035	0.355189	0.463759	0.112987	0.324231	0.718831	-0.0648455	0.684934	-0.297369	-0.64719	0.411823	0.639284	0.17449	0.0916673	0.0739291	0.735509	-0.0645889	0.270601	-0.441794	-1.09136	0.547734	0.219972	0.891274	0.608479	1.9436	0.101341	-0.53137
1	HECW1	0.980075	0.133585	0.237402	0.455135	-0.0779477	0.603685	-0.0518634	-0.301095	0.895333	0.108602	0.538507	0.036068	0.131718	0.714002	0.00661681	0.991275	-0.17415	-0.920021	0.530306	0.251709	0.39603	0.249614	0.577401	0.769224	0.0414498	0.297615	0.567937	1.8016	0.699725	-0.0486893
1	HELLS	0.2481	-0.794961	-1.71155	0.149775	0.557821	0.769765	-0.128472	-0.591695	0.0344668	0.283459	0.303604	-0.708505	-1.6076	0.249515	0.341072	0.680099	0.0926863	0.0777394	0.946339	-0.463927	0.386143	-0.885362	-2.16195	0.650194	0.139728	0.774218	-0.171432	-0.788176	0.372719	-0.511516
1	HEPACAM	0.741413	0.183395	0.341951	0.918803	0.287937	0.250349	0.290086	0.996015	0.659298	0.0454226	0.972289	-0.221267	-0.469416	0.134657	-0.193446	0.908332	0.0516067	-0.0758662	0.137832	-0.048107	0.621426	-0.0928423	-0.249144	0.448826	0.195973	0.627105	0.0517118	-0.00657488	0.378251	0.606324
1	HEPH	0.0335282	-1.0759	-2.30122	0.437467	-0.522073	0.277274	0.281752	0.964403	0.0166636	-0.447839	0.295928	0.473327	1.15316	0.899599	-0.225103	0.890003	0.123728	0.193812	0.639377	0.348179	0.821733	-0.210073	-0.532089	0.634606	-0.239596	0.253316	0.407409	1.23932	0.786037	-0.340551
1	HERC2	0.885142	0.399495	0.79553	0.88528	0.0706816	0.971777	-0.104917	-0.502343	0.741991	0.0991605	0.0146509	0.218605	0.558125	0.0694917	-0.521573	0.676332	-0.165144	-0.886344	0.366437	-0.104618	0.868026	-0.0910587	-0.244839	0.574442	-0.50211	0.801873	-0.241451	-1.03343	0.570941	-0.117417
1	HEYL	0.0300156	-1.06497	-2.27828	0.760052	0.00309121	0.629948	0.0842817	0.215342	0.478241	0.296262	0.0485923	-0.831306	-1.89446	0.272267	-0.17603	0.834402	-0.309437	-1.42589	0.580139	-0.278416	0.579211	-0.177367	-0.453151	0.503639	-0.162016	0.480634	0.120337	0.233796	0.496749	0.258076
1	HGF	0.966162	0.0858976	0.137311	0.454641	0.129046	0.689552	-0.19263	-0.835063	0.0768428	0.345236	0.019291	0.97678	2.32922	0.21372	0.269326	0.03132	-0.34294	-1.55116	0.519027	-0.352383	0.0974418	0.713004	1.69583	0.598511	0.132232	0.688351	0.315633	0.917855	0.413958	0.385386
1	HIC1	0.641423	0.260597	0.503992	0.394846	0.0387022	0.508852	-0.0941086	-0.461343	0.397291	0.257238	0.81374	0.135564	0.364141	0.905528	-0.0422437	0.540711	-0.0693789	-0.528258	0.012046	-0.548917	0.501546	-0.178964	-0.457004	0.512106	-0.225692	0.765387	-0.0764214	-0.455384	0.0333867	0.355262
1	HIF1A	1.76e-07	4.81656	10.0666	0.497622	0.128849	4.56e-07	-0.97115	-3.78821	0.126511	-0.0898484	0.502252	0.747246	1.79303	0.237059	-0.0627072	0.0177069	0.115972	0.164809	0.0362471	-0.148038	0.00296687	0.853052	2.03384	0.102575	-0.0449954	0.33477	0.328972	0.964577	0.0160751	0.374285
1	HIP1	0.316398	-0.177126	-0.414756	0.822347	0.102299	0.894071	0.143265	0.439082	0.941168	-0.0369668	0.649847	0.230114	0.58501	0.0178174	-0.0447289	0.179024	0.492759	1.5737	0.0983029	0.366978	0.940794	0.0632601	0.127621	0.305858	0.456514	0.146067	0.432582	1.32749	0.1563	0.453043
1	HIRA	0.211251	0.210091	0.397983	0.379048	0.439661	0.0330798	-0.322917	-1.32928	0.268841	0.17276	0.380655	0.0708662	0.213007	0.166603	0.73684	0.769765	-0.234433	-1.14543	0.171949	-0.067447	0.165821	0.787122	1.87472	0.70882	0.0217816	0.789988	-0.161916	-0.754843	0.806838	-0.0580256
1	HIST1H4I	0.254976	-0.860134	-1.84834	0.25094	0.0943332	0.508852	0.210224	0.693076	0.474268	-0.439825	0.536306	-1.08553	-2.48833	0.950497	-0.0733929	0.442076	0.437926	1.36867	0.794674	0.125723	0.633571	-0.531128	-1.30698	0.836522	0.123469	0.1408	-0.0861016	-0.489291	0.390881	-0.171452
1	HLA-DQA1	0.446738	-0.342899	-0.762703	0.171669	-0.21714	0.967674	-0.124727	-0.577486	0.944233	0.154601	0.0895741	-1.29608	-2.98017	0.12383	-0.741083	0.0717851	0.709436	2.3839	0.461421	0.0555768	0.0845916	1.92894	4.63057	0.121831	-0.780637	0.709255	-0.082075	-0.475187	0.852864	-0.474763
1	HLA-DRA	0.804694	0.0675685	0.0988391	0.628886	-0.0809299	0.0966061	0.505398	1.81276	0.0909571	-0.406898	0.380062	-0.100514	-0.187336	0.166041	-0.0851933	0.169243	0.4441	1.39175	0.0285959	0.290574	0.582945	-0.0890667	-0.240031	0.940215	0.393303	0.0580806	0.494381	1.54395	0.0582509	-0.730828
1	HLA-F	0.315193	-0.846411	-1.81954	0.0064572	1.15029	0.933867	0.346849	1.21134	0.0258273	0.407775	0.103277	0.528525	1.2821	0.0542705	0.553613	0.505693	-0.366635	-1.63976	0.0141377	-0.30406	0.803017	0.328001	0.766594	0.0570969	0.48673	0.416162	0.659448	2.12213	0.422816	0.422749
1	HLA-G	0.249915	-0.478258	-1.04681	0.0467828	-0.355039	0.00397845	0.385954	1.35967	0.119803	-0.5932	0.887056	-0.40553	-0.899852	0.495177	-0.105926	0.842445	0.245042	0.647433	0.296398	-0.558778	0.512791	0.489105	1.15543	0.538457	0.197566	0.859916	-0.266432	-1.12093	0.18425	0.430905
1	HLF	0.433646	0.394776	0.785623	0.258293	-0.330775	0.187923	-0.250611	-1.055	0.504094	0.10746	0.967735	-0.270242	-0.58382	0.686383	-0.153397	0.976907	0.131896	0.224353	0.69911	-0.278735	0.645256	-0.185882	-0.473702	0.849291	-0.222294	0.555346	0.325109	0.951049	0.0442318	-0.302231
1	HMBS	0.304482	-1.02908	-2.20295	0.940242	0.332006	0.736551	-0.37269	-1.51808	0.496749	0.14594	0.12316	-1.03513	-2.37058	0.0570109	-0.429305	0.888986	0.180233	0.405095	0.93308	-0.116468	0.296806	-1.13671	-2.76859	0.868211	-0.00593434	0.0128904	0.733163	2.38033	0.261683	0.246901
1	HMG20B	0.900389	-0.636461	-1.37887	0.953056	-0.481858	0.0561548	-0.32935	-1.35368	0.0272259	0.151406	0.943116	-0.843988	-1.92409	0.85387	0.17302	0.992301	0.342208	1.01076	0.356321	-0.260773	0.26878	-1.37379	-3.34082	0.760329	-0.280172	0.681748	0.137491	0.293881	0.221991	-0.111529
1	HMGA1	0.0681315	0.839678	1.71944	0.412657	-0.281929	0.793936	0.42952	1.52493	0.0812226	0.450753	0.0453735	-0.860212	-1.96199	0.0224994	-0.411285	0.144767	0.237996	0.621085	0.278965	-0.415861	0.0284304	0.920435	2.19648	0.404103	0.234444	0.12779	0.166216	0.394496	0.663019	-0.259792
1	HMGA2	0.390757	-0.249676	-0.567034	0.194076	0.320462	0.93796	0.128299	0.382311	0.319564	-0.0692305	0.21048	0.395187	0.970619	0.83689	-0.488761	0.603685	0.235857	0.613088	0.49563	-0.0577022	0.604488	0.245707	0.56797	0.519637	0.694412	0.545919	-0.161602	-0.753744	0.0893732	0.456703
1	HMGB1	0.721278	-0.595958	-1.29386	0.534534	0.62093	0.0700372	0.601514	2.17735	0.798587	-0.329905	0.153653	0.316696	0.787264	0.0960337	0.757703	0.129085	0.371943	1.12194	0.046667	-0.290562	0.0272429	0.886552	2.1147	0.231148	-0.719941	0.369059	0.218109	0.576261	0.454503	0.503205
1	HMGB2	0.260827	-0.170785	-0.401448	0.597193	-0.233841	0.000142441	0.574412	2.07455	0.0635305	0.204132	0.366713	0.43288	1.05867	0.73072	-0.574297	0.337736	0.54912	1.78444	0.0628203	-0.278986	0.00921251	0.69432	1.65073	0.198273	-0.352848	0.227494	0.139494	0.300899	0.00173229	0.763567
1	HMOX1	0.648677	-0.114599	-0.283517	0.910325	0.510385	0.87883	-0.398817	-1.61719	0.342871	0.209604	0.985029	-0.00405186	0.0379986	0.999041	0.0246186	0.426949	-0.259648	-1.23972	0.701009	0.153643	0.910456	0.10523	0.22892	0.417812	-0.110117	0.890259	-0.0829524	-0.47826	0.0288771	0.390504
1	HN1	0.430895	-0.181741	-0.424442	0.281813	-0.684298	0.0816169	0.271846	0.926829	0.643578	0.538486	0.661095	0.31622	0.786152	0.0953425	-0.28485	0.186071	0.271058	0.744711	0.551089	0.264044	0.351733	0.666242	1.58296	0.890279	-0.615193	0.167857	0.654957	2.1064	0.0451877	-0.511177
1	HNF1A	0.879982	-0.725645	-1.56606	0.737583	-0.205295	0.614493	-0.118362	-0.553344	0.138222	-0.322859	0.675176	-0.892506	-2.03743	0.52915	-0.420854	0.0430684	0.539939	1.75012	0.893427	-0.218409	0.662666	-0.352756	-0.876465	0.957233	-0.140784	0.179213	0.0660104	0.0435084	0.799889	0.686618
1	HNF4A	0.722635	0.394728	0.785522	0.606294	-0.370373	4.28e-05	1.25011	4.63765	0.0864402	-0.345539	0.681261	0.301985	0.752899	0.313381	-0.373559	0.00270491	0.313122	0.901995	6.91e-05	-0.294287	0.488263	-0.651745	-1.5981	0.309725	0.0184021	0.000560696	0.870888	2.86274	0.101564	0.0843769
1	HNRNPA0	0.964293	0.0189221	-0.00326607	0.00671226	0.48153	0.318428	0.292555	1.00538	0.936063	-0.254927	0.584067	-0.150701	-0.304574	0.378076	0.342903	0.763871	0.180831	0.407332	0.952464	-0.177577	0.444	-0.391573	-0.970152	0.832881	0.28439	0.0219977	-0.487891	-1.89663	0.664883	0.0203258
1	HNRNPA2B1	0.130107	-0.617856	-1.33982	0.596788	-0.17113	0.699054	0.155677	0.486166	0.0701378	-0.16185	0.114327	-0.0918155	-0.167017	0.539429	-0.128527	0.117271	-0.173695	-0.918319	0.0248235	0.0428961	0.780827	0.23873	0.551131	0.155063	-0.323129	0.624378	-0.128658	-0.638351	0.257345	-0.0218664
1	HNRNPA3	0.705445	0.219048	0.416783	0.998962	0.254028	0.00146642	-0.604636	-2.39792	0.133749	0.585203	0.506422	0.276566	0.693521	0.11199	-0.0673702	0.219704	-0.327279	-1.4926	0.287472	-0.318728	0.783816	0.272722	0.633173	0.294618	-0.0990271	0.355398	-0.193603	-0.865832	0.143182	0.223734
1	HOMER3	0.723249	0.317838	0.624136	0.865842	-0.427109	0.0275836	0.582319	2.10454	0.0628241	-0.264216	0.958429	0.544091	1.31846	0.536034	-0.217779	0.0412231	-0.274891	-1.29671	0.0909677	-0.298245	0.0862066	0.681276	1.61925	0.52846	-0.410254	0.0728623	0.519197	1.63088	0.066922	-0.474475
1	HOOK1	0.408884	-0.214611	-0.493435	0.520565	-0.435353	0.518806	0.0827921	0.209692	0.68269	0.309048	0.828009	0.0425686	0.146904	0.297512	-0.0799189	0.693347	0.0818597	0.0372561	0.142135	-0.457777	0.294649	-0.124059	-0.324488	0.543086	-0.656931	0.171045	0.341569	1.0087	0.918726	-0.213722
1	HOXA11	0.0231401	-0.637873	-1.38183	0.0515802	-0.36577	0.378524	0.431517	1.53251	0.894318	0.136192	0.0999577	-0.238024	-0.50856	0.274003	0.188368	0.981012	0.418633	1.29653	0.539588	-0.228837	0.0809271	-0.449674	-1.11038	0.62963	0.120947	0.143591	0.679511	2.1924	0.144648	0.6464
1	HOXA13	0.0555872	-0.493536	-1.07888	0.866102	0.117414	0.0018157	1.16339	4.30872	0.000520566	0.178673	0.823882	-0.000691514	0.0458484	0.050773	-0.40486	0.0015802	0.99132	3.43793	0.839276	-0.352362	0.512007	0.469114	1.10718	0.484985	-0.151638	0.000196031	0.807119	2.63938	0.080553	1.11241
1	HOXA9	0.27628	1.03203	2.12318	0.931952	0.0331331	0.780605	0.13442	0.40553	0.173465	-0.146622	0.270769	0.52009	1.26239	0.116769	0.187163	0.93489	-0.185394	-0.962064	0.620253	-0.275431	0.240059	0.616618	1.46319	0.0529168	-0.160415	0.324581	0.566626	1.797	0.901428	-0.75719
1	HOXC11	0.0838328	0.997738	2.0512	0.792805	0.144748	0.0208916	0.870061	3.19603	0.572687	0.237057	0.166768	0.611071	1.47492	0.913246	-0.203212	0.794463	-0.232458	-1.13805	0.506232	0.446288	0.228429	0.590077	1.39913	0.371236	-0.184058	0.0534797	0.2178	0.575179	0.972867	0.224124
1	HOXC13	0.843775	-0.374474	-0.828975	0.13005	0.48277	0.0130982	1.42301	5.29352	0.520653	0.372513	0.256172	-0.332408	-0.729039	0.0526021	0.399246	0.131439	0.654832	2.17973	0.608331	0.1502	0.506015	-1.05046	-2.56043	0.0542646	0.347512	0.00133204	0.845923	2.77529	0.0220322	0.753792
1	HOXD11	0.789554	1.54444	3.19869	0.280399	0.333945	0.771733	0.381936	1.34443	0.399442	-0.0632654	0.138494	0.759532	1.82173	0.165307	-0.0775286	0.477208	0.405759	1.24839	0.23899	-0.282364	0.122271	0.939248	2.24188	0.813527	-0.1179	0.343852	0.374066	1.12253	0.998464	0.925286
1	HOXD13	0.596468	-0.0367151	-0.120045	0.495205	-0.0618814	0.00382519	0.469743	1.67751	0.261477	0.196183	0.484307	-0.416066	-0.924464	0.949221	0.000975414	0.294545	0.540313	1.75152	0.818199	-0.0867371	0.692279	0.417828	0.983399	0.468855	0.162659	0.228016	0.127007	0.25716	0.603656	0.108329
1	HPCA	0.491378	-0.373684	-0.827319	0.204617	0.0453159	0.0616696	0.796464	2.91686	0.403764	0.0207506	0.175207	-0.589936	-1.33062	0.952411	-0.0616705	0.65948	0.19766	0.47026	0.0316129	-0.08674	0.340577	0.321071	0.749868	0.10095	0.44675	0.0132196	0.811722	2.65549	0.131034	0.584583
1	HPCAL4	0.497866	-0.276732	-0.623822	0.322528	0.319003	0.756034	-0.164485	-0.728301	0.376171	0.196208	0.419837	-0.632394	-1.42981	0.753668	-0.115304	0.708603	-0.0137061	-0.320085	0.389314	-0.0687972	0.638467	-0.961041	-2.34461	0.431336	-0.0654363	0.696875	0.170369	0.409044	0.342545	0.522363
1	HPGD	0.974513	0.147862	0.26737	0.370285	-0.0144418	0.897124	-0.516054	-2.06191	0.343852	0.557715	0.439701	-0.593961	-1.34003	0.719912	-0.0768532	0.806394	-0.273864	-1.29287	0.339209	0.382646	0.529693	-0.139346	-0.361383	0.445342	0.335707	0.0438274	0.56878	1.80455	0.137371	0.545527
1	HPSE	0.888019	-0.228961	-0.523554	0.165745	-0.331507	0.312499	0.17342	0.553468	0.618887	0.201989	0.417107	-0.171036	-0.352076	0.960823	0.69502	0.053423	-0.476574	-2.05085	0.857159	0.22501	0.26438	0.295425	0.68797	0.428207	0.483222	0.312764	0.183198	0.453978	0.0249689	-0.39311
1	HPSE2	0.923924	0.630618	1.28064	0.366822	0.210323	0.0379517	-1.14941	-4.46442	0.0939481	-0.920087	0.134713	-0.784438	-1.78498	0.0926013	0.0403065	0.103143	-0.509825	-2.17519	0.133678	0.602175	0.0863492	-0.882169	-2.15424	0.84503	-0.148701	0.16849	0.385093	1.16115	0.0622172	0.685179
1	HRAS	0.212797	-0.545198	-1.18731	0.139133	0.73229	0.621745	-0.197377	-0.853071	0.0259986	-0.131039	0.252393	-0.417762	-0.928426	0.121979	0.852896	0.0290672	-0.62516	-2.60645	0.771531	0.196884	0.125508	-0.673087	-1.64961	0.191375	0.672178	0.706391	0.215636	0.5676	0.985152	-0.219177
1	HRASLS	0.557756	-0.113306	-0.280804	0.0207529	-0.403995	0.911391	-0.41742	-1.68776	0.987199	0.002901	0.595124	0.109653	0.303612	0.159252	-0.0831799	0.238362	-0.590221	-2.4758	0.224972	0.082459	0.312564	0.660944	1.57018	0.248014	0.0634077	0.478241	-0.114588	-0.58907	0.513148	0.46956
1	HRK	0.0338946	0.55505	1.12203	0.829462	-0.294118	0.363391	0.380838	1.34027	0.142889	0.0983509	0.168041	0.318501	0.791481	0.125021	-0.266469	0.499817	0.0414107	-0.113992	0.498066	0.495594	0.68941	0.354175	0.829767	0.889664	-0.0967134	0.468737	0.126522	0.255461	0.806838	0.0296172
1	HRNR	0.453431	-0.309927	-0.693496	0.670217	-0.167437	0.761909	0.0668764	0.149319	0.784064	-0.053012	0.676375	-0.177004	-0.366017	0.1832	0.230354	0.232271	0.221383	0.558963	0.586298	0.0666436	0.44725	-0.134016	-0.348518	0.864543	-0.355339	0.894318	-0.248485	-1.05807	0.10934	0.653996
1	HS3ST5	0.615253	-0.314324	-0.702725	0.600068	0.34328	0.668821	-0.113069	-0.533265	0.479038	0.0212002	0.671966	-0.535447	-1.20334	0.10242	-0.133685	0.297078	0.651965	2.16901	0.294033	-0.278668	0.419582	-0.774336	-1.89398	0.705884	-0.207362	0.105142	0.462809	1.43337	0.242037	0.203551
1	HS6ST1	0.204154	-0.165306	-0.389948	0.934364	0.206419	0.632693	0.0261923	-0.00500759	0.865465	-0.258867	0.424152	-0.397057	-0.880061	0.190151	0.193225	0.811378	0.231639	0.597314	0.0305125	-0.424039	0.738757	-0.178748	-0.456483	0.490346	0.227396	0.0860373	0.364218	1.08803	0.782092	-0.680658
1	HS6ST3	0.260853	0.281138	0.547107	0.0361011	-0.511884	0.0432012	-0.311772	-1.287	0.388759	-0.194939	0.854701	-0.151444	-0.306308	0.498891	0.393748	0.280702	-0.455403	-1.97169	0.796158	0.0488098	0.634952	-0.320964	-0.799733	0.00502173	-1.0266	0.428782	-0.303242	-1.24987	0.192002	-0.134128
1	HSD11B1	0.137593	-0.779164	-1.67839	0.0149884	-0.942687	0.848804	0.167953	0.532733	0.551909	-0.581447	0.0315392	0.711746	1.7101	0.249626	-0.202668	0.88617	0.334529	0.982042	0.955527	0.0603412	0.709757	0.617992	1.46651	0.0587272	-0.422597	0.306635	-0.159369	-0.745924	0.249038	-0.390423
1	HSD17B1	0.477507	0.285478	0.556215	0.841016	0.32199	0.202104	-0.544356	-2.16926	0.9279	0.431323	0.82606	-0.342736	-0.753166	0.156928	0.405086	0.707646	0.632161	2.09495	0.452116	-0.191959	0.193284	0.510311	1.20661	0.0374399	0.641585	0.825777	-0.102824	-0.547864	0.936574	0.16803
1	HSD17B2	0.263066	-0.462727	-1.01421	0.0385623	0.431188	0.81737	0.201041	0.658244	0.671422	-0.159334	0.844292	-0.199169	-0.417793	0.047848	-0.0658362	0.554417	0.208432	0.510536	0.727793	0.0827014	0.283324	-0.27	-0.676727	0.152819	0.407658	0.222964	-0.120078	-0.6083	0.748791	0.318887
1	HSD17B3	0.615057	-0.266473	-0.60229	0.456998	0.181891	0.0116619	0.284217	0.973755	0.345162	0.094792	0.0735601	-0.189199	-0.394506	0.530257	0.0586082	0.707646	0.179213	0.40128	0.160573	0.206302	0.106234	0.0356489	0.0609797	0.505625	0.193717	0.471103	0.297512	0.854386	0.612617	0.569747
1	HSD17B4	0.377842	0.485921	0.976931	0.919782	-0.175409	0.714355	0.0393319	0.044835	0.837792	0.11735	0.428917	0.188391	0.487544	0.605375	0.15527	0.869707	-0.120466	-0.719282	0.985169	0.0114096	0.941369	0.284188	0.660848	0.157332	0.22464	0.691188	-0.163896	-0.761779	0.915671	0.367008
1	HSD3B1	0.0478872	0.906672	1.86006	0.487679	0.184961	0.0618151	0.371932	1.30648	0.00340937	-0.494308	0.0546843	0.460466	1.12311	0.274024	-0.261735	0.0482408	-0.256372	-1.22747	0.0031849	-0.365449	0.322508	0.354465	0.830466	0.471227	-0.239911	0.00173212	0.426023	1.30452	0.558975	-0.160872
1	HSD3B2	0.638968	0.399589	0.795726	0.0407407	0.203738	0.119588	0.323973	1.12456	0.0501592	0.34491	0.790274	0.269057	0.67598	0.36558	-0.169604	0.0473517	0.334653	0.982506	0.771921	-0.567116	0.161319	0.58936	1.3974	0.225624	0.28155	0.0287001	0.525948	1.65452	0.00263911	0.646392
1	HSP90AA1	0.66758	0.263624	0.510346	0.539956	-0.133264	0.759949	-0.257776	-1.08218	0.136524	-0.188848	0.894176	0.87931	2.10153	0.212745	0.126189	0.439787	0.476662	1.51351	0.965744	-0.287533	0.544578	0.228131	0.525549	0.522666	0.553341	0.692135	-0.145163	-0.696162	0.180045	0.261037
1	HSP90AB1	0.269818	-0.784025	-1.68859	0.876523	-0.0987129	0.465798	0.230542	0.770149	0.151117	0.197194	0.460871	-0.230237	-0.490369	0.0889789	0.329118	0.282427	-0.198624	-1.01153	0.154917	-0.186341	0.841159	-0.152425	-0.39295	0.493038	-0.275481	0.730455	0.175407	0.426689	0.0976667	-0.46029
1	HSP90B1	0.692461	0.144694	0.26072	0.403329	-0.0242667	0.926709	-0.149829	-0.672709	0.82278	-0.207116	0.690668	-0.304639	-0.664173	0.109749	0.0671736	0.386233	0.414877	1.28248	0.627509	0.23891	0.773668	-0.257654	-0.646928	0.486931	-0.370691	0.731345	0.110225	0.198379	0.3923	-0.342496
1	HSPA1A	0.608304	-0.320474	-0.715633	0.933826	-0.232308	0.0976431	0.893644	3.28549	0.728451	-0.105857	0.524827	-0.542009	-1.21867	0.795524	-0.120659	0.0165109	0.471496	1.49419	0.335336	-0.224331	0.106571	-0.666023	-1.63256	0.613709	-0.17112	0.166673	0.486763	1.51727	0.026782	0.250943
1	HSPA1B	0.547275	0.355741	0.703692	0.010894	0.348716	0.51714	-0.134692	-0.615287	0.0853356	0.174347	0.769408	0.135812	0.364721	0.464208	0.177181	0.251943	-0.497889	-2.13055	0.87622	-0.184289	0.207506	0.188131	0.429006	0.0928251	0.0677154	0.694977	-0.283953	-1.1823	0.113962	0.296636
1	HSPA2	0.916563	-0.384161	-0.849308	0.191264	0.273958	0.195362	-0.471152	-1.89158	0.0124796	-0.312908	0.438724	-1.0305	-2.35978	0.0913847	-0.361514	0.726872	0.274403	0.757219	0.257178	-0.197058	0.394299	-2.08942	-5.06803	0.857825	0.422213	0.755016	-0.210964	-0.926642	0.257345	-0.246615
1	HSPA4	0.0576116	0.596958	1.20999	0.540804	0.254691	0.162173	0.550197	1.98269	0.936063	-0.144426	0.475605	0.451886	1.10307	0.633909	-0.211402	0.295887	0.141535	0.260394	0.917804	-0.103195	0.187749	0.854065	2.03629	0.188115	0.410442	0.3923	0.0375497	-0.0561802	0.0860372	0.165257
1	HSPA8	0.118965	0.485921	0.97693	0.402309	-0.11802	0.410663	-0.21799	-0.93126	0.592942	-0.288977	0.543225	0.212012	0.542723	0.161359	0.172512	0.00322457	-0.691293	-2.85373	0.710534	0.0496118	0.11075	0.686745	1.63245	0.736182	-0.152142	0.369288	-0.0167833	-0.246491	0.121801	-0.500894
1	HSPB1	0.692461	0.099218	0.165269	0.424882	-0.345309	0.599207	0.0955947	0.258256	0.734244	0.235087	0.522878	0.329754	0.817768	0.181445	-0.279108	0.657618	-0.138353	-0.786167	0.613033	0.135354	0.401844	-0.402361	-0.996191	0.107747	-0.226707	0.22492	0.0893268	0.125178	0.479836	0.294424
1	HSPBAP1	0.804675	-0.251358	-0.570564	0.930366	-0.267667	0.442076	0.418092	1.48158	0.891783	-0.262292	0.517544	0.310683	0.773219	0.991691	0.256084	0.242417	0.122277	0.188385	0.445972	0.193181	0.308857	1.18217	2.82819	0.571796	0.349666	0.248482	-0.214445	-0.938836	0.906784	0.155958
1	HTATIP2	0.912264	-0.133968	-0.324171	0.716109	-0.114234	0.983064	0.0398561	0.0468231	0.858908	0.105554	0.79797	-0.137685	-0.274169	0.640772	-0.0415283	0.599207	-0.252078	-1.21141	0.999489	0.00553268	0.510006	0.287033	0.667713	0.582679	0.172206	0.287028	0.151516	0.343006	0.0546004	0.465762
1	HTATSF1	0.176664	0.170948	0.315826	0.00809695	-0.183525	0.123727	0.219581	0.72857	0.521452	-0.157728	0.315123	0.34863	0.861862	0.0236849	-0.566559	0.664144	-0.540285	-2.28908	0.138855	-0.307319	0.321987	-0.30278	-0.755844	0.824401	0.149476	0.141147	0.5958	1.89919	0.00371555	0.568863
1	HUS1	0.938179	0.0483188	0.0584354	0.339271	0.161231	0.102962	0.1902	0.617121	0.207757	-0.381877	0.0671994	0.503374	1.22334	0.679247	0.316641	0.736551	0.121765	0.186472	0.502957	-0.399184	0.0189269	0.790923	1.88389	0.753036	0.170053	0.645419	-0.155572	-0.732623	0.94219	0.278448
1	HUS1B	0.429192	-1.30734	-2.78699	0.662148	0.0310314	0.0843725	-0.473586	-1.90081	0.955475	-0.0920013	0.193961	-1.14578	-2.62908	0.513842	-0.136739	0.213714	0.49746	1.59128	0.964722	0.177585	0.164163	-0.996745	-2.43078	0.975509	0.136103	0.787024	-0.189647	-0.851977	0.424302	-0.221995
1	HUWE1	0.0162154	-0.782989	-1.68642	0.760992	-0.281527	0.00381909	0.761659	2.78483	0.372031	-0.480463	0.233918	-0.376841	-0.832836	0.0871419	0.236372	0.662277	0.0561603	-0.0588395	0.115271	0.191916	0.358618	-0.461863	-1.1398	0.385752	0.785185	0.323322	-0.556401	-2.1366	0.137371	-0.272703
1	HYI	0.20111	0.34092	0.672584	0.910325	-0.0926737	0.988196	0.0871065	0.226057	0.0642896	0.249349	0.240455	0.567147	1.37232	0.127803	0.358848	0.773702	0.384579	1.16919	0.355653	-0.162813	0.00632084	0.803095	1.91327	0.605001	-0.0481166	0.676108	0.273629	0.770731	0.370658	0.00039362
1	ICAM1	0.5634	0.104012	0.175332	0.687677	-0.267323	0.201195	0.394939	1.39375	0.512321	-0.0472657	0.253966	-0.13965	-0.278758	0.660964	0.0633626	0.487635	0.475807	1.51031	0.17519	-0.0978695	0.510006	0.207262	0.47518	0.892736	-0.530506	0.199541	-0.042076	-0.335083	0.922802	0.402446
1	ICAM3	0.830536	0.303155	0.593318	0.219054	-0.26988	0.757012	-0.52577	-2.09876	0.823279	0.013022	0.324034	0.182538	0.473872	0.48836	-0.0689799	0.110794	-0.243087	-1.17779	0.98568	0.0277404	0.92899	-0.0893	-0.240594	0.130033	-0.0222147	0.246717	0.613549	1.96136	0.557931	0.224576
1	ICAM5	0.896244	0.12494	0.219258	0.811573	-0.643204	0.956396	0.0827756	0.209629	0.815796	0.0470518	0.174648	-0.20602	-0.433798	0.700007	-0.0420084	0.349304	0.420866	1.30488	0.484746	-0.281018	0.67286	-0.226508	-0.571755	0.93527	-0.0688467	0.902444	-0.111593	-0.578578	0.0785711	-0.390095
1	ID1	0.642125	0.122686	0.214528	0.506786	0.0489127	0.382717	0.746243	2.72635	0.571814	0.124753	0.615328	0.382183	0.940241	0.188932	-0.294128	0.339457	-0.00498828	-0.287487	0.724907	-0.305549	0.759999	-0.229873	-0.579877	0.404103	-0.0265686	0.1851	-0.543229	-2.09046	0.595608	-0.00448122
1	ID2	0.683329	-0.441097	-0.968814	0.102619	0.241912	0.163336	0.556659	2.00721	0.604533	0.173124	0.658547	0.12941	0.349766	0.460405	-0.300512	0.0876643	0.490444	1.56504	0.00452571	-0.316896	0.21432	-0.507133	-1.24907	0.316252	-0.319086	0.994368	0.193273	0.48927	0.200894	0.71177
1	ID4	0.234891	0.537449	1.08509	0.882838	-0.165742	0.568287	-0.280985	-1.17022	0.80906	-0.0222671	0.50554	0.17534	0.457057	0.365189	0.135303	0.988633	0.0916882	0.0740071	0.803522	0.134571	0.347723	0.131036	0.291203	0.540512	-0.267592	0.33073	0.223914	0.596593	0.271378	0.210623
1	IDH1	0.745045	0.319428	0.627474	0.463581	0.276748	0.766816	0.106571	0.299891	0.556207	-0.0449881	0.547663	0.616224	1.48696	0.446412	0.103648	0.465331	-0.107185	-0.669624	0.907636	0.201439	0.0342955	1.0176	2.43099	0.412473	-0.321275	0.794934	0.362639	1.0825	0.771271	0.40255
1	IDH2	0.740984	0.511515	1.03065	0.16001	-0.275749	0.964598	0.232626	0.778053	0.0832585	0.194183	0.268218	0.309295	0.769977	0.474195	0.177717	0.881875	0.315371	0.910406	0.945318	-0.208819	0.299382	-0.436643	-1.07893	0.0512858	-0.0461273	0.44086	0.566296	1.79585	0.160848	0.338849
1	IDI1	0.325054	0.360051	0.712738	0.489617	0.342841	0.236239	0.124985	0.369741	0.297244	-0.327555	0.867247	-0.116665	-0.225066	0.206044	0.430297	0.684455	-0.330057	-1.50299	0.873234	-0.132704	0.917864	-0.0727698	-0.200697	0.933416	0.193374	0.334106	-0.295675	-1.22336	0.124922	0.362618
1	IDI2	0.907217	0.218153	0.414904	0.0755715	-0.517999	0.416732	-0.153906	-0.688173	0.422073	0.0986921	0.390101	0.436015	1.06599	0.0102462	-0.395805	0.417281	0.176926	0.39273	0.227926	-0.0555677	0.825367	0.326811	0.763721	0.326491	-0.0123586	0.400919	0.201213	0.517078	0.749278	-0.00249941
1	IDO1	0.513134	-0.859376	-1.84675	0.120619	0.185097	0.900179	-0.0988869	-0.479469	0.819785	-0.279759	0.074004	-0.80105	-1.82379	0.0643282	0.136336	0.422471	0.485946	1.54822	0.279534	-0.274459	0.578147	-0.742242	-1.81652	0.717224	-0.245174	0.189392	0.394767	1.19504	0.518122	0.203388
1	IDO2	0.0473285	0.27316	0.53036	0.583456	0.0947678	0.760653	-0.183534	-0.800559	0.998464	0.290311	0.275295	0.198218	0.5105	0.617171	-0.381364	0.740069	0.225969	0.576114	0.770551	0.225735	0.205827	1.0106	2.4141	0.667067	0.402459	0.0551694	-0.319921	-1.30829	0.419851	0.271858
1	IDUA	0.597227	0.0384276	0.0376745	0.780795	-0.272116	0.602788	0.0953388	0.257285	0.719791	-0.0826697	0.204467	-0.128914	-0.253678	0.293629	-0.39824	0.366796	0.0794091	0.0280928	0.387199	-0.119034	0.18593	-0.211314	-0.535084	0.500175	-0.10992	0.974914	0.146285	0.324685	0.239977	-0.290259
1	IER3	0.26504	-1.11539	-2.38411	0.693577	0.168061	0.211656	0.0668358	0.149165	0.367238	-0.0966685	0.0798751	-0.259095	-0.557781	0.785036	0.257842	0.267718	-0.137501	-0.782982	0.375347	0.262117	0.258603	-0.266225	-0.667616	0.538457	0.0686629	0.419111	0.285104	0.810921	0.603638	-0.230618
1	IER5L	0.0609842	-1.25436	-2.67579	0.460612	-0.101908	0.833398	-0.24535	-1.03504	0.202253	-0.175748	0.0162911	-1.22482	-2.8137	0.74895	-0.063722	0.236993	-0.511373	-2.18097	0.0247411	-0.453422	0.0579176	-1.34758	-3.27754	0.849291	0.0211015	0.497562	-0.555348	-2.13291	0.277321	0.0565351
1	IFI16	0.151634	-0.556754	-1.21157	0.278992	0.403138	0.0900496	0.47716	1.70564	0.135446	-0.419659	0.209223	-0.495608	-1.11027	0.224908	0.470637	0.0429058	0.752521	2.54501	0.314136	0.508289	0.192675	0.230531	0.531342	0.320096	-0.36793	0.266238	0.600002	1.91391	0.00605637	0.939131
1	IFI6	0.259387	-0.074114	-0.198542	0.804875	-0.0453291	0.176762	0.285764	0.979622	0.610754	-0.210255	0.192534	1.01706	2.42332	0.009908	-0.183255	0.872257	-0.154729	-0.847402	0.130271	0.135561	0.921571	-0.00854092	-0.0456758	0.267239	-0.161196	0.496351	0.146673	0.326043	0.229062	0.5177
1	IFNA2	0.578337	0.14453	0.260377	0.172002	-0.191925	0.0392271	0.659885	2.39877	0.894249	-0.180284	0.822899	-0.374251	-0.826784	0.634683	-0.0907449	0.403349	0.011121	-0.227251	0.0362879	-0.0967736	0.157228	-0.67202	-1.64703	0.177021	-0.00955902	0.0940711	0.607844	1.94138	0.0270613	0.478681
1	IFNAR1	0.36242	-0.325239	-0.725635	0.762235	-0.0648725	0.155329	0.148099	0.457419	0.892288	0.146767	0.533561	0.167849	0.439558	0.234139	-0.0623605	0.752124	0.519569	1.67395	0.634801	-0.409238	0.167013	0.218847	0.503142	0.0582225	0.156039	0.343852	-0.396062	-1.57498	0.248292	-0.134461
1	IFNB1	0.652459	-0.251317	-0.570479	0.632612	-0.318434	0.101075	0.413092	1.46262	0.421332	-1.04e-05	0.353933	-0.246727	-0.528889	0.720886	0.191752	0.80739	-0.560607	-2.36507	0.924929	0.0547255	0.66323	-0.149392	-0.385631	0.640155	0.262811	0.685518	-0.366294	-1.47071	0.162773	-0.148831
1	IFNG	0.812129	-0.1997	-0.462139	0.609629	0.534568	0.207155	-0.320718	-1.32094	0.755016	-0.27597	0.83936	-0.0987127	-0.183129	0.779463	0.228671	0.41802	0.0165004	-0.207137	0.32641	0.0240162	0.256314	-0.306199	-0.764095	0.768285	-0.0226024	0.0341397	0.629328	2.01663	0.397291	0.672764
1	IFNW1	0.530267	0.257325	0.497123	0.171817	0.472193	0.419853	0.127226	0.378243	0.378946	0.448014	0.223224	0.568582	1.37567	0.095221	0.682272	0.730866	0.250102	0.666351	0.174376	-0.114543	0.641824	-0.0928517	-0.249166	0.646966	-0.719558	0.49452	0.314055	0.91233	0.00817747	0.698451
1	IFT43	0.960556	0.04333	0.0479643	0.178903	0.452416	0.490868	0.0138751	-0.0517303	0.792955	-0.323482	0.861298	-0.203448	-0.42779	0.637909	0.0243136	0.377132	0.249345	0.663519	0.70958	0.022483	0.587225	0.0943893	0.202754	0.299117	0.101652	0.945254	0.0346335	-0.0663945	0.524793	-0.0499614
1	IFT57	0.116076	0.39164	0.779041	0.359328	-0.0719458	0.550975	0.162091	0.510497	0.508199	-0.0366967	0.0897183	0.817571	1.95731	0.989774	0.0386182	0.438265	-0.13209	-0.762748	0.353653	0.170439	0.922189	0.222051	0.510874	0.231809	-0.289963	0.200894	-0.602345	-2.29752	0.403764	0.510445
1	IGF1	0.785787	-0.241421	-0.549708	0.0365259	0.437177	0.141953	0.423855	1.50344	0.283556	0.149171	0.549578	0.215155	0.550064	0.712807	0.128528	0.717237	-0.0837093	-0.581843	0.252547	-0.181082	0.374311	-0.305332	-0.762003	0.4196	0.135984	0.147138	0.421026	1.28701	0.385237	-0.00603861
1	IGF2	0.654769	-0.41603	-0.9162	0.383647	-0.426179	0.451126	0.0899657	0.236903	0.0223721	0.32763	0.0636499	0.753394	1.80739	0.233516	-0.230248	0.193142	-0.166686	-0.89211	0.347698	-0.104986	0.0516388	0.744056	1.77077	0.0265308	-0.731992	0.197004	0.264908	0.740184	0.21301	-0.315345
1	IGF2BP1	0.00131376	1.14924	2.36918	0.41689	-0.298472	0.0429893	-0.202496	-0.872488	0.0102392	-0.233671	0.201214	0.0983261	0.277153	0.0208512	-0.293394	0.209185	-0.335548	-1.52352	0.825562	0.271017	0.501546	-0.415955	-1.029	0.113833	-0.269516	0.0440967	-0.148661	-0.708418	0.191565	-0.368801
1	IGF2R	0.130436	-0.204933	-0.473121	0.163478	-0.0373597	0.610391	-0.226457	-0.96338	0.0904892	-0.216458	0.903417	0.212712	0.544358	0.30574	-0.162175	0.0457131	-0.304616	-1.40786	0.110597	-0.355663	0.988512	0.171635	0.389193	0.543086	-0.407214	0.498066	-0.136973	-0.667476	0.802772	0.207568
1	IGFALS	0.569324	-0.180716	-0.422293	0.346335	-0.1214	0.996407	-0.0886955	-0.44081	0.424302	-0.354484	0.994737	0.135759	0.364597	0.311661	0.919085	0.234289	-0.0547718	-0.473639	0.295214	-0.0303593	0.224544	0.581526	1.3785	0.172698	0.315309	0.29229	0.43369	1.33137	0.674232	-0.0890877
1	IGFBP1	0.703574	0.0459915	0.0535507	0.969005	-0.0312694	0.453619	-0.17713	-0.776268	0.213369	0.178678	0.339069	0.356874	0.88112	0.533267	0.144498	0.342066	-0.151126	-0.83393	0.580139	-0.0344113	0.0200934	0.683686	1.62506	0.829031	-0.176595	0.992319	0.157345	0.363424	0.0872169	0.313732
1	IGFBP2	0.768769	-0.0261047	-0.0977739	0.0557958	-0.0458308	0.127539	0.357633	1.25224	0.94832	-0.298273	0.332692	-0.202322	-0.42516	0.095751	-0.0651635	0.300068	-0.0153885	-0.326376	0.116759	-0.058838	0.494143	0.219038	0.503603	0.501163	-0.260805	0.467949	0.178556	0.43772	0.440099	-0.358856
1	IGFBP3	0.22115	0.57321	1.16014	0.913364	0.0128902	0.0674323	0.397767	1.40448	0.669551	0.367624	0.647132	-0.297543	-0.647595	0.125021	-0.265467	0.173268	0.533701	1.72679	0.978011	-0.234258	0.244762	0.0736033	0.152586	0.752351	0.307699	0.342545	0.127669	0.259478	0.362483	0.41262
1	IGFBP5	0.505359	-0.166271	-0.391974	0.486897	0.0715285	0.802704	0.294419	1.01245	0.0369103	0.39957	0.740091	0.244696	0.619072	0.851912	-0.207052	0.0303789	0.302453	0.862105	0.243255	0.158609	0.247297	-0.112282	-0.296062	0.523172	-0.12934	0.76326	0.13358	0.280184	0.781907	-0.301392
1	IGFBP6	0.718997	-0.0761652	-0.202847	0.620907	-0.184776	0.070977	0.427255	1.51634	0.24359	0.0278579	0.137689	-0.403428	-0.894943	0.865511	-0.25352	0.259476	0.372678	1.12469	0.616638	0.0476181	0.862844	0.325872	0.761455	0.965682	0.12804	0.566588	0.228439	0.612445	0.989247	0.278294
1	IGSF22	0.238205	0.00976583	-0.0224844	0.802014	0.175803	0.462191	-0.156965	-0.699775	0.516461	-0.416315	0.720192	-0.439402	-0.978978	0.941251	0.0627685	0.800423	-0.240937	-1.16975	0.716271	-0.172846	0.395164	-0.989287	-2.41278	0.256337	-0.152114	0.0296382	-0.110745	-0.575608	0.272189	-0.733015
1	IKZF1	0.225713	0.759297	1.55073	0.530215	-0.204393	0.218179	0.75653	2.76537	0.309681	-0.0388348	0.506512	-0.193902	-0.40549	0.780421	0.320766	0.998376	0.153621	0.305588	0.247652	0.137378	0.433875	-0.2885	-0.721377	0.0963516	-0.750465	0.163423	0.155995	0.358697	0.466016	0.479706
1	IKZF3	0.605945	0.120925	0.21083	0.828085	-0.00214331	0.000403963	1.77725	6.63728	0.129515	0.117073	0.463568	-0.197921	-0.41488	0.125139	-0.0583719	0.45181	-0.0554263	-0.476087	0.0405607	0.400872	0.248378	-0.322757	-0.804059	0.571796	-0.232754	0.128285	-0.638757	-2.42506	0.272372	0.111309
1	IL10	0.844898	-0.405529	-0.894157	0.680821	-0.329868	0.496553	0.261999	0.889477	0.439339	0.244667	0.507046	-0.743616	-1.68962	0.731707	0.193609	0.0762639	-0.536718	-2.27574	0.615736	-0.307954	0.447716	-0.137604	-0.357178	0.484985	-0.560209	0.407388	-0.0945786	-0.518983	0.256806	0.211097
1	IL10RB	0.569684	-0.973078	-2.0854	0.809332	0.0534377	0.158344	-0.405846	-1.64385	0.127469	-0.22788	0.295446	-0.756099	-1.71878	0.95624	-0.0557049	0.835407	0.0745292	0.0098459	0.863604	0.261602	0.545095	-0.24498	-0.616339	0.305124	-0.612023	0.233367	0.360537	1.07514	0.897364	-0.0767522
1	IL12A	0.234395	0.169435	0.31265	0.791544	0.29543	0.867682	-0.113685	-0.535601	0.486241	0.0654751	0.664219	-0.230385	-0.490714	0.464064	0.305588	0.942054	0.0944127	0.0841945	0.315782	0.625325	0.564393	-0.23677	-0.596524	0.434071	-0.194953	0.92892	-0.15786	-0.740636	0.690242	0.349678
1	IL12B	0.573088	-0.402181	-0.887131	0.993113	-0.363012	0.442076	0.568467	2.052	0.0503831	-0.0595055	0.956867	0.163233	0.428775	0.529195	0.372848	0.691449	-0.138514	-0.786768	0.780864	0.206509	0.792201	0.187973	0.428625	0.0711916	-0.718177	0.590281	0.187665	0.469626	0.276698	-0.0546174
1	IL13	0.990794	0.205185	0.387687	0.3747	0.290857	0.703493	-0.0464867	-0.2807	0.0830303	-0.579153	0.900966	0.275752	0.691619	0.345552	-0.044732	0.489352	-0.328169	-1.49593	0.266081	0.369695	0.766527	0.238947	0.551655	0.914897	0.0496387	0.0801737	0.452184	1.39615	0.0961007	-0.218978
1	IL13RA2	0.880497	-0.385392	-0.851892	0.031376	0.0812918	0.0693832	0.650393	2.36277	0.196411	0.458534	0.945145	0.231604	0.588491	0.0431883	0.387586	0.0968645	0.214384	0.532794	0.201874	-0.268053	0.466554	0.465033	1.09733	0.0740381	-0.221762	0.0502323	0.580345	1.84506	0.961612	-0.0410917
1	IL15	0.0139523	-1.04822	-2.24312	0.105929	0.442887	0.529701	0.570868	2.0611	0.347133	0.184654	0.819479	-0.754526	-1.71511	0.590913	0.332197	0.360005	-0.424166	-1.85488	0.347698	0.195995	0.702066	-0.461757	-1.13955	0.7397	-0.212654	0.222477	0.348507	1.033	0.163936	0.559364
1	IL17A	0.890246	-0.197932	-0.458427	0.559702	-0.0781839	0.85555	0.111046	0.316867	0.615322	0.0638564	0.936564	0.279007	0.699223	0.924692	-0.0489482	0.384825	-0.263643	-1.25466	0.788747	-0.218426	0.628038	0.154848	0.348676	0.361341	0.09306	0.297615	0.405012	1.23092	0.00355151	0.579481
1	IL17B	0.959879	0.415833	0.82982	0.310091	-0.15514	0.0597254	-0.0837919	-0.422209	0.325212	0.0320071	0.197999	0.873032	2.08686	0.59036	0.13885	0.0360488	-0.0177099	-0.335057	0.63846	0.144619	0.713643	0.39137	0.919539	0.266904	-0.311044	0.81779	0.133718	0.280666	0.9279	-0.243655
1	IL17D	0.83728	0.170168	0.314187	0.405658	-0.131811	0.155704	0.634635	2.30299	0.0764157	-0.0209091	0.449139	0.20244	0.520363	0.739254	7.31e-05	0.124041	0.168467	0.3611	0.87117	-0.218893	0.297166	-0.0153071	-0.0620065	0.946401	-0.225617	0.579695	0.473462	1.47068	0.856892	-0.175351
1	IL18	0.230969	-0.951493	-2.0401	0.700731	0.695138	0.738492	-0.311694	-1.28671	0.518538	0.115485	0.19829	-0.258088	-0.55543	0.0876385	0.309456	0.973829	0.156834	0.317601	0.38299	0.249283	0.917247	0.323727	0.756277	0.259937	0.455877	0.234881	0.715426	2.3182	0.919745	-0.182982
1	IL19	0.0470722	-0.402509	-0.88782	0.396895	-0.105092	0.675391	0.0741448	0.17689	0.937084	-0.224809	0.496426	-0.565455	-1.27344	0.0805472	-0.208166	0.725907	-0.428161	-1.86982	0.014754	-0.262284	0.731133	-0.151753	-0.39133	0.590167	0.545918	0.371344	0.437278	1.34394	0.660228	0.0750085
1	IL1A	0.367818	0.171359	0.316688	0.691437	0.148932	0.256768	-0.620396	-2.4577	0.467163	0.0615914	0.989826	-0.320006	-0.700068	0.840668	-0.247119	0.25839	0.228104	0.584097	0.673655	0.275041	0.703048	-0.0395201	-0.120446	0.665372	0.0143752	0.191565	1.31947	4.43398	0.0990865	0.364623
1	IL1B	0.577494	0.174466	0.323209	0.503634	0.200608	0.845466	-0.0261939	-0.203723	0.825777	0.192826	0.249595	-0.225961	-0.480381	0.895479	-0.153756	0.220422	0.273005	0.751993	0.75394	0.0749165	0.907371	-0.0430872	-0.129056	0.849291	-0.127718	0.659298	-0.182475	-0.826855	0.588068	0.0600713
1	IL1R1	0.187629	-0.412836	-0.909494	0.235992	-0.325666	0.341412	0.373501	1.31244	0.221021	0.340378	0.794382	0.476128	1.1597	0.0989859	0.655845	0.346002	0.462228	1.45954	0.261697	0.483651	0.910456	0.0921694	0.197396	0.845638	-0.255217	0.153692	-0.429032	-1.69046	0.381036	-0.145235
1	IL1RAPL1	0.382551	0.273108	0.530252	0.604175	0.124613	0.029641	0.501919	1.79956	0.526467	0.267763	0.488033	0.330134	0.818655	0.43712	0.197214	0.661344	0.173005	0.378069	0.339857	0.395852	0.699182	0.413704	0.973444	0.585081	-0.229125	0.848839	-0.217393	-0.949164	0.180462	-0.238103
1	IL1RN	0.017813	-0.766117	-1.65101	0.383863	-0.519613	0.511331	-0.274771	-1.14665	0.0958445	0.237848	0.143038	-0.829275	-1.88972	0.875238	-0.0305808	0.444371	0.208622	0.511247	0.696264	-0.431844	0.849079	0.370585	0.869373	0.626321	0.797128	0.0635534	0.00212576	-0.180259	0.0430279	0.842841
1	IL2	0.631045	-0.222336	-0.509649	0.753488	-0.192839	0.267067	0.125317	0.371002	0.554597	-0.270496	0.312881	0.31218	0.776716	0.249021	0.0615053	0.504291	-0.160218	-0.867926	0.837037	0.0604341	0.544578	0.221651	0.50991	0.103232	0.26083	0.913725	0.062749	0.032085	0.176509	0.684595
1	IL21R	0.634264	0.631682	1.28287	0.288536	-0.395688	0.381316	0.411667	1.45721	0.475061	0.135297	0.0981122	0.379794	0.934662	0.259533	0.387497	0.240417	0.218542	0.54834	0.263882	-0.272936	0.973172	0.264309	0.612869	0.173889	-0.417763	0.784102	0.204309	0.527924	0.161232	0.251712
1	IL24	0.500138	0.493133	0.992068	0.925658	-0.142578	0.991275	-0.172246	-0.75774	0.0209782	0.395178	0.0609892	0.747838	1.79441	0.818477	-0.164029	0.965623	0.17532	0.386727	0.121619	0.204065	0.361477	0.132865	0.295618	0.730623	0.300273	0.896349	-0.0121013	-0.230092	0.591611	0.212459
1	IL2RA	0.356232	1.0208	2.09961	0.363219	-0.441485	0.448981	-0.166962	-0.737698	0.694029	0.0456518	0.931876	-0.122045	-0.237634	0.662126	0.0444005	0.149069	-0.29801	-1.38316	0.466114	0.236577	0.288242	-0.602565	-1.4794	0.186814	-0.436989	0.0779193	0.542282	1.71173	0.176732	0.0159478
1	IL3	0.614442	-0.324551	-0.724192	0.358682	0.500838	0.582329	0.0596385	0.121864	0.662088	0.216183	0.798888	0.262151	0.659848	0.48836	0.160329	0.55787	0.0870462	0.0566496	0.597372	0.018741	0.100145	-0.428927	-1.06031	0.38172	0.0824805	0.999488	-0.265235	-1.11674	0.866474	-0.234512
1	IL31RA	0.370312	-0.350644	-0.778959	0.188614	-0.53733	0.527625	-0.684223	-2.69982	0.462459	-0.242473	0.146631	-0.681439	-1.54438	0.310704	-0.529692	0.522982	0.450287	1.41489	0.46847	-0.359643	0.638568	-0.408706	-1.01151	0.226527	-0.502193	0.161232	0.0900202	0.127607	0.136355	0.42417
1	IL4	0.545149	-0.0822985	-0.215721	0.759113	0.229795	0.219938	0.137735	0.418107	0.587184	-0.249704	0.618263	0.00551951	0.0603573	0.954195	0.0839112	0.145478	0.353112	1.05153	0.581017	-0.25032	0.287889	0.368919	0.865352	0.4758	0.193375	0.104592	0.645151	2.07205	0.761472	0.532417
1	IL6	0.665688	0.41524	0.828577	0.386948	-0.345132	0.0430684	-0.293971	-1.21948	0.0617432	-0.151737	0.356478	-0.224535	-0.47705	0.819411	-0.309355	0.0925458	-0.407739	-1.79346	0.305988	-0.317751	0.188532	0.352095	0.824746	0.887515	-0.13581	0.197748	-0.467443	-1.82501	0.439339	0.416061
1	IL6ST	0.968929	0.275532	0.53534	0.958366	-0.272948	0.136251	0.33918	1.18224	0.0547621	0.402902	0.411132	0.251064	0.633948	0.569575	-0.318843	0.160633	0.766109	2.59582	0.179035	-0.121869	0.311608	0.406444	0.955922	0.125994	0.202527	0.341893	0.49028	1.52959	0.00539322	0.740611
1	IL7R	0.739321	-0.238222	-0.542994	0.700122	-0.251291	0.969726	-0.102878	-0.494607	0.534881	-0.0900309	0.317935	-0.30533	-0.665786	0.198545	-0.0822887	0.268274	0.288982	0.811731	0.0608033	0.208626	0.465602	-0.546831	-1.34488	0.880459	-0.40912	0.0346864	-0.46412	-1.81337	0.743932	-0.924902
1	IL8	0.630917	0.183503	0.342176	0.323271	-0.277907	0.6905	0.288572	0.990273	0.82278	0.0908011	0.3224	-0.234944	-0.501365	0.148312	-0.247477	0.845466	0.121139	0.184131	0.542983	-0.160545	0.816288	-0.248282	-0.62431	0.157332	-0.143813	0.188528	0.698785	2.25991	0.357096	-0.163686
1	IMPA2	0.886892	-0.054453	-0.157275	0.927618	0.219832	2.83e-05	0.680138	2.4756	0.574435	0.0988413	0.563573	0.31887	0.792344	0.840959	0.246998	0.11637	0.660975	2.2027	0.186468	-0.302283	0.227828	-0.142335	-0.368597	0.989768	-0.0845638	0.00993995	0.818122	2.67791	0.0164749	0.399066
1	IMPDH1	0.105629	1.05175	2.16457	0.181441	-0.224893	0.0530948	0.336638	1.1726	0.133749	0.586368	0.100598	-0.742407	-1.6868	0.126092	-0.59039	0.233186	0.319117	0.924412	0.134738	0.59792	0.130772	-0.676819	-1.65862	0.11544	-0.676841	0.0639953	0.471454	1.46365	0.0164749	-0.566167
1	IMPDH2	0.793221	-0.094554	-0.241444	0.809723	-0.215294	0.860601	0.0707418	0.163982	0.347133	-0.0583223	0.0288523	-0.660775	-1.4961	0.739911	0.110464	0.777644	0.188201	0.434889	0.507874	-0.0964334	0.179174	0.499934	1.18157	0.00180101	-0.243136	0.935042	-0.086976	-0.492354	0.662088	-0.248168
1	INCENP	0.895022	-0.0476937	-0.143088	0.462082	-0.137258	0.595635	0.269793	0.91904	0.985152	0.460722	0.649935	-0.139494	-0.278394	0.296459	0.318418	0.196252	-0.0786389	-0.562883	0.8021	0.202032	0.254241	-0.249715	-0.627768	0.949519	0.279363	0.519786	-0.0913201	-0.507569	0.85387	0.27377
1	INF2	0.619844	-0.167574	-0.394709	0.336574	-0.278978	0.728805	-0.224057	-0.954274	0.681748	-0.0612503	0.456165	0.283966	0.710808	0.16987	0.384792	0.494112	-0.374944	-1.67083	0.00414134	0.43087	0.409153	0.187109	0.426539	0.261914	0.0704569	0.955475	-0.539671	-2.078	0.27107	-0.306791
1	ING1	0.388483	-1.0315	-2.20803	0.564415	-0.0745547	0.964598	-0.0922421	-0.454263	0.385588	0.107589	0.612773	-1.01375	-2.32065	0.96837	0.0599319	0.881875	0.186335	0.427914	0.555809	-0.233385	0.17778	-1.05614	-2.57413	0.252773	0.108255	0.818787	-0.120088	-0.608335	0.906511	0.0566591
1	ING4	0.396034	-0.240436	-0.54764	0.197234	0.0388811	0.925687	0.0705862	0.163391	0.148215	0.0514254	0.638386	-0.181364	-0.376201	0.0821566	-0.303972	0.240417	0.134861	0.23544	0.787267	0.17177	0.665491	-0.308318	-0.769211	0.581347	-0.215183	0.766367	0.17124	0.412093	0.415427	0.280602
1	ING5	0.637922	0.131692	0.233429	0.781467	0.129305	0.847741	-0.216004	-0.923727	0.0524771	0.237469	0.776701	-0.00728752	0.0304402	0.988176	0.305034	0.311096	0.184873	0.422446	0.995685	0.259038	0.294649	-0.382897	-0.949212	0.699876	0.250495	0.415496	0.0906034	0.12965	0.622666	0.103866
1	INHA	0.23395	0.0229608	0.00521095	0.466126	0.339275	0.0116619	0.540809	1.94708	0.582333	0.0961867	0.169129	0.631784	1.52331	0.486853	0.54327	0.665078	-0.105719	-0.664143	0.813022	-0.120138	0.474692	0.11118	0.243279	0.312513	-0.118599	0.946276	-0.199512	-0.88653	0.123043	-0.346674
1	INHBA	0.705005	-0.648963	-1.40511	0.380162	-0.299948	0.857318	-0.226741	-0.964456	0.29693	-0.387862	0.666841	-0.579163	-1.30546	0.916245	0.201188	0.956396	0.275411	0.760987	0.431571	-0.183669	0.941447	-0.366867	-0.910523	0.864543	0.31617	0.101608	0.440393	1.35485	0.935803	-0.375419
1	INHBB	0.5019	-0.393009	-0.86788	0.0522097	0.511076	0.00467807	-0.452641	-1.82136	0.257884	0.269232	0.810505	-0.461135	-1.02974	0.520579	0.0792814	0.896107	0.0426694	-0.109285	0.540436	-0.242348	0.868026	-0.358797	-0.891046	0.278111	-0.0106417	0.535726	-0.145834	-0.698513	0.748791	0.296566
1	INHBE	0.864126	0.181369	0.337698	0.0648272	-0.0456444	0.590296	-0.0543684	-0.310597	0.313363	0.148787	0.38233	-0.654904	-1.48239	0.492138	-0.155958	0.787526	0.166487	0.353698	0.172351	-0.291356	0.495619	-0.375631	-0.931676	0.535382	0.103214	0.551909	-0.223919	-0.972022	0.677986	-0.559234
1	INMT	0.647412	0.200348	0.377533	0.740527	-0.465744	0.85757	-0.539129	-2.14944	0.808827	-0.21557	0.307864	-0.304154	-0.663039	0.242665	-0.199546	0.261656	-0.396608	-1.75184	0.982101	0.503103	0.827792	0.300483	0.700176	0.151484	0.172158	0.786037	-0.158884	-0.744225	0.560521	0.53989
1	INPP4A	0.00546782	-0.809909	-1.74292	0.428918	0.442519	0.116273	0.11996	0.350681	0.689296	-0.167578	0.710872	-0.335748	-0.736842	0.960252	-0.390752	0.712577	-0.157288	-0.856969	0.0659112	0.281917	0.857015	-0.80871	-1.97694	0.369161	0.144805	0.29443	-0.0518625	-0.369362	0.655561	-0.202195
1	INSC	0.160911	0.73406	1.49776	0.28944	0.76389	0.0244008	0.502628	1.80225	0.112211	0.429463	0.15748	-0.52246	-1.173	0.130769	0.241788	5.55e-05	0.689812	2.31052	0.0505018	-0.5711	0.779633	-0.504275	-1.24217	0.941452	0.216355	0.105694	0.789687	2.57831	0.535726	0.718346
1	INSL3	0.0443696	0.430116	0.8598	0.604478	-0.0392592	0.955094	0.0516437	0.0915368	0.744751	-0.238873	0.17476	0.246841	0.624082	0.01007	-0.521647	0.721086	-0.371863	-1.65931	0.0727881	-0.427241	0.669455	0.284448	0.661475	0.0200942	-0.386431	0.275566	0.175055	0.425457	0.269025	-0.0245681
1	INTS1	0.43623	-0.309549	-0.692703	0.0657509	-0.495927	0.264951	-0.504791	-2.01918	0.759517	-0.0929604	0.318411	-0.554601	-1.24808	0.85141	0.0774621	0.170844	0.715313	2.40588	0.838981	-0.246173	0.106375	-0.190534	-0.484929	0.931752	-0.19018	0.490269	0.145931	0.323444	0.829778	0.305302
1	IPMK	0.0712965	-0.75423	-1.62606	0.757284	0.134763	0.578805	-0.131253	-0.602243	0.035018	0.271317	0.927475	-0.128762	-0.253324	0.609024	0.154822	0.346661	-0.255663	-1.22481	0.560117	0.351214	0.368182	0.807876	1.92481	0.733471	-0.35165	0.497562	-0.285769	-1.18866	0.741991	-0.624863
1	IPO11	0.0244563	-0.687943	-1.48693	0.429263	-0.0402117	0.0999205	0.0424437	0.0566387	0.0107427	0.220593	0.0188142	-0.62869	-1.42115	0.427047	0.297285	0.930799	0.163893	0.343996	0.00337558	-0.10961	0.270601	-0.189126	-0.481532	0.485957	0.135908	0.812209	-0.11683	-0.596922	0.523957	-0.274943
1	IPO5	0.198037	0.611952	1.24146	0.311336	-0.266636	0.735581	0.167088	0.52945	0.917708	0.425334	0.397611	-0.915804	-2.09185	0.441881	-0.426168	0.754078	0.279346	0.775702	0.439875	0.313556	0.497582	0.882842	2.10574	0.833488	-0.208374	0.222477	0.461401	1.42844	0.104045	0.473982
1	IPPK	0.140121	-0.390942	-0.863541	0.733901	0.377332	0.499	0.0818782	0.206225	0.341241	0.255374	0.275148	-0.235137	-0.501816	0.907213	0.282203	0.742379	-0.0164318	-0.330277	0.861085	0.106743	0.887049	-0.134859	-0.350554	0.267574	-0.174182	0.00950562	0.534431	1.68423	0.850851	0.107808
1	IQGAP1	0.68261	-0.620244	-1.34483	0.981326	-0.128323	0.2947	-0.0923694	-0.454746	0.229862	0.0643046	0.818922	-0.161075	-0.328807	0.678471	0.094529	0.221879	-0.120051	-0.717731	0.160764	-0.254633	0.180045	-0.439285	-1.08531	0.453026	0.0830687	0.502457	0.34652	1.02604	0.751225	-0.172858
1	IREB2	0.581109	-0.290692	-0.653124	0.9528	-0.437628	0.0879033	-0.278888	-1.16226	0.539961	0.183806	0.51946	-0.43444	-0.967386	0.272967	0.181852	0.701914	-0.0817214	-0.574409	0.330854	-0.0679154	0.281929	-0.174059	-0.445166	0.597428	0.246558	0.22443	0.160845	0.375683	0.446205	-0.206171
1	IRF1	0.902122	-0.60161	-1.30572	0.0365898	-0.470225	0.00103345	-0.913199	-3.56839	0.0191937	-0.241671	0.0222795	-0.906855	-2.07095	0.0118001	-0.401846	0.655758	0.132628	0.22709	0.00700337	0.428527	0.605575	-0.735653	-1.80061	0.138415	-0.287802	0.0325435	-1.43828	-5.22555	0.0221095	-0.169009
1	IRF2BPL	0.303915	-0.718977	-1.55206	0.664237	0.530233	0.994354	0.31885	1.10513	0.496343	0.0252967	0.261421	-0.301075	-0.655846	0.424023	-0.237694	0.233278	0.658928	2.19504	0.869656	0.0362116	0.345067	-0.161764	-0.41549	0.463861	-0.128728	0.657441	0.410982	1.25183	0.83178	0.288875
1	IRF4	0.966145	-0.402691	-0.888201	0.0158418	0.108267	0.546687	-0.209408	-0.898708	0.43858	-0.265458	0.581381	0.12922	0.349322	0.741508	0.0367317	0.0728058	-0.608933	-2.54577	0.979033	-0.00453575	0.545095	-0.0732764	-0.20192	0.183976	-0.60562	0.111921	0.172769	0.417449	0.338643	0.0959966
1	IRS1	0.464385	0.657946	1.338	0.272059	-0.184575	0.694297	-0.19822	-0.856269	0.734244	-0.133905	0.0126289	0.888721	2.12351	0.141358	-0.127799	0.557006	-0.2451	-1.18532	0.107496	-0.226202	0.144588	0.849014	2.0241	0.242601	-0.370284	0.501639	0.946494	3.12756	0.866979	-0.0277167
1	IRS2	0.494289	-0.252822	-0.573638	0.0578577	0.406346	0.440549	0.29089	0.999065	0.263323	-0.27551	0.476521	-0.0517964	-0.0735325	0.430787	0.146608	0.162948	-0.289655	-1.35192	0.991306	-0.0122522	0.2521	0.560454	1.32764	0.233482	-0.214611	0.118132	0.308107	0.891494	0.378251	0.212017
1	IRS4	0.918777	0.520671	1.04987	0.705916	-0.385309	0.208083	0.275471	0.940578	0.880125	0.199479	0.588038	0.211741	0.542089	0.55816	-0.0068798	0.929776	0.373443	1.12755	0.452887	-0.213167	0.0165405	0.604974	1.43509	0.692693	-0.265936	0.101608	0.419679	1.2823	0.427659	0.521412
1	ITGA5	0.327844	-0.236015	-0.538361	0.414228	0.986858	0.873326	0.031505	0.0151451	0.954121	0.118509	0.222466	-0.542331	-1.21942	0.998652	0.237706	0.246265	-0.538423	-2.28212	0.460354	-0.026441	0.615773	0.186703	0.425559	0.225327	-0.31799	0.0984915	-0.359227	-1.44596	0.163014	-0.297589
1	ITGA8	0.666868	0.009849	-0.0223098	0.381737	0.116489	0.447742	0.372572	1.30891	0.0642896	0.331629	0.914906	0.226235	0.575949	0.818788	-0.11747	0.0119203	0.349275	1.03718	0.132802	-0.288799	0.084791	0.628103	1.49091	0.613163	-0.143467	0.00922554	0.860114	2.825	0.699137	0.00633113
1	ITGAV	0.315923	1.01445	2.08627	0.873608	-0.23125	0.811378	-0.000704838	-0.107036	0.10934	-0.109435	0.378254	-0.855836	-1.95177	0.612947	0.200769	0.486829	0.114869	0.160687	0.14092	-0.346546	0.123026	-0.652073	-1.59889	0.66086	-0.242285	0.679866	-0.256936	-1.08767	0.963658	0.347944
1	ITGB1	0.0731866	0.561119	1.13477	0.754642	0.400054	0.296802	0.196755	0.641985	0.113865	0.263913	0.103855	0.416452	1.0203	0.149655	0.270081	0.0447194	0.435842	1.36088	0.341039	-0.224206	0.0407666	0.498443	1.17797	0.101557	-0.497938	0.331049	0.732181	2.37689	0.0976117	0.531926
1	ITGB1BP1	0.896244	0.232079	0.444135	0.696139	-0.291135	0.0555505	-0.466941	-1.87561	0.639017	-0.350312	0.165612	0.898121	2.14547	0.53275	0.143839	0.176079	0.295173	0.834882	0.709076	-0.344127	0.102743	0.655098	1.55607	0.218441	-0.0574416	0.572948	0.0847778	0.109245	0.452569	-0.476102
1	ITGB2	0.454391	0.68772	1.40049	0.469684	0.274502	0.903235	-0.144166	-0.651226	0.0403065	0.435389	0.330188	-0.925058	-2.11347	0.823772	-0.318446	0.769765	-0.267904	-1.27059	0.221078	-0.417574	0.59983	-0.634793	-1.55718	0.430426	0.0847754	0.0253206	0.73124	2.3736	0.0188028	1.28074
[truncated: 14,592 more rows]
