# Supplementary material for: Defining the ATPome reveals cross-optimization of metabolic pathways
Source: Nat Commun. 2020 Aug 28;11:4319. doi: 10.1038/s41467-020-18084-6 (PMC7455733; doi:10.1038/s41467-020-18084-6)
Supplement: Supplementary file 4 — Supplementary Data 2 [file 41467_2020_18084_MOESM4_ESM.xlsx]

## Sheet: CRISPRi
Supplementary Data 2. Pathway and ontology term enrichment, Related to Figure 2.
Pathway Names and Ontology Terms	Metabolic Condition	Size	Enrichment Score	Normalized Enrichment Score	Nominal p-value	FDR q-value	FWER p-value	Rank at Max	Leading Edge	Link	Genes	Core Enriched Genes	Hit Genes in Core
GO_ACTIVATION_OF_MAPKK_ACTIVITY	Basal	51	0.116742	0.862997	0.649374	0.854809	1	8263	tags=63%, list=52%, signal=130%	http://www.broadinstitute.org/gsea/msigdb/cards/GO_ACTIVATION_OF_MAPKK_ACTIVITY	CRK,BMP4,NTRK1,MAP3K11,MAP3K2,MAP3K8,FRS2,EIF2AK2,FLT1,GRM1,RAP1A,ERCC6,MAP3K7,NGF,MOS,MAP3K4,TNIK,BRAF,F2R,MAP3K1,JAK2,NRK,MAP3K15,C21orf7,EGFR,KIDINS220,GNAI2,CARTPT,KIAA1804,MAP3K12,MAP3K14,ZAK,PSEN1,MAP3K13,TGFBR1,ADAM9,PLCG1,MAP3K9,CRKL,LAMTOR2,TAOK2,KISS1R,EGF,LRRK2,MAP3K10,MAP3K6,RAPGEF1,GADD45B,ADORA1,MAP3K5,RAF1,MAP3K3	['NGF', 'CRKL', 'EGFR', 'ERCC6', 'FRS2', 'TNIK', 'RAF1', 'MAP3K7', 'LRRK2', 'MAP3K11', 'MAP3K2', 'GNAI2', 'PSEN1', 'MAP3K6', 'NTRK1', 'MAP3K4', 'MAP3K5', 'JAK2', 'GRM1', 'BRAF', 'TGFBR1', 'TAOK2', 'NRK', 'BMP4', 'ZAK', 'ADAM9', 'F2R', 'MAP3K13', 'MAP3K15', 'CARTPT', 'GADD45B', 'LAMTOR2']	['MAP3K2', 'BRAF']
GO_ACTIVATION_OF_MAPKK_ACTIVITY	Glycolysis	49	-0.102059	-0.809423	0.695932	0.860254	1	10563	tags=80%, list=66%, signal=235%	http://www.broadinstitute.org/gsea/msigdb/cards/GO_ACTIVATION_OF_MAPKK_ACTIVITY	CRK,BMP4,NTRK1,MAP3K11,MAP3K2,MAP3K8,FRS2,EIF2AK2,FLT1,GRM1,RAP1A,ERCC6,MAP3K7,NGF,MOS,MAP3K4,TNIK,BRAF,F2R,MAP3K1,JAK2,NRK,MAP3K15,C21orf7,EGFR,KIDINS220,GNAI2,CARTPT,KIAA1804,MAP3K12,MAP3K14,ZAK,PSEN1,MAP3K13,TGFBR1,ADAM9,PLCG1,MAP3K9,CRKL,LAMTOR2,TAOK2,KISS1R,EGF,LRRK2,MAP3K10,MAP3K6,RAPGEF1,GADD45B,ADORA1,MAP3K5,RAF1,MAP3K3	['NGF', 'CRKL', 'ADORA1', 'RAP1A', 'MAP3K7', 'PLCG1', 'RAPGEF1', 'RAF1', 'FLT1', 'MAP3K8', 'MAP3K9', 'LRRK2', 'MAP3K11', 'MAP3K2', 'MAP3K3', 'GADD45B', 'MAP3K1', 'MAP3K6', 'NTRK1', 'MAP3K5', 'JAK2', 'GRM1', 'BRAF', 'KISS1R', 'TGFBR1', 'TAOK2', 'NRK', 'MOS', 'EIF2AK2', 'ADAM9', 'MAP3K10', 'F2R', 'MAP3K12', 'MAP3K13', 'MAP3K14', 'MAP3K15', 'CARTPT', 'LAMTOR2']	[]
GO_ACTIVATION_OF_MAPKK_ACTIVITY	Respiration	49	0.117177	0.82676	0.655773	0.886051	1	13212	tags=96%, list=83%, signal=555%	http://www.broadinstitute.org/gsea/msigdb/cards/GO_ACTIVATION_OF_MAPKK_ACTIVITY	CRK,BMP4,NTRK1,MAP3K11,MAP3K2,MAP3K8,FRS2,EIF2AK2,FLT1,GRM1,RAP1A,ERCC6,MAP3K7,NGF,MOS,MAP3K4,TNIK,BRAF,F2R,MAP3K1,JAK2,NRK,MAP3K15,C21orf7,EGFR,KIDINS220,GNAI2,CARTPT,KIAA1804,MAP3K12,MAP3K14,ZAK,PSEN1,MAP3K13,TGFBR1,ADAM9,PLCG1,MAP3K9,CRKL,LAMTOR2,TAOK2,KISS1R,EGF,LRRK2,MAP3K10,MAP3K6,RAPGEF1,GADD45B,ADORA1,MAP3K5,RAF1,MAP3K3	['NGF', 'CRKL', 'ADORA1', 'EGFR', 'ERCC6', 'NTRK1', 'TNIK', 'RAPGEF1', 'CRK', 'RAF1', 'EGF', 'FLT1', 'MAP3K8', 'MAP3K9', 'LRRK2', 'MAP3K11', 'MAP3K2', 'GNAI2', 'PSEN1', 'MAP3K1', 'MAP3K6', 'MAP3K7', 'MAP3K4', 'MAP3K5', 'JAK2', 'GRM1', 'BRAF', 'KISS1R', 'KIDINS220', 'FRS2', 'TAOK2', 'NRK', 'BMP4', 'MOS', 'EIF2AK2', 'PLCG1', 'ADAM9', 'MAP3K10', 'F2R', 'MAP3K12', 'MAP3K13', 'MAP3K14', 'MAP3K15', 'MA…	['KIDINS220', 'MAP3K4']
GO_COP9_SIGNALOSOME	Basal	30	0.218694	1.24171	0.217699	0.543843	1	5507	tags=53%, list=34%, signal=81%	http://www.broadinstitute.org/gsea/msigdb/cards/GO_COP9_SIGNALOSOME	COPS5,DOCK7,GRB2,VPRBP,HSPA6,STOML2,COPS3,AMOTL1,LAT,EPB41L2,COPS6,FLOT1,ATP5A1,DYNLL1,NOD2,MYH9,THEMIS,BASP1,COPS8,GPS1,COPS7A,KIAA0748,NCKIPSD,COPS2,AMOT,WDR6,COPS4,TMOD1,COPS7B,HSPA1L,HSPA5,PLCG1,HSPA7,HSP90AB1	['GPS1', 'COPS8', 'EPB41L2', 'DYNLL1', 'HSPA5', 'WDR6', 'COPS2', 'COPS3', 'ATP5A1', 'MYH9', 'COPS6', 'DOCK7', 'COPS4', 'GRB2', 'TMOD1', 'VPRBP']	['ATP5A1']
GO_COP9_SIGNALOSOME	Glycolysis	28	-0.147198	-0.893861	0.589011	0.79879	1	492	tags=14%, list=3%, signal=15%	http://www.broadinstitute.org/gsea/msigdb/cards/GO_COP9_SIGNALOSOME	COPS5,DOCK7,GRB2,VPRBP,HSPA6,STOML2,COPS3,AMOTL1,LAT,EPB41L2,COPS6,FLOT1,ATP5A1,DYNLL1,NOD2,MYH9,THEMIS,BASP1,COPS8,GPS1,COPS7A,KIAA0748,NCKIPSD,COPS2,AMOT,WDR6,COPS4,TMOD1,COPS7B,HSPA1L,HSPA5,PLCG1,HSPA7,HSP90AB1	['GPS1', 'PLCG1', 'COPS5']	[]
GO_COP9_SIGNALOSOME	Respiration	28	0.525187	3.00098	0.0021322	0.0253166	0.654	4736	tags=79%, list=30%, signal=112%	http://www.broadinstitute.org/gsea/msigdb/cards/GO_COP9_SIGNALOSOME	COPS5,DOCK7,GRB2,VPRBP,HSPA6,STOML2,COPS3,AMOTL1,LAT,EPB41L2,COPS6,FLOT1,ATP5A1,DYNLL1,NOD2,MYH9,THEMIS,BASP1,COPS8,GPS1,COPS7A,KIAA0748,NCKIPSD,COPS2,AMOT,WDR6,COPS4,TMOD1,COPS7B,HSPA1L,HSPA5,PLCG1,HSPA7,HSP90AB1	['AMOTL1', 'COPS8', 'DYNLL1', 'HSPA5', 'COPS2', 'COPS3', 'COPS6', 'COPS4', 'COPS5', 'PLCG1', 'TMOD1', 'HSPA1L', 'MYH9', 'NOD2', 'WDR6', 'EPB41L2', 'COPS7B', 'COPS7A', 'STOML2', 'GRB2', 'FLOT1', 'LAT']	['COPS8', 'COPS4']
GO_EMBRYONIC_ORGAN_MORPHOGENESIS	Basal	267	0.0635328	0.839348	0.679217	0.867054	1	3696	tags=26%, list=23%, signal=33%	http://www.broadinstitute.org/gsea/msigdb/cards/GO_EMBRYONIC_ORGAN_MORPHOGENESIS	MMP14,CHRNA9,CRB2,NOTCH1,HPN,BBS7,ACVR1,EYA1,GSC,ZEB1,SLC39A1,IHH,ATOH1,MED12,NEUROD1,HOXB2,TBX1,YAP1,RBP4,COL2A1,CHRNA10,HOXA7,RAC1,BBS5,TH,HIPK2,WNT9A,DLX6,HOXD4,HOXB5,MYO15A,HOXB3,FGFR2,T,WDPCP,LHFPL5,PTPRQ,VAX2,DSCAML1,HYAL1,TCF21,ARL13B,GLI2,PCGF2,MYCN,PKD2,HOXD3,SP3,WNT11,HIF1A,ATP6V1B1,POU4F3,HOXA2,FOXN4,SIX2,IFT52,ZIC3,MTHFD1L,HOXC9,AXIN1,NOG,MKKS,CEP290,FOXE1,GJA1,ID2,PDZD7,EPHA2,MAPK1,F…	['WNT3A', 'HOXC9', 'HMX3', 'TGFB3', 'COL11A1', 'TBX20', 'ITGA8', 'PAX2', 'FOXE1', 'HIF1A', 'FRS2', 'SMO', 'SPRY2', 'HIPK1', 'TBX1', 'HAND1', 'HAND2', 'FOXI1', 'MAFB', 'ALX4', 'BCR', 'VAX2', 'CCDC103', 'FZD3', 'RARG', 'SIX4', 'PSEN1', 'RAC1', 'OTX1', 'MIB1', 'GATA3', 'PROX1', 'GLI3', 'MED12', 'KDM6A', 'EDN1', 'MSX1', 'DLX6', 'KDM2B', 'TCF7', 'ENG', 'KCNQ4', 'HOXB1', 'OSR1', 'EFNA1', 'HOXC11', 'SAT…	['HIPK1', 'FGFR2']
GO_EMBRYONIC_ORGAN_MORPHOGENESIS	Glycolysis	266	0.0665048	0.923954	0.55	0.820794	1	6356	tags=45%, list=40%, signal=73%	http://www.broadinstitute.org/gsea/msigdb/cards/GO_EMBRYONIC_ORGAN_MORPHOGENESIS	MMP14,CHRNA9,CRB2,NOTCH1,HPN,BBS7,ACVR1,EYA1,GSC,ZEB1,SLC39A1,IHH,ATOH1,MED12,NEUROD1,HOXB2,TBX1,YAP1,RBP4,COL2A1,CHRNA10,HOXA7,RAC1,BBS5,TH,HIPK2,WNT9A,DLX6,HOXD4,HOXB5,MYO15A,HOXB3,FGFR2,T,WDPCP,LHFPL5,PTPRQ,VAX2,DSCAML1,HYAL1,TCF21,ARL13B,GLI2,PCGF2,MYCN,PKD2,HOXD3,SP3,WNT11,HIF1A,ATP6V1B1,POU4F3,HOXA2,FOXN4,SIX2,IFT52,ZIC3,MTHFD1L,HOXC9,AXIN1,NOG,MKKS,CEP290,FOXE1,GJA1,ID2,PDZD7,EPHA2,MAPK1,F…	['TBX20', 'FOXI1', 'NKX2-5', 'SIX4', 'MIB1', 'SIX3', 'MKKS', 'KDM2B', 'C2CD3', 'IFT52', 'HOXD9', 'IFT57', 'SOD1', 'HOXD4', 'STRA6', 'SP3', 'BMP4', 'RBP4', 'GATA4', 'GATA2', 'ROR2', 'BMP7', 'NPHP3', 'PCGF2', 'TBX3', 'ARID1A', 'CEP290', 'PRRX1', 'ITGA8', 'MMP16', 'FUZ', 'HOXB8', 'HIF1A', 'FRS2', 'VANGL2', 'SOX18', 'STIL', 'CHD7', 'TULP3', 'SMO', 'FRZB', 'ZIC3', 'ZIC1', 'DLX5', 'DLX6', 'ARL13B', 'TC…	['TBX1', 'NRP1']
GO_EMBRYONIC_ORGAN_MORPHOGENESIS	Respiration	266	0.129827	1.58566	0.0515152	0.315187	1	1200	tags=11%, list=8%, signal=11%	http://www.broadinstitute.org/gsea/msigdb/cards/GO_EMBRYONIC_ORGAN_MORPHOGENESIS	MMP14,CHRNA9,CRB2,NOTCH1,HPN,BBS7,ACVR1,EYA1,GSC,ZEB1,SLC39A1,IHH,ATOH1,MED12,NEUROD1,HOXB2,TBX1,YAP1,RBP4,COL2A1,CHRNA10,HOXA7,RAC1,BBS5,TH,HIPK2,WNT9A,DLX6,HOXD4,HOXB5,MYO15A,HOXB3,FGFR2,T,WDPCP,LHFPL5,PTPRQ,VAX2,DSCAML1,HYAL1,TCF21,ARL13B,GLI2,PCGF2,MYCN,PKD2,HOXD3,SP3,WNT11,HIF1A,ATP6V1B1,POU4F3,HOXA2,FOXN4,SIX2,IFT52,ZIC3,MTHFD1L,HOXC9,AXIN1,NOG,MKKS,CEP290,FOXE1,GJA1,ID2,PDZD7,EPHA2,MAPK1,F…	['WNT3A', 'HIF1A', 'CTNNB1', 'TBX3', 'MAFB', 'STIL', 'SIX4', 'PSEN1', 'SIX1', 'DVL1', 'EDN1', 'TCF21', 'PHACTR4', 'NR4A3', 'HOXC11', 'FGF9', 'PROX1', 'BMP4', 'MTHFD1', 'GNAS', 'NTN1', 'ARID1A', 'MTHFD1L', 'SCRIB', 'TFAP2A', 'HOXA3', 'WNT9A', 'PKD2']	['HIF1A']
GO_MEDIATOR_COMPLEX	Basal	34	0.3327	2.05657	0.00540541	0.0401059	1	5332	tags=65%, list=33%, signal=97%	http://www.broadinstitute.org/gsea/msigdb/cards/GO_MEDIATOR_COMPLEX	RBM14,MED17,MED30,MED14,MED10,CDK8,MED12,MED19,THRAP3,MED29,MED20,CCNC,MED21,MED24,MED6,MED22,MED11,MED8,MED13L,MED16,MED26,MED18,MED1,GLI3,MED27,PPARGC1B,MED15,MED28,MED31,MED9,MED13,MED7,MED12L,MED4	['MED29', 'MED28', 'MED20', 'MED22', 'MED24', 'MED1', 'MED6', 'MED7', 'MED8', 'MED9', 'GLI3', 'MED11', 'MED12', 'MED13', 'MED14', 'MED15', 'MED17', 'MED19', 'THRAP3', 'MED30', 'MED31', 'MED13L']	['MED11', 'MED1', 'MED7']
GO_MEDIATOR_COMPLEX	Glycolysis	34	0.505257	3.20862	0	1.49e-05	0.001	2226	tags=53%, list=14%, signal=61%	http://www.broadinstitute.org/gsea/msigdb/cards/GO_MEDIATOR_COMPLEX	RBM14,MED17,MED30,MED14,MED10,CDK8,MED12,MED19,THRAP3,MED29,MED20,CCNC,MED21,MED24,MED6,MED22,MED11,MED8,MED13L,MED16,MED26,MED18,MED1,GLI3,MED27,PPARGC1B,MED15,MED28,MED31,MED9,MED13,MED7,MED12L,MED4	['MED28', 'MED13L', 'THRAP3', 'MED21', 'CCNC', 'MED30', 'MED22', 'MED24', 'MED11', 'MED12', 'MED1', 'MED14', 'MED7', 'MED16', 'MED17', 'MED19', 'MED9', 'MED13']	['MED21', 'MED30', 'MED22', 'MED11', 'MED1', 'MED14', 'MED7', 'MED19']
GO_MEDIATOR_COMPLEX	Respiration	34	0.533742	3.31214	0	0.00508336	0.136	1956	tags=56%, list=12%, signal=64%	http://www.broadinstitute.org/gsea/msigdb/cards/GO_MEDIATOR_COMPLEX	RBM14,MED17,MED30,MED14,MED10,CDK8,MED12,MED19,THRAP3,MED29,MED20,CCNC,MED21,MED24,MED6,MED22,MED11,MED8,MED13L,MED16,MED26,MED18,MED1,GLI3,MED27,PPARGC1B,MED15,MED28,MED31,MED9,MED13,MED7,MED12L,MED4	['MED31', 'THRAP3', 'MED11', 'MED21', 'CCNC', 'MED30', 'MED22', 'MED24', 'MED26', 'GLI3', 'MED1', 'MED7', 'MED16', 'RBM14', 'MED18', 'MED19', 'MED9', 'MED13L', 'MED17']	['MED18', 'MED11', 'MED1', 'THRAP3', 'RBM14']
GO_MITOCHONDRIAL_GENOME_MAINTENANCE	Basal	21	0.261041	1.32655	0.158582	0.47048	1	2679	tags=38%, list=17%, signal=46%	http://www.broadinstitute.org/gsea/msigdb/cards/GO_MITOCHONDRIAL_GENOME_MAINTENANCE	MPV17,SLC25A36,SLC25A4,SLC25A33,MRPL17,DNAJA3,OPA1,AKT3,RRM2B,C17orf42,MRPL39,C10orf2,DNA2,LONP1,MEF2A,SESN2,TYMP,PARP1,CCDC111,POLG2,C20orf72,PIF1,POLG,LIG3	['DNA2', 'MPV17', 'PARP1', 'MRPL39', 'POLG', 'PIF1', 'OPA1', 'MEF2A']	['MEF2A', 'OPA1']
GO_MITOCHONDRIAL_GENOME_MAINTENANCE	Glycolysis	20	0.3222	1.58649	0.0478012	0.321632	1	437	tags=25%, list=3%, signal=26%	http://www.broadinstitute.org/gsea/msigdb/cards/GO_MITOCHONDRIAL_GENOME_MAINTENANCE	MPV17,SLC25A36,SLC25A4,SLC25A33,MRPL17,DNAJA3,OPA1,AKT3,RRM2B,C17orf42,MRPL39,C10orf2,DNA2,LONP1,MEF2A,SESN2,TYMP,PARP1,CCDC111,POLG2,C20orf72,PIF1,POLG,LIG3	['MRPL39', 'OPA1', 'POLG2', 'PARP1', 'MRPL17']	['MRPL39', 'POLG2', 'MRPL17']
GO_MITOCHONDRIAL_GENOME_MAINTENANCE	Respiration	20	-0.537297	-2.55389	0	0.0161515	0.766	272	tags=20%, list=2%, signal=20%	http://www.broadinstitute.org/gsea/msigdb/cards/GO_MITOCHONDRIAL_GENOME_MAINTENANCE	MPV17,SLC25A36,SLC25A4,SLC25A33,MRPL17,DNAJA3,OPA1,AKT3,RRM2B,C17orf42,MRPL39,C10orf2,DNA2,LONP1,MEF2A,SESN2,TYMP,PARP1,CCDC111,POLG2,C20orf72,PIF1,POLG,LIG3	['DNAJA3', 'MRPL39', 'POLG2', 'MRPL17']	['DNAJA3', 'MRPL39', 'POLG2', 'MRPL17']
GO_MITOCHONDRIAL_TRANSLATION	Basal	107	0.351035	3.4387	0	0	0	4610	tags=59%, list=29%, signal=82%	http://www.broadinstitute.org/gsea/msigdb/cards/GO_MITOCHONDRIAL_TRANSLATION	MRPS21,MTRF1,MRPL30,MRPL37,MRPL13,MRPS27,TUFM,MRPL17,MRPL34,MRPL54,DAP3,TSFM,MRPL9,MRPS10,MRPL24,MRPS18A,MTIF2,MRPL18,MRPL3,MRPS2,MRPL41,MRPL50,MRPL48,MRPL27,MRPS23,MRPL42,MRPL28,MRPS24,MRPS30,MRPL36,MRPL33,PTCD3,MRPL10,MRPL39,MRPL45,MRPL53,MRPL12,MRPL14,MRPS11,MRPS36,MRPS31,GFM2,HARS,MRPS15,MRPL44,MRPL51,MRPL23,MRPS18C,GATC,MRPL15,MRPL52,MRPL21,MRPL20,MRPS18B,NDUFA7,MRPL16,AURKAIP1,YARS2,PTRH1,M…	['MRPL24', 'MRPL27', 'MRPL21', 'MRPL20', 'MRPL23', 'MTRF1', 'MRPS30', 'MRPS17', 'MRPS16', 'MRPS15', 'DARS2', 'MTIF3', 'RARS2', 'MRPS11', 'MRPS10', 'HARS', 'QRSL1', 'ICT1', 'CHCHD1', 'MRPS9', 'MRP63', 'MRPS35', 'MRPS36', 'MRPS31', 'MTIF2', 'MRPS33', 'MRPL54', 'MRPL18', 'MRPL50', 'MRPL51', 'MRPL19', 'AARS2', 'MRPL37', 'TARS2', 'MRPL32', 'MRPL15', 'MRPL30', 'MRPL17', 'MRPS7', 'MRPS6', 'MRPS5', 'PET1…	['TARS2', 'MRPS35', 'MRPS22', 'MRPS18C', 'MRPS17', 'MRPS7', 'AARS2']
GO_MITOCHONDRIAL_TRANSLATION	Glycolysis	104	0.50939	5.13638	0	0	0	2252	tags=57%, list=14%, signal=66%	http://www.broadinstitute.org/gsea/msigdb/cards/GO_MITOCHONDRIAL_TRANSLATION	MRPS21,MTRF1,MRPL30,MRPL37,MRPL13,MRPS27,TUFM,MRPL17,MRPL34,MRPL54,DAP3,TSFM,MRPL9,MRPS10,MRPL24,MRPS18A,MTIF2,MRPL18,MRPL3,MRPS2,MRPL41,MRPL50,MRPL48,MRPL27,MRPS23,MRPL42,MRPL28,MRPS24,MRPS30,MRPL36,MRPL33,PTCD3,MRPL10,MRPL39,MRPL45,MRPL53,MRPL12,MRPL14,MRPS11,MRPS36,MRPS31,GFM2,HARS,MRPS15,MRPL44,MRPL51,MRPL23,MRPS18C,GATC,MRPL15,MRPL52,MRPL21,MRPL20,MRPS18B,NDUFA7,MRPL16,AURKAIP1,YARS2,PTRH1,M…	['MRPL24', 'MRPL27', 'MRPL20', 'MTRF1L', 'MRPL22', 'MRPL12', 'NDUFA7', 'MRPS23', 'MRPS17', 'MRPS16', 'MRPS14', 'MTIF3', 'RARS2', 'MRPS10', 'MTRF1', 'AURKAIP1', 'CHCHD1', 'MRPL16', 'MRPS35', 'MRPS30', 'MRPS33', 'MRPL18', 'MRPL50', 'MRPL19', 'AARS2', 'MRPL10', 'MRPL36', 'MRPL37', 'MRPL34', 'TARS2', 'MRPL14', 'MRPL15', 'MRPL30', 'MRPL17', 'MRPS7', 'MRPS6', 'MRPS2', 'MRPL39', 'HARS2', 'MRPL3', 'MRPS1…	['MRPL24', 'MRPL20', 'MRPL22', 'MTIF3', 'MTIF2', 'MRPL16', 'MRPL50', 'MRPL19', 'AARS2', 'MRPL10', 'NDUFA7', 'MRPL34', 'TARS2', 'MRPL15', 'MRPL30', 'MRPL17', 'MRPS7', 'MRPS6', 'MRPS2', 'MRPL39', 'MRPL3', 'MRPS12', 'MRPL9', 'MRPS27', 'MRPS25', 'MRPS22', 'MRPS23', 'MRPS21', 'MRPL43', 'MRPL44', 'TUFM', 'RARS2']
GO_MITOCHONDRIAL_TRANSLATION	Respiration	104	-0.859393	-7.50077	0	0	0	753	tags=71%, list=5%, signal=74%	http://www.broadinstitute.org/gsea/msigdb/cards/GO_MITOCHONDRIAL_TRANSLATION	MRPS21,MTRF1,MRPL30,MRPL37,MRPL13,MRPS27,TUFM,MRPL17,MRPL34,MRPL54,DAP3,TSFM,MRPL9,MRPS10,MRPL24,MRPS18A,MTIF2,MRPL18,MRPL3,MRPS2,MRPL41,MRPL50,MRPL48,MRPL27,MRPS23,MRPL42,MRPL28,MRPS24,MRPS30,MRPL36,MRPL33,PTCD3,MRPL10,MRPL39,MRPL45,MRPL53,MRPL12,MRPL14,MRPS11,MRPS36,MRPS31,GFM2,HARS,MRPS15,MRPL44,MRPL51,MRPL23,MRPS18C,GATC,MRPL15,MRPL52,MRPL21,MRPL20,MRPS18B,NDUFA7,MRPL16,AURKAIP1,YARS2,PTRH1,M…	['MRPL24', 'MRPL27', 'MRPL21', 'MRPL20', 'MRPL23', 'MRPL22', 'MRPS31', 'MRPL28', 'MRPS23', 'MRPS17', 'MRPS16', 'MRPS15', 'TARS2', 'RARS2', 'MRPL13', 'MRPS10', 'MRPL14', 'MTRF1', 'GFM1', 'MRPL15', 'QRSL1', 'CHCHD1', 'MRPL16', 'TSFM', 'MRPS34', 'MRPL18', 'MRPS30', 'MRPS33', 'MRPL54', 'MRPL55', 'MRPL50', 'MRPL52', 'MRPL19', 'AARS2', 'MRPL10', 'MRPL36', 'MRPL37', 'MRPL34', 'MRPL35', 'MRPL32', 'MRPL33…	['MRPL24', 'MRPL27', 'MRPL21', 'MRPL20', 'MRPL23', 'MRPL22', 'MRPL28', 'MRPS23', 'MRPS17', 'MRPS16', 'MRPS15', 'TARS2', 'RARS2', 'MRPS10', 'MRPL14', 'MRPL15', 'QRSL1', 'CHCHD1', 'MRPL16', 'MRPS7', 'MRPS34', 'MRPS30', 'MRPS33', 'MRPL55', 'MRPL50', 'MRPL52', 'MRPL19', 'AARS2', 'MRPL37', 'MRPL10', 'MRPL36', 'MTRF1', 'MRPL34', 'MRPL13', 'MRPL32', 'MRPL33', 'MRPL30', 'MRPL17', 'MRPL18', 'MRPS6', 'MRPS…
GO_MITOCHONDRIAL_TRANSMEMBRANE_TRANSPORT	Basal	53	0.238274	1.76838	0.0212014	0.137657	1	5506	tags=55%, list=34%, signal=83%	http://www.broadinstitute.org/gsea/msigdb/cards/GO_MITOCHONDRIAL_TRANSMEMBRANE_TRANSPORT	HSP90AA1,ATP5J2,STOML2,BRP44L,ATP5E,TIMM50,ACACA,C18orf55,TIMM44,TIMM23,HSPA4,SLC25A20,CCDC109B,ATP5F1,DNLZ,MICU1,ACACB,PRKAG2,NDUFA13,TIMM17B,CHCHD4,SLC25A33,ATP5G2,CPT1B,PRKAA2,TOMM40L,ATP5I,ATP5A1,ATP5J,MRS2,TIMM22,ATP5C1,ATP5G3,ATP5G1,AFG3L2,PAM16,ATP5B,ATP5L,TOMM22,PRKAB2,C22orf32,TOMM20L,BRP44,TIMM9,TIMM10,TOMM40,TOMM20,TOMM7,LOC100652748,CPT2,MCU,ATP5S,SAMM50,TIMM17A,CPT1A,ATP5O,ATP5H,ATP5D	['DNLZ', 'TOMM40L', 'HSPA4', 'ATP5J2', 'ATP5L', 'PRKAA2', 'ATP5J', 'AFG3L2', 'ATP5O', 'TOMM20', 'TOMM22', 'ATP5B', 'ATP5E', 'ATP5D', 'ATP5C1', 'TOMM7', 'TIMM17A', 'ATP5A1', 'CCDC109B', 'CPT1B', 'ACACA', 'TIMM9', 'SAMM50', 'TIMM44', 'ATP5H', 'HSP90AA1', 'TIMM23', 'TIMM22', 'ATP5F1']	['ATP5B', 'ATP5A1', 'AFG3L2', 'PRKAA2', 'SAMM50']
GO_MITOCHONDRIAL_TRANSMEMBRANE_TRANSPORT	Glycolysis	36	0.281816	1.87805	0.0095057	0.131147	1	1503	tags=31%, list=9%, signal=34%	http://www.broadinstitute.org/gsea/msigdb/cards/GO_MITOCHONDRIAL_TRANSMEMBRANE_TRANSPORT	HSP90AA1,ATP5J2,STOML2,BRP44L,ATP5E,TIMM50,ACACA,C18orf55,TIMM44,TIMM23,HSPA4,SLC25A20,CCDC109B,ATP5F1,DNLZ,MICU1,ACACB,PRKAG2,NDUFA13,TIMM17B,CHCHD4,SLC25A33,ATP5G2,CPT1B,PRKAA2,TOMM40L,ATP5I,ATP5A1,ATP5J,MRS2,TIMM22,ATP5C1,ATP5G3,ATP5G1,AFG3L2,PAM16,ATP5B,ATP5L,TOMM22,PRKAB2,C22orf32,TOMM20L,BRP44,TIMM9,TIMM10,TOMM40,TOMM20,TOMM7,LOC100652748,CPT2,MCU,ATP5S,SAMM50,TIMM17A,CPT1A,ATP5O,ATP5H,ATP5D	['TIMM17A', 'TOMM40L', 'HSPA4', 'NDUFA13', 'PRKAA2', 'CPT1B', 'TIMM9', 'AFG3L2', 'TOMM22', 'HSP90AA1', 'TIMM23']	['TIMM9', 'AFG3L2', 'TIMM23', 'PRKAA2', 'TOMM22']
GO_MITOCHONDRIAL_TRANSMEMBRANE_TRANSPORT	Respiration	36	-0.385637	-2.33971	0.00181818	0.0627152	0.999	1930	tags=36%, list=12%, signal=41%	http://www.broadinstitute.org/gsea/msigdb/cards/GO_MITOCHONDRIAL_TRANSMEMBRANE_TRANSPORT	HSP90AA1,ATP5J2,STOML2,BRP44L,ATP5E,TIMM50,ACACA,C18orf55,TIMM44,TIMM23,HSPA4,SLC25A20,CCDC109B,ATP5F1,DNLZ,MICU1,ACACB,PRKAG2,NDUFA13,TIMM17B,CHCHD4,SLC25A33,ATP5G2,CPT1B,PRKAA2,TOMM40L,ATP5I,ATP5A1,ATP5J,MRS2,TIMM22,ATP5C1,ATP5G3,ATP5G1,AFG3L2,PAM16,ATP5B,ATP5L,TOMM22,PRKAB2,C22orf32,TOMM20L,BRP44,TIMM9,TIMM10,TOMM40,TOMM20,TOMM7,LOC100652748,CPT2,MCU,ATP5S,SAMM50,TIMM17A,CPT1A,ATP5O,ATP5H,ATP5D	['CPT1A', 'ACACA', 'SLC25A33', 'CHCHD4', 'SLC25A20', 'TIMM9', 'MRS2', 'TIMM10', 'TOMM22', 'TIMM50', 'TIMM23', 'TIMM22', 'MICU1']	['ACACA', 'CHCHD4', 'TIMM9', 'TOMM22', 'TIMM50', 'TIMM22']
GO_MONOSACCHARIDE_CATABOLIC_PROCESS	Basal	54	0.149308	1.11066	0.318182	0.647897	1	3968	tags=35%, list=25%, signal=47%	http://www.broadinstitute.org/gsea/msigdb/cards/GO_MONOSACCHARIDE_CATABOLIC_PROCESS	PFKFB3,TPI1,PKM2,GCK,ALDH1A1,PGM5,RBKS,ALDOB,PKLR,FUT6,ENO3,RPE,LRP5,PGK1,DAK,GAPDHS,FUT7,PGM2,LOC729020,PFKL,HK2,FUT5,PFKFB1,SORD,PGAM2,GALE,GALK1,ALDOC,HK3,PFKFB2,PFKFB4,CRYL1,HK1,ENO1,GALT,XYLB,GLB1,AKR1A1,GPI,PGAM1,FUT2,PFKM,ENO2,FUT4,PGM1,FUT1,BAD,FUT8,DCXR,GLYCTK,GAPDH,ALDOA,DHDH,KHK,FUT9,FUT10,NUDT5,PFKP,TKTL1,	['GALT', 'LOC729020', 'TPI1', 'GALK1', 'GPI', 'LRP5', 'HK2', 'PFKM', 'ENO1', 'BAD', 'PGAM2', 'PGAM1', 'DHDH', 'ALDOC', 'ALDOB', 'ENO2', 'ALDH1A1', 'FUT9', 'PGK1']	['HK2', 'PGK1']
GO_MONOSACCHARIDE_CATABOLIC_PROCESS	Glycolysis	52	0.30461	2.33722	0	0.0126264	0.851	969	tags=21%, list=6%, signal=22%	http://www.broadinstitute.org/gsea/msigdb/cards/GO_MONOSACCHARIDE_CATABOLIC_PROCESS	PFKFB3,TPI1,PKM2,GCK,ALDH1A1,PGM5,RBKS,ALDOB,PKLR,FUT6,ENO3,RPE,LRP5,PGK1,DAK,GAPDHS,FUT7,PGM2,LOC729020,PFKL,HK2,FUT5,PFKFB1,SORD,PGAM2,GALE,GALK1,ALDOC,HK3,PFKFB2,PFKFB4,CRYL1,HK1,ENO1,GALT,XYLB,GLB1,AKR1A1,GPI,PGAM1,FUT2,PFKM,ENO2,FUT4,PGM1,FUT1,BAD,FUT8,DCXR,GLYCTK,GAPDH,ALDOA,DHDH,KHK,FUT9,FUT10,NUDT5,PFKP,TKTL1,	['GPI', 'HK2', 'TKTL1', 'PGM1', 'PFKP', 'ENO1', 'ENO2', 'PGAM1', 'ALDOA', 'ALDOC', 'PGK1']	['HK2', 'ENO1', 'PGAM1', 'PGK1', 'PFKP']
GO_MONOSACCHARIDE_CATABOLIC_PROCESS	Respiration	52	0.253361	1.88528	0.0115741	0.20612	1	3510	tags=37%, list=22%, signal=47%	http://www.broadinstitute.org/gsea/msigdb/cards/GO_MONOSACCHARIDE_CATABOLIC_PROCESS	PFKFB3,TPI1,PKM2,GCK,ALDH1A1,PGM5,RBKS,ALDOB,PKLR,FUT6,ENO3,RPE,LRP5,PGK1,DAK,GAPDHS,FUT7,PGM2,LOC729020,PFKL,HK2,FUT5,PFKFB1,SORD,PGAM2,GALE,GALK1,ALDOC,HK3,PFKFB2,PFKFB4,CRYL1,HK1,ENO1,GALT,XYLB,GLB1,AKR1A1,GPI,PGAM1,FUT2,PFKM,ENO2,FUT4,PGM1,FUT1,BAD,FUT8,DCXR,GLYCTK,GAPDH,ALDOA,DHDH,KHK,FUT9,FUT10,NUDT5,PFKP,TKTL1,	['FUT8', 'FUT10', 'GPI', 'ENO1', 'CRYL1', 'TKTL1', 'BAD', 'PFKP', 'GAPDH', 'HK2', 'RBKS', 'PGAM1', 'ALDOA', 'ALDOC', 'PGK1', 'ENO2', 'ALDH1A1', 'FUT9', 'PFKM']	['HK2', 'PFKM', 'ENO2', 'GPI', 'PGK1']
GO_NEURON_FATE_COMMITMENT	Basal	67	0.0760503	0.630681	0.909584	0.969293	1	8384	tags=60%, list=52%, signal=125%	http://www.broadinstitute.org/gsea/msigdb/cards/GO_NEURON_FATE_COMMITMENT	GLI2,TGFBR1,LHX3,EVX1,HES5,DMRT3,WNT1,FEV,OLIG2,NTRK3,DMRTA2,GATA2,GBX1,TLX3,LBX1,AXIN1,DBX1,BCL11B,ID2,NOTCH3,C17orf96,MNX1,PRRX1,SIX1,HOXD10,FOXN4,DLL4,NKX6-2,HOXC10,PAX7,OLIG1,NRG1,FEZF2,SHH,POU4F1,ATOH1,HES1,SMARCC2,SOX1,NKX2-2,SATB2,DLX1,FOXA1,NOTCH1,NKX2-1,DLL1,ISL1,RBPJ,ASCL1,OLIG3,EYA1,GSX1,PTF1A,GLI3,TBR1,BMP4,SMAD4,ISL2,ZNF521,TGFB2,GSX2,JAG2,CDC42,NKX6-1,PAX6,DLX2,SUFU,	['SMARCC2', 'TGFB2', 'DMRT3', 'SMAD4', 'ISL1', 'TBR1', 'BCL11B', 'FOXN4', 'SOX1', 'LHX3', 'AXIN1', 'GSX2', 'RBPJ', 'GLI3', 'ATOH1', 'OLIG1', 'EYA1', 'TGFBR1', 'POU4F1', 'ASCL1', 'EVX1', 'FEV', 'DLL1', 'PAX7', 'DLL4', 'SATB2', 'SHH', 'GATA2', 'NKX6-1', 'NKX2-1', 'ZNF521', 'BMP4', 'HOXC10', 'DMRTA2', 'NOTCH1', 'HOXD10', 'TLX3', 'FOXA1', 'PRRX1', 'HES5']	[]
GO_NEURON_FATE_COMMITMENT	Glycolysis	66	0.146865	1.23943	0.190813	0.588134	1	6170	tags=52%, list=39%, signal=84%	http://www.broadinstitute.org/gsea/msigdb/cards/GO_NEURON_FATE_COMMITMENT	GLI2,TGFBR1,LHX3,EVX1,HES5,DMRT3,WNT1,FEV,OLIG2,NTRK3,DMRTA2,GATA2,GBX1,TLX3,LBX1,AXIN1,DBX1,BCL11B,ID2,NOTCH3,C17orf96,MNX1,PRRX1,SIX1,HOXD10,FOXN4,DLL4,NKX6-2,HOXC10,PAX7,OLIG1,NRG1,FEZF2,SHH,POU4F1,ATOH1,HES1,SMARCC2,SOX1,NKX2-2,SATB2,DLX1,FOXA1,NOTCH1,NKX2-1,DLL1,ISL1,RBPJ,ASCL1,OLIG3,EYA1,GSX1,PTF1A,GLI3,TBR1,BMP4,SMAD4,ISL2,ZNF521,TGFB2,GSX2,JAG2,CDC42,NKX6-1,PAX6,DLX2,SUFU,	['SMARCC2', 'DMRT3', 'SMAD4', 'ISL1', 'BCL11B', 'NKX2-2', 'SOX1', 'LHX3', 'FEZF2', 'GSX2', 'GATA2', 'GSX1', 'SIX1', 'NTRK3', 'GLI3', 'JAG2', 'EYA1', 'ASCL1', 'FEV', 'POU4F1', 'DLL4', 'SUFU', 'OLIG2', 'NKX6-1', 'NKX2-1', 'ZNF521', 'BMP4', 'DMRTA2', 'WNT1', 'ID2', 'NOTCH1', 'FOXA1', 'PRRX1', 'HES5']	[]
GO_NEURON_FATE_COMMITMENT	Respiration	66	0.128076	1.00721	0.391521	0.751405	1	3003	tags=27%, list=19%, signal=33%	http://www.broadinstitute.org/gsea/msigdb/cards/GO_NEURON_FATE_COMMITMENT	GLI2,TGFBR1,LHX3,EVX1,HES5,DMRT3,WNT1,FEV,OLIG2,NTRK3,DMRTA2,GATA2,GBX1,TLX3,LBX1,AXIN1,DBX1,BCL11B,ID2,NOTCH3,C17orf96,MNX1,PRRX1,SIX1,HOXD10,FOXN4,DLL4,NKX6-2,HOXC10,PAX7,OLIG1,NRG1,FEZF2,SHH,POU4F1,ATOH1,HES1,SMARCC2,SOX1,NKX2-2,SATB2,DLX1,FOXA1,NOTCH1,NKX2-1,DLL1,ISL1,RBPJ,ASCL1,OLIG3,EYA1,GSX1,PTF1A,GLI3,TBR1,BMP4,SMAD4,ISL2,ZNF521,TGFB2,GSX2,JAG2,CDC42,NKX6-1,PAX6,DLX2,SUFU,	['NKX2-1', 'GBX1', 'BMP4', 'AXIN1', 'POU4F1', 'ISL1', 'RBPJ', 'NOTCH1', 'SIX1', 'BCL11B', 'FEV', 'GLI3', 'SATB2', 'JAG2', 'SOX1', 'OLIG2', 'ZNF521', 'WNT1']	[]
GO_NUCLEAR_EXOSOME_RNASE_COMPLEX_	Basal	15	0.396059	1.7258	0.0251451	0.162101	1	3451	tags=53%, list=22%, signal=68%	http://www.broadinstitute.org/gsea/msigdb/cards/GO_NUCLEAR_EXOSOME_RNASE_COMPLEX_	EXOSC3,EXOSC10,C1D,MPHOSPH6,EXOSC4,EXOSC2,DIS3L2,EXOSC7,EXOSC1,EXOSC8,EXOSC5,EXOSC9,DIS3L,DIS3,EXOSC6,	['EXOSC10', 'DIS3', 'MPHOSPH6', 'EXOSC9', 'DIS3L', 'EXOSC7', 'EXOSC4', 'DIS3L2']	['EXOSC10', 'EXOSC4']
GO_NUCLEAR_EXOSOME_RNASE_COMPLEX_	Glycolysis	15	0.430438	1.92465	0.0136986	0.111936	1	1652	tags=47%, list=10%, signal=52%	http://www.broadinstitute.org/gsea/msigdb/cards/GO_NUCLEAR_EXOSOME_RNASE_COMPLEX_	EXOSC3,EXOSC10,C1D,MPHOSPH6,EXOSC4,EXOSC2,DIS3L2,EXOSC7,EXOSC1,EXOSC8,EXOSC5,EXOSC9,DIS3L,DIS3,EXOSC6,	['EXOSC10', 'DIS3', 'EXOSC6', 'MPHOSPH6', 'EXOSC8', 'EXOSC2', 'DIS3L']	['EXOSC10']
GO_NUCLEAR_EXOSOME_RNASE_COMPLEX_	Respiration	15	0.631431	2.72505	0.00215517	0.128757	1	5161	tags=93%, list=32%, signal=138%	http://www.broadinstitute.org/gsea/msigdb/cards/GO_NUCLEAR_EXOSOME_RNASE_COMPLEX_	EXOSC3,EXOSC10,C1D,MPHOSPH6,EXOSC4,EXOSC2,DIS3L2,EXOSC7,EXOSC1,EXOSC8,EXOSC5,EXOSC9,DIS3L,DIS3,EXOSC6,	['EXOSC10', 'DIS3', 'EXOSC6', 'MPHOSPH6', 'EXOSC8', 'EXOSC9', 'DIS3L2', 'EXOSC2', 'EXOSC3', 'EXOSC1', 'DIS3L', 'EXOSC7', 'EXOSC4', 'EXOSC5']	['EXOSC8', 'EXOSC9']
GO_PROTEASOME_COMPLEX	Basal	76	0.210127	1.79666	0.0139616	0.123745	1	3309	tags=34%, list=21%, signal=43%	http://www.broadinstitute.org/gsea/msigdb/cards/GO_PROTEASOME_COMPLEX	TXNL1,PSMB9,PSMD1,DNAJB2,WFS1,PSMB4,RAD23A,PSMA6,PSME4,PSMB8,PSMD13,GET4,UBQLN1,BAG6,PSMC2,UBE3C,USP14,PSMF1,PSMA1,PSMD12,AMFR,PSMC1,UBR1,PSME1,SHFM1,PSMD10,PSMD5,PSMD14,PSMB2,PSMD7,PSMD2,PSMB6,RAD23B,PSMD3,IDE,UCHL5,PSMC4,KIAA0368,PSMB7,UBL4A,PSMB5,PSMG2,UBXN1,PSMD9,PSMC3,VCP,PSMD11,PSME2,PSMC5,PSMA4,PSMA7,ADRM1,PSME3,UBE3A,PSMA2,PSMA5,PSMB10,UBQLN4,PSMD4,PSMA3,AUP1,PSMC6,PSMB11,PAAF1,HSPB1,PSMG…	['RAD23A', 'PSMD4', 'PSMF1', 'SYVN1', 'DNAJB2', 'PSMA2', 'PSMA3', 'PSMA1', 'PSMA6', 'PSMA7', 'PSMA4', 'PSMA5', 'PSMC3', 'ADRM1', 'UBXN1', 'TXNL1', 'UBR1', 'PSMC4', 'GET4', 'PSMD14', 'PSMD11', 'PSMD12', 'UBE3C', 'PSMB5', 'PSMB3', 'PSMD7']	['PSMA2', 'PSMA1', 'PSMA6']
GO_PROTEASOME_COMPLEX	Glycolysis	74	0.162781	1.45274	0.0815972	0.423614	1	3562	tags=35%, list=22%, signal=45%	http://www.broadinstitute.org/gsea/msigdb/cards/GO_PROTEASOME_COMPLEX	TXNL1,PSMB9,PSMD1,DNAJB2,WFS1,PSMB4,RAD23A,PSMA6,PSME4,PSMB8,PSMD13,GET4,UBQLN1,BAG6,PSMC2,UBE3C,USP14,PSMF1,PSMA1,PSMD12,AMFR,PSMC1,UBR1,PSME1,SHFM1,PSMD10,PSMD5,PSMD14,PSMB2,PSMD7,PSMD2,PSMB6,RAD23B,PSMD3,IDE,UCHL5,PSMC4,KIAA0368,PSMB7,UBL4A,PSMB5,PSMG2,UBXN1,PSMD9,PSMC3,VCP,PSMD11,PSME2,PSMC5,PSMA4,PSMA7,ADRM1,PSME3,UBE3A,PSMA2,PSMA5,PSMB10,UBQLN4,PSMD4,PSMA3,AUP1,PSMC6,PSMB11,PAAF1,HSPB1,PSMG…	['BAG6', 'RAD23A', 'PSMD7', 'PSMD1', 'UBE3C', 'PSMA2', 'PSMA1', 'PSMA7', 'PSMG3', 'PSMC2', 'UBXN1', 'PSMC6', 'SEL1L', 'HSPB1', 'PSME2', 'PSME3', 'PSME1', 'AMFR', 'USP14', 'GET4', 'PSMA8', 'PAAF1', 'PSMD11', 'PSMD13', 'PSMD12', 'PSMB6']	['PSMA2']
GO_PROTEASOME_COMPLEX	Respiration	74	0.220399	1.85901	0.0375587	0.21054	1	1369	tags=24%, list=9%, signal=26%	http://www.broadinstitute.org/gsea/msigdb/cards/GO_PROTEASOME_COMPLEX	TXNL1,PSMB9,PSMD1,DNAJB2,WFS1,PSMB4,RAD23A,PSMA6,PSME4,PSMB8,PSMD13,GET4,UBQLN1,BAG6,PSMC2,UBE3C,USP14,PSMF1,PSMA1,PSMD12,AMFR,PSMC1,UBR1,PSME1,SHFM1,PSMD10,PSMD5,PSMD14,PSMB2,PSMD7,PSMD2,PSMB6,RAD23B,PSMD3,IDE,UCHL5,PSMC4,KIAA0368,PSMB7,UBL4A,PSMB5,PSMG2,UBXN1,PSMD9,PSMC3,VCP,PSMD11,PSME2,PSMC5,PSMA4,PSMA7,ADRM1,PSME3,UBE3A,PSMA2,PSMA5,PSMB10,UBQLN4,PSMD4,PSMA3,AUP1,PSMC6,PSMB11,PAAF1,HSPB1,PSMG…	['SEL1L', 'PAAF1', 'PSMC6', 'PSMD5', 'PSMF1', 'PSMD11', 'PSMD13', 'PSMD12', 'PSMA2', 'PSMA1', 'PSMA7', 'PSMG3', 'UCHL5', 'PSMB6', 'WFS1', 'PSMC4', 'PSMD7', 'PSMB1']	['PSMA2']
GO_PROTEIN_NEDDYLATION	Basal	13	0.197707	0.807244	0.705556	0.88576	1	12819	tags=100%, list=80%, signal=506%	http://www.broadinstitute.org/gsea/msigdb/cards/GO_PROTEIN_NEDDYLATION	NEDD8,DCUN1D1,UBE2M,DCUN1D3,NAE1,TRIM40,RBX1,DCUN1D4,UBA3,DCUN1D2,DCUN1D5,RNF7,UBE2F,	['NEDD8', 'UBE2M', 'NAE1', 'UBE2F', 'DCUN1D1', 'DCUN1D2', 'DCUN1D3', 'DCUN1D4', 'UBA3', 'RBX1', 'RNF7', 'TRIM40', 'DCUN1D5']	[]
GO_PROTEIN_NEDDYLATION	Glycolysis	13	-0.213105	-0.904742	0.562863	0.788389	1	851	tags=23%, list=5%, signal=24%	http://www.broadinstitute.org/gsea/msigdb/cards/GO_PROTEIN_NEDDYLATION	NEDD8,DCUN1D1,UBE2M,DCUN1D3,NAE1,TRIM40,RBX1,DCUN1D4,UBA3,DCUN1D2,DCUN1D5,RNF7,UBE2F,	['UBE2M', 'UBA3']	[]
GO_PROTEIN_NEDDYLATION	Respiration	13	0.610804	2.46746	0.00801603	0.158564	1	1497	tags=62%, list=9%, signal=68%	http://www.broadinstitute.org/gsea/msigdb/cards/GO_PROTEIN_NEDDYLATION	NEDD8,DCUN1D1,UBE2M,DCUN1D3,NAE1,TRIM40,RBX1,DCUN1D4,UBA3,DCUN1D2,DCUN1D5,RNF7,UBE2F,	['NEDD8', 'UBE2M', 'DCUN1D1', 'DCUN1D4', 'UBA3', 'NAE1', 'RNF7', 'TRIM40']	['NEDD8', 'DCUN1D1']
GO_REGULATION_OF_STEROID_BIOSYNTHETIC_PROCESS	Basal	46	0.167807	1.19335	0.239093	0.581565	1	5927	tags=52%, list=37%, signal=83%	http://www.broadinstitute.org/gsea/msigdb/cards/GO_REGULATION_OF_STEROID_BIOSYNTHETIC_PROCESS	POR,CYP7A1,DHCR7,DDX20,BMP5,INSIG1,FGF19,SREBF1,LEP,NFKB1,VDR,IL1B,AKR1C3,TSPO,SF1,SIRT1,DKK3,PPARGC1A,APOE,C10orf112,APOB,FGFR4,PROX1,FGF1,SNAI1,TNF,GFI1,ERLIN2,IFNG,NR1D1,SOD1,BMP6,ATP1A1,SEC14L2,INSIG2,REST,PRKAA1,SCAP,SNAI2,ERLIN1,NR1H4,CYP17A1,DHH,ABCG1,NR5A1,STAR,CYP27B1,WNT4,BMP2,	['VDR', 'STAR', 'PRKAA1', 'NR1D1', 'SCAP', 'AKR1C3', 'APOE', 'APOB', 'PPARGC1A', 'NR1H4', 'NFKB1', 'INSIG1', 'FGFR4', 'SNAI1', 'PROX1', 'FGF1', 'GFI1', 'ABCG1', 'ERLIN1', 'ERLIN2', 'DKK3', 'WNT4', 'LEP', 'ATP1A1']	[]
GO_REGULATION_OF_STEROID_BIOSYNTHETIC_PROCESS	Glycolysis	46	0.127095	0.933153	0.524501	0.815013	1	6397	tags=52%, list=40%, signal=87%	http://www.broadinstitute.org/gsea/msigdb/cards/GO_REGULATION_OF_STEROID_BIOSYNTHETIC_PROCESS	POR,CYP7A1,DHCR7,DDX20,BMP5,INSIG1,FGF19,SREBF1,LEP,NFKB1,VDR,IL1B,AKR1C3,TSPO,SF1,SIRT1,DKK3,PPARGC1A,APOE,C10orf112,APOB,FGFR4,PROX1,FGF1,SNAI1,TNF,GFI1,ERLIN2,IFNG,NR1D1,SOD1,BMP6,ATP1A1,SEC14L2,INSIG2,REST,PRKAA1,SCAP,SNAI2,ERLIN1,NR1H4,CYP17A1,DHH,ABCG1,NR5A1,STAR,CYP27B1,WNT4,BMP2,	['STAR', 'SF1', 'SCAP', 'NR1D1', 'PPARGC1A', 'NR5A1', 'NFKB1', 'CYP7A1', 'SOD1', 'INSIG2', 'INSIG1', 'SNAI2', 'SNAI1', 'FGF1', 'GFI1', 'ABCG1', 'DDX20', 'ERLIN1', 'ERLIN2', 'DKK3', 'WNT4', 'LEP', 'SREBF1', 'ATP1A1']	[]
GO_REGULATION_OF_STEROID_BIOSYNTHETIC_PROCESS	Respiration	46	-0.161734	-1.04445	0.40493	0.990054	1	2637	tags=28%, list=17%, signal=34%	http://www.broadinstitute.org/gsea/msigdb/cards/GO_REGULATION_OF_STEROID_BIOSYNTHETIC_PROCESS	POR,CYP7A1,DHCR7,DDX20,BMP5,INSIG1,FGF19,SREBF1,LEP,NFKB1,VDR,IL1B,AKR1C3,TSPO,SF1,SIRT1,DKK3,PPARGC1A,APOE,C10orf112,APOB,FGFR4,PROX1,FGF1,SNAI1,TNF,GFI1,ERLIN2,IFNG,NR1D1,SOD1,BMP6,ATP1A1,SEC14L2,INSIG2,REST,PRKAA1,SCAP,SNAI2,ERLIN1,NR1H4,CYP17A1,DHH,ABCG1,NR5A1,STAR,CYP27B1,WNT4,BMP2,	['SIRT1', 'VDR', 'ERLIN1', 'DHH', 'PRKAA1', 'CYP17A1', 'REST', 'NR5A1', 'INSIG1', 'NFKB1', 'ATP1A1', 'GFI1', 'AKR1C3']	['PRKAA1']
GO_RESPIRATORY_CHAIN	Basal	79	0.31472	2.79912	0	0.00036	0.027	6879	tags=71%, list=43%, signal=124%	http://www.broadinstitute.org/gsea/msigdb/cards/GO_RESPIRATORY_CHAIN	NDUFS7,HIGD2A,COX7B2,UQCR11,NNT,COX7A2,NDUFA10,NDUFA4,COX4I1,NDUFB11,SNCA,NDUFB10,NDUFB9,NDUFS3,NDUFS6,NDUFC2-KCTD14,NDUFB3,NDUFB5,UQCRQ,NDUFA2,NDUFA9,FOXRED1,COX6A1,NDUFB6,COX5A,NDUFA3,NDUFA11,NDUFC1,COX8C,COX4I2,UQCRC1,NDUFV3,OXA1L,C11orf83,NDUFA6,UQCRH,COX7A1,NDUFS1,SURF1,SDHD,PMPCB,SDHA,NDUFAF1,NDUFB7,NDUFV2,UQCRB,NDUFA13,CYCS,COX7A2P2,COX7A2L,UQCRFS1,NDUFA8,PARK7,NDUFB4,HIGD1A,NDUFV1,NDUFA5,…	['COX5A', 'NDUFB9', 'NDUFB8', 'OXA1L', 'NDUFB4', 'NDUFB3', 'NDUFB2', 'NDUFB1', 'UQCRQ', 'NDUFAF1', 'UQCRH', 'UQCRB', 'COX7B2', 'NDUFAB1', 'NDUFV2', 'NDUFV1', 'PMPCB', 'BCS1L', 'PARK7', 'NDUFA4', 'NDUFB10', 'NDUFB7', 'FOXRED1', 'UQCRHL', 'NDUFA10', 'COX8A', 'SURF1', 'NDUFA6', 'NDUFA7', 'NDUFC2', 'NDUFA2', 'NDUFA3', 'NDUFA8', 'NDUFA9', 'COX4I2', 'UQCR10', 'SDHA', 'COX7A2', 'COX6A1', 'C11orf83', 'ND…	['NDUFV2', 'COX5A', 'NDUFB8', 'OXA1L', 'NDUFB4', 'NDUFB1', 'NDUFA8', 'NDUFS8', 'SDHC']
GO_RESPIRATORY_CHAIN	Glycolysis	78	0.227754	2.02891	0.0017452	0.0724772	1	2910	tags=35%, list=18%, signal=42%	http://www.broadinstitute.org/gsea/msigdb/cards/GO_RESPIRATORY_CHAIN	NDUFS7,HIGD2A,COX7B2,UQCR11,NNT,COX7A2,NDUFA10,NDUFA4,COX4I1,NDUFB11,SNCA,NDUFB10,NDUFB9,NDUFS3,NDUFS6,NDUFC2-KCTD14,NDUFB3,NDUFB5,UQCRQ,NDUFA2,NDUFA9,FOXRED1,COX6A1,NDUFB6,COX5A,NDUFA3,NDUFA11,NDUFC1,COX8C,COX4I2,UQCRC1,NDUFV3,OXA1L,C11orf83,NDUFA6,UQCRH,COX7A1,NDUFS1,SURF1,SDHD,PMPCB,SDHA,NDUFAF1,NDUFB7,NDUFV2,UQCRB,NDUFA13,CYCS,COX7A2P2,COX7A2L,UQCRFS1,NDUFA8,PARK7,NDUFB4,HIGD1A,NDUFV1,NDUFA5,…	['COX5A', 'NDUFB8', 'OXA1L', 'NDUFB4', 'CYCS', 'UQCRH', 'UQCRB', 'NDUFAB1', 'NDUFV2', 'NDUFV1', 'NDUFC2-KCTD14', 'NDUFB10', 'NDUFA13', 'NDUFA6', 'NDUFA7', 'NDUFA2', 'NDUFA1', 'NDUFA8', 'NDUFA9', 'SDHA', 'COX7A2L', 'CYC1', 'NDUFS2', 'NDUFS3', 'NDUFS5', 'NDUFS8', 'COX15']	['NDUFV2', 'NDUFA2', 'COX5A', 'NDUFA1', 'OXA1L', 'NDUFA7', 'NDUFS3', 'NDUFA8', 'COX15', 'NDUFS5']
GO_RESPIRATORY_CHAIN	Respiration	78	-0.615787	-4.9509	0	0	0	2913	tags=63%, list=18%, signal=76%	http://www.broadinstitute.org/gsea/msigdb/cards/GO_RESPIRATORY_CHAIN	NDUFS7,HIGD2A,COX7B2,UQCR11,NNT,COX7A2,NDUFA10,NDUFA4,COX4I1,NDUFB11,SNCA,NDUFB10,NDUFB9,NDUFS3,NDUFS6,NDUFC2-KCTD14,NDUFB3,NDUFB5,UQCRQ,NDUFA2,NDUFA9,FOXRED1,COX6A1,NDUFB6,COX5A,NDUFA3,NDUFA11,NDUFC1,COX8C,COX4I2,UQCRC1,NDUFV3,OXA1L,C11orf83,NDUFA6,UQCRH,COX7A1,NDUFS1,SURF1,SDHD,PMPCB,SDHA,NDUFAF1,NDUFB7,NDUFV2,UQCRB,NDUFA13,CYCS,COX7A2P2,COX7A2L,UQCRFS1,NDUFA8,PARK7,NDUFB4,HIGD1A,NDUFV1,NDUFA5,…	['COX5A', 'NDUFB9', 'NDUFB8', 'OXA1L', 'NDUFB6', 'NDUFB5', 'NDUFB4', 'NDUFB2', 'CYCS', 'UQCRQ', 'NDUFAF1', 'UQCRB', 'COX7B2', 'NDUFAB1', 'NDUFV2', 'NDUFV1', 'PMPCB', 'NDUFC2-KCTD14', 'HIGD1A', 'NDUFB11', 'NDUFB10', 'NDUFB7', 'NDUFC1', 'NDUFA10', 'NDUFA12', 'SURF1', 'NDUFA6', 'NDUFV3', 'NDUFA4', 'NDUFA3', 'NDUFA8', 'NDUFA9', 'COX4I2', 'UQCR10', 'NDUFB1', 'SDHA', 'COX7A2L', 'COX7B', 'CYC1', 'NDUFS1…	['COX5A', 'OXA1L', 'NDUFB6', 'NDUFB5', 'NDUFB4', 'NDUFB1', 'NDUFAF1', 'UQCRB', 'NDUFAB1', 'NDUFV2', 'NDUFV1', 'NDUFB11', 'NDUFB10', 'NDUFA10', 'NDUFA6', 'NDUFC1', 'NDUFA3', 'NDUFA8', 'NDUFA9', 'CYC1', 'NDUFS1', 'NDUFS2', 'NDUFS5', 'NDUFS8', 'COX7B']
GO_RNA_METHYLATION	Basal	48	0.144433	1.03694	0.399638	0.715577	1	1521	tags=19%, list=10%, signal=21%	http://www.broadinstitute.org/gsea/msigdb/cards/GO_RNA_METHYLATION	METTL19,RNMTL1,KIAA1429,TGS1,TFB2M,METTL1,ALKBH8,TRMT2B,TRDMT1,METTL16,METTL14,METTL3,METTL2A,NSUN2,C9orf156,TRMT6,WDR4,FTSJ3,METTL15P1,NSUN4,WTAP,FTSJ1,MEPCE,HENMT1,FTSJD1,RG9MTD1,RNMT,EMG1,MRM1,METTL15,TRMT5,FTSJD2,FTSJ2,LCMT2,FBLL1,TRMT1,BCDIN3D,RRNAD1,TARBP1,METTL2B,CCDC76,KIAA1456,TRMT1L,TRMT61A,TFB1M,C7orf60,NSUN3,TRMT112,WBSCR22,TRMT61B,TRMT11,RG9MTD2,TRMT2A,FDXACB1,DIMT1,FBL,HSD17B10,	['DIMT1', 'HENMT1', 'HSD17B10', 'TRMT1L', 'TFB1M', 'FTSJ3', 'TRMT5', 'TRMT1', 'METTL16']	['HSD17B10', 'TRMT5', 'FTSJ3']
GO_RNA_METHYLATION	Glycolysis	42	-0.139816	-1.01784	0.429545	0.702681	1	4297	tags=40%, list=27%, signal=55%	http://www.broadinstitute.org/gsea/msigdb/cards/GO_RNA_METHYLATION	METTL19,RNMTL1,KIAA1429,TGS1,TFB2M,METTL1,ALKBH8,TRMT2B,TRDMT1,METTL16,METTL14,METTL3,METTL2A,NSUN2,C9orf156,TRMT6,WDR4,FTSJ3,METTL15P1,NSUN4,WTAP,FTSJ1,MEPCE,HENMT1,FTSJD1,RG9MTD1,RNMT,EMG1,MRM1,METTL15,TRMT5,FTSJD2,FTSJ2,LCMT2,FBLL1,TRMT1,BCDIN3D,RRNAD1,TARBP1,METTL2B,CCDC76,KIAA1456,TRMT1L,TRMT61A,TFB1M,C7orf60,NSUN3,TRMT112,WBSCR22,TRMT61B,TRMT11,RG9MTD2,TRMT2A,FDXACB1,DIMT1,FBL,HSD17B10,	['TRMT11', 'METTL2A', 'MRM1', 'TRMT1L', 'NSUN3', 'NSUN2', 'FTSJ3', 'FDXACB1', 'NSUN4', 'TRMT6', 'TARBP1', 'MEPCE', 'TRMT2A', 'TRDMT1', 'METTL16', 'RNMT']	[]
GO_RNA_METHYLATION	Respiration	42	-0.328747	-2.0543	0.0122807	0.244339	1	1061	tags=17%, list=7%, signal=18%	http://www.broadinstitute.org/gsea/msigdb/cards/GO_RNA_METHYLATION	METTL19,RNMTL1,KIAA1429,TGS1,TFB2M,METTL1,ALKBH8,TRMT2B,TRDMT1,METTL16,METTL14,METTL3,METTL2A,NSUN2,C9orf156,TRMT6,WDR4,FTSJ3,METTL15P1,NSUN4,WTAP,FTSJ1,MEPCE,HENMT1,FTSJD1,RG9MTD1,RNMT,EMG1,MRM1,METTL15,TRMT5,FTSJD2,FTSJ2,LCMT2,FBLL1,TRMT1,BCDIN3D,RRNAD1,TARBP1,METTL2B,CCDC76,KIAA1456,TRMT1L,TRMT61A,TFB1M,C7orf60,NSUN3,TRMT112,WBSCR22,TRMT61B,TRMT11,RG9MTD2,TRMT2A,FDXACB1,DIMT1,FBL,HSD17B10,	['HSD17B10', 'NSUN2', 'FTSJ1', 'TRMT5', 'TFB1M', 'METTL16', 'FBL']	['TRMT5', 'HSD17B10', 'NSUN2', 'METTL16', 'TFB1M']
GO_RNA_POLYADENYLATION	Basal	29	0.163943	0.943864	0.504726	0.796831	1	8413	tags=69%, list=53%, signal=145%	http://www.broadinstitute.org/gsea/msigdb/cards/GO_RNA_POLYADENYLATION	APP,CPSF3,CPSF2,GRSF1,TUT1,SYMPK,PAPOLA,CPSF6,NUDT21,CLP1,ZC3H3,PAPOLB,PCF11,LEO1,PABPC1L,CSTF2,SSU72,AHCYL1,MTPAP,PAPOLG,PABPC1,WDR33,CPSF1,PAF1,PNPT1,CDC73,CSTF1,CSTF3,PAPD4,	['WDR33', 'MTPAP', 'APP', 'CSTF2', 'GRSF1', 'PABPC1', 'PNPT1', 'SYMPK', 'CSTF1', 'CSTF3', 'PAPOLA', 'PCF11', 'LEO1', 'SSU72', 'PAPD4', 'CPSF6', 'NUDT21', 'PAPOLG', 'CPSF2', 'PAPOLB']	['CSTF1']
GO_RNA_POLYADENYLATION	Glycolysis	28	-0.199373	-1.20036	0.220884	0.568573	1	1483	tags=21%, list=9%, signal=24%	http://www.broadinstitute.org/gsea/msigdb/cards/GO_RNA_POLYADENYLATION	APP,CPSF3,CPSF2,GRSF1,TUT1,SYMPK,PAPOLA,CPSF6,NUDT21,CLP1,ZC3H3,PAPOLB,PCF11,LEO1,PABPC1L,CSTF2,SSU72,AHCYL1,MTPAP,PAPOLG,PABPC1,WDR33,CPSF1,PAF1,PNPT1,CDC73,CSTF1,CSTF3,PAPD4,	['CLP1', 'PABPC1', 'CSTF1', 'LEO1', 'CSTF2']	['LEO1', 'CSTF1', 'CSTF2']
GO_RNA_POLYADENYLATION	Respiration	28	-0.463876	-2.46626	0	0.029189	0.937	443	tags=25%, list=3%, signal=26%	http://www.broadinstitute.org/gsea/msigdb/cards/GO_RNA_POLYADENYLATION	APP,CPSF3,CPSF2,GRSF1,TUT1,SYMPK,PAPOLA,CPSF6,NUDT21,CLP1,ZC3H3,PAPOLB,PCF11,LEO1,PABPC1L,CSTF2,SSU72,AHCYL1,MTPAP,PAPOLG,PABPC1,WDR33,CPSF1,PAF1,PNPT1,CDC73,CSTF1,CSTF3,PAPD4,	['LEO1', 'GRSF1', 'PNPT1', 'CSTF1', 'CLP1', 'MTPAP', 'PAF1']	['GRSF1', 'LEO1', 'PNPT1', 'MTPAP', 'PAF1']
GO_SKELETAL_SYSTEM_DEVELOPMENT	Basal	419	0.0839705	1.27688	0.15188	0.516997	1	5511	tags=40%, list=34%, signal=59%	http://www.broadinstitute.org/gsea/msigdb/cards/GO_SKELETAL_SYSTEM_DEVELOPMENT	HYAL2,CMKLR1,MKKS,RYR1,HOXC9,NOG,AXIN1,MTHFD1L,TIPARP,FAM73B,PTPRC,MBTD1,BGLAP,NFIB,PAX7,HIF1A,WNT11,SP3,IGF2,HOXD3,ZFPM1,SIX2,HOXA2,SMAD1,NPR2,RAB33B,COL12A1,HOXD13,SP5,TAL1,PHOSPHO1,PTPN6,FGFRL1,UNCX,TEAD4,GLI2,TLL1,VCAN,TRPS1,PCGF2,MKS1,SLC38A10,EXT1,NPR3,MYCN,SOX4,HOXD12,T,FGFR2,FOXC1,HOXB3,COL3A1,HYAL1,DSCAML1,BMPR1A,STC1,TRAPPC2,PAX1,HSD17B1,CSGALNACT1,THBS3,PLS3,RIPPLY2,HDAC4,PTH1R,FBXW4,G…	['COL11A1', 'TIMP1', 'THBS3', 'GLG1', 'LHX1', 'SGPL1', 'SETD2', 'RARG', 'GLI3', 'PTGER4', 'FGFR2', 'WNT10B', 'THRA', 'IRX5', 'WDR5', 'HOXD9', 'PRPSAP2', 'HOXD4', 'SP5', 'POSTN', 'SERP1', 'LECT2', 'MSX1', 'SNAI1', 'PAFAH1B1', 'ROR2', 'BMP4', 'GH1', 'PTPN11', 'MBTD1', 'BMPR2', 'PLEKHA1', 'PRRX1', 'PKD1', 'HOXC9', 'HOXC8', 'MMP16', 'FOXP1', 'RASSF2', 'FMN1', 'CARM1', 'HIF1A', 'GPLD1', 'IMPAD1', 'AME…	['WDR5', 'TAL1', 'CARM1', 'PTHLH', 'NLE1', 'MED1', 'FGFR2']
GO_SKELETAL_SYSTEM_DEVELOPMENT	Glycolysis	408	0.0702628	1.11025	0.285714	0.684769	1	1300	tags=12%, list=8%, signal=12%	http://www.broadinstitute.org/gsea/msigdb/cards/GO_SKELETAL_SYSTEM_DEVELOPMENT	HYAL2,CMKLR1,MKKS,RYR1,HOXC9,NOG,AXIN1,MTHFD1L,TIPARP,FAM73B,PTPRC,MBTD1,BGLAP,NFIB,PAX7,HIF1A,WNT11,SP3,IGF2,HOXD3,ZFPM1,SIX2,HOXA2,SMAD1,NPR2,RAB33B,COL12A1,HOXD13,SP5,TAL1,PHOSPHO1,PTPN6,FGFRL1,UNCX,TEAD4,GLI2,TLL1,VCAN,TRPS1,PCGF2,MKS1,SLC38A10,EXT1,NPR3,MYCN,SOX4,HOXD12,T,FGFR2,FOXC1,HOXB3,COL3A1,HYAL1,DSCAML1,BMPR1A,STC1,TRAPPC2,PAX1,HSD17B1,CSGALNACT1,THBS3,PLS3,RIPPLY2,HDAC4,PTH1R,FBXW4,G…	['CDH11', 'TIMP1', 'RASSF2', 'CARM1', 'HIF1A', 'THBS3', 'MAPK14', 'ZFAND5', 'MED1', 'ESRRA', 'SIX4', 'PSEN1', 'CSRNP1', 'SULF1', 'THRA', 'ETS2', 'MAPK3', 'MED12', 'SHOX', 'MKKS', 'PCGF2', 'IGF2', 'BMP7', 'NPR3', 'TAL1', 'EXT1', 'HOXD4', 'WNT11', 'COL9A2', 'OSR1', 'COL19A1', 'NLE1', 'BMP4', 'SRF', 'SNAI1', 'INHA', 'HOXC11', 'SFRP1', 'GNAQ', 'ESR1', 'MMP2', 'FREM1', 'TBX1', 'COL1A2', 'DSCAML1', 'MM…	['MAPK14', 'ZFAND5', 'MED1', 'NPR3', 'TBX1']
GO_SKELETAL_SYSTEM_DEVELOPMENT	Respiration	408	0.105485	1.44239	0.0553633	0.397663	1	4201	tags=30%, list=26%, signal=40%	http://www.broadinstitute.org/gsea/msigdb/cards/GO_SKELETAL_SYSTEM_DEVELOPMENT	HYAL2,CMKLR1,MKKS,RYR1,HOXC9,NOG,AXIN1,MTHFD1L,TIPARP,FAM73B,PTPRC,MBTD1,BGLAP,NFIB,PAX7,HIF1A,WNT11,SP3,IGF2,HOXD3,ZFPM1,SIX2,HOXA2,SMAD1,NPR2,RAB33B,COL12A1,HOXD13,SP5,TAL1,PHOSPHO1,PTPN6,FGFRL1,UNCX,TEAD4,GLI2,TLL1,VCAN,TRPS1,PCGF2,MKS1,SLC38A10,EXT1,NPR3,MYCN,SOX4,HOXD12,T,FGFR2,FOXC1,HOXB3,COL3A1,HYAL1,DSCAML1,BMPR1A,STC1,TRAPPC2,PAX1,HSD17B1,CSGALNACT1,THBS3,PLS3,RIPPLY2,HDAC4,PTH1R,FBXW4,G…	['THBS3', 'PKDCC', 'CHI3L1', 'SEMA4D', 'RARA', 'SGPL1', 'RARB', 'RARG', 'SLC38A10', 'SIX4', 'NDST1', 'DEAF1', 'DHRS3', 'THRA', 'EDN1', 'WDR5', 'TCOF1', 'HOXD9', 'EXT1', 'SP5', 'HOXD3', 'BGLAP', 'SERP1', 'TFAP2A', 'SNAI2', 'SNAI1', 'PAFAH1B1', 'BMP6', 'BMP4', 'GH1', 'ZFAND5', 'KIT', 'PLEKHA1', 'HOXC8', 'FOXP1', 'ANO6', 'HIF1A', 'MED1', 'COL3A1', 'ZNF664-FAM101A', 'LEP', 'SOX11', 'CSRNP1', 'EN1', '…	['MAPK14', 'MED1', 'GNAQ', 'HIF1A', 'INPPL1']
GO_TRANSCRIPTION_FACTOR_TFIID_COMPLEX	Basal	23	0.515294	2.72406	0	0.000652	0.057	3007	tags=61%, list=19%, signal=75%	http://www.broadinstitute.org/gsea/msigdb/cards/GO_TRANSCRIPTION_FACTOR_TFIID_COMPLEX	TAF7,SUPT3H,TAF7L,TAF5,TAF4,TBP,EDF1,TAF4B,TAF2,TAF12,TAF13,TAF3,ERCC4,TAF9,TAF10,ERCC1,TAF8,TP53,TAF1,TAF9B,TAF1L,TAF11,TAF6,	['TAF6', 'TAF5', 'TAF4', 'TP53', 'TAF2', 'TAF1', 'ERCC1', 'TAF9', 'SUPT3H', 'TAF13', 'TAF10', 'TBP', 'TAF3', 'TAF8']	['TAF13', 'TAF2', 'TAF1']
GO_TRANSCRIPTION_FACTOR_TFIID_COMPLEX	Glycolysis	23	0.378585	2.04725	0.00733945	0.0677745	1	4600	tags=61%, list=29%, signal=85%	http://www.broadinstitute.org/gsea/msigdb/cards/GO_TRANSCRIPTION_FACTOR_TFIID_COMPLEX	TAF7,SUPT3H,TAF7L,TAF5,TAF4,TBP,EDF1,TAF4B,TAF2,TAF12,TAF13,TAF3,ERCC4,TAF9,TAF10,ERCC1,TAF8,TP53,TAF1,TAF9B,TAF1L,TAF11,TAF6,	['TAF7', 'TAF6', 'TAF5', 'TAF4', 'TP53', 'TAF7L', 'TAF1', 'ERCC1', 'TAF9', 'TAF8', 'TAF4B', 'TAF10', 'TBP', 'TAF3']	['TAF8']
GO_TRANSCRIPTION_FACTOR_TFIID_COMPLEX	Respiration	23	0.442563	2.34351	0.0143149	0.164669	1	2693	tags=52%, list=17%, signal=63%	http://www.broadinstitute.org/gsea/msigdb/cards/GO_TRANSCRIPTION_FACTOR_TFIID_COMPLEX	TAF7,SUPT3H,TAF7L,TAF5,TAF4,TBP,EDF1,TAF4B,TAF2,TAF12,TAF13,TAF3,ERCC4,TAF9,TAF10,ERCC1,TAF8,TP53,TAF1,TAF9B,TAF1L,TAF11,TAF6,	['TAF7', 'TAF5', 'TAF4', 'TP53', 'TAF2', 'TAF1', 'ERCC1', 'TAF9', 'SUPT3H', 'TAF11', 'TAF3', 'TAF8']	['TAF4', 'TAF1', 'TAF8']
GO_TRANSLATIONAL_INITIATION	Basal	143	0.367547	4.0586	0	0	0	2136	tags=38%, list=13%, signal=44%	http://www.broadinstitute.org/gsea/msigdb/cards/GO_TRANSLATIONAL_INITIATION	UBA52,LARP1,EIF2B2,MTIF2,RPS16,RPS5,EIF2B4,RPS4X,RPL11,RPL24,RPL17,EIF2A,EIF1AD,EIF3B,RPS11,RPL27A,EIF2B5,RPL31,RPS6,EIF2C2,RPL6,RPL23A,RPL13A,RPL18,RPL36,RPS27A,EIF4E3,EIF2B1,RPL14,EIF1,RPL22,RPL9,RPS25,COPS5,EIF3A,MCTS1,RPS8,EIF3L,RBM4,RPS12,RPL15,RPS2,EIF2B3,FAU,EIF1AX,RPL35,EIF3M,RPSA,RPS19,EIF4G2,RPL18A,RPS3A,EIF5,RPS20,RPL27,EIF2S2,EIF2S3,RPS14,EIF3H,EIF2D,EIF5B,RPL28,EIF6,RPL38,ABCF1,RPL10…	['RPS12', 'RPL37A', 'RPL12', 'RPL8', 'RPS14', 'RPLP2', 'RPL4', 'EIF2B5', 'RPL18A', 'RPL35A', 'RPS15A', 'RPS7', 'RPS5', 'RPS3', 'MTIF2', 'EIF5B', 'RPS9', 'RPS23', 'EIF1B', 'RPS18', 'EIF3K', 'EIF2B3', 'RPS15', 'RPL24', 'EIF3C', 'EIF3D', 'FAU', 'RPL26', 'PTBP1', 'RPS19', 'RPS16', 'RPL36A', 'RPS24', 'RPS27A', 'DDX3Y', 'RPS20', 'EIF2B2', 'RPS28', 'RPL3', 'RPL17', 'RPL11', 'DHX29', 'RPL13', 'EIF4E', 'R…	['RPL36A', 'EIF2B5', 'RPS20', 'RPS16', 'RPL8', 'EIF4G2', 'EIF4G1', 'EIF3C', 'EIF3D', 'RPL35A', 'RPL3', 'RPL17', 'RPS27A', 'RPL11', 'RPL12', 'RPS29', 'EIF5B']
GO_TRANSLATIONAL_INITIATION	Glycolysis	143	0.445508	5.06354	0	0	0	3297	tags=57%, list=21%, signal=72%	http://www.broadinstitute.org/gsea/msigdb/cards/GO_TRANSLATIONAL_INITIATION	UBA52,LARP1,EIF2B2,MTIF2,RPS16,RPS5,EIF2B4,RPS4X,RPL11,RPL24,RPL17,EIF2A,EIF1AD,EIF3B,RPS11,RPL27A,EIF2B5,RPL31,RPS6,EIF2C2,RPL6,RPL23A,RPL13A,RPL18,RPL36,RPS27A,EIF4E3,EIF2B1,RPL14,EIF1,RPL22,RPL9,RPS25,COPS5,EIF3A,MCTS1,RPS8,EIF3L,RBM4,RPS12,RPL15,RPS2,EIF2B3,FAU,EIF1AX,RPL35,EIF3M,RPSA,RPS19,EIF4G2,RPL18A,RPS3A,EIF5,RPS20,RPL27,EIF2S2,EIF2S3,RPS14,EIF3H,EIF2D,EIF5B,RPL28,EIF6,RPL38,ABCF1,RPL10…	['RPS13', 'EIF3CL', 'RPS11', 'RBM4', 'RPS17', 'RPS16', 'RPL8', 'RPS12', 'RPLP2', 'RPLP1', 'RPL5', 'RPL18A', 'RPL35A', 'RPS7', 'RPS5', 'RPL30', 'RPS3', 'RPS2', 'RPL23', 'EIF3G', 'RPL41', 'RPS8', 'EIF3H', 'EIF3I', 'RPS18', 'RPS4Y1', 'EIF3M', 'ABCF1', 'RPL28', 'RPL24', 'RPL27', 'EIF3C', 'EIF3D', 'EIF3F', 'RPL22', 'EIF1AD', 'RPL13A', 'RPL26', 'PCBP2', 'RPS9', 'RPL7', 'RPS3A', 'RPL27A', 'RPS26', 'RPS2…	['RPS13', 'EIF3C', 'RPS16', 'RPL8', 'RPS14', 'RPL4', 'RPS18', 'EIF2B2', 'RPL35A', 'RPS7', 'RPS5', 'MTIF3', 'MTIF2', 'RPL28', 'RPL24', 'RPL27', 'RPL26', 'RPL23', 'RPL27A', 'RPL36A', 'RPS27', 'RPS24', 'RPS23', 'RPS20', 'RPS28', 'RPL3', 'RPL17', 'RPL10', 'RPL13', 'RPL19', 'RPL34', 'RPL31', 'RPL10A', 'RPS15']
GO_TRANSLATIONAL_INITIATION	Respiration	143	0.184662	1.92948	0.0207792	0.192424	1	3430	tags=36%, list=21%, signal=46%	http://www.broadinstitute.org/gsea/msigdb/cards/GO_TRANSLATIONAL_INITIATION	UBA52,LARP1,EIF2B2,MTIF2,RPS16,RPS5,EIF2B4,RPS4X,RPL11,RPL24,RPL17,EIF2A,EIF1AD,EIF3B,RPS11,RPL27A,EIF2B5,RPL31,RPS6,EIF2C2,RPL6,RPL23A,RPL13A,RPL18,RPL36,RPS27A,EIF4E3,EIF2B1,RPL14,EIF1,RPL22,RPL9,RPS25,COPS5,EIF3A,MCTS1,RPS8,EIF3L,RBM4,RPS12,RPL15,RPS2,EIF2B3,FAU,EIF1AX,RPL35,EIF3M,RPSA,RPS19,EIF4G2,RPL18A,RPS3A,EIF5,RPS20,RPL27,EIF2S2,EIF2S3,RPS14,EIF3H,EIF2D,EIF5B,RPL28,EIF6,RPL38,ABCF1,RPL10…	['RPS11', 'RPS16', 'RPL8', 'EIF2B4', 'RPL5', 'RPL3', 'RPS15A', 'COPS5', 'RPL3L', 'RPL23', 'RPL30', 'CDC123', 'FAU', 'EIF5B', 'RPL41', 'EIF3K', 'RPL29', 'RPS15', 'EIF2S1', 'EIF3B', 'EIF3D', 'EIF3E', 'EIF3F', 'RPL22', 'EIF1AD', 'RPL13A', 'PCBP2', 'PTBP1', 'RPLP1', 'RPL36A', 'RPS27', 'RPS25', 'RPS21', 'EIF2B3', 'RPL15', 'RPS4Y1', 'RPL10', 'EIF6', 'DHX29', 'RPL19', 'RPL28', 'EIF4E2', 'RPL26L1', 'RPL3…	['RPL8', 'RPL15', 'RPL32', 'EIF2B3', 'RPL23', 'RPL31', 'RPL13A']
GO_VOLTAGE_GATED_ANION_CHANNEL_ACTIVITY	Basal	14	-0.244228	-1.04624	0.381696	0.799195	1	8216	tags=79%, list=51%, signal=162%	http://www.broadinstitute.org/gsea/msigdb/cards/GO_VOLTAGE_GATED_ANION_CHANNEL_ACTIVITY	ANO6,CLCN7,CLCNKA,CLCN4,VDAC2,BSND,CLCN3,CLCN6,VDAC3,CLCN5,CLCN2,GPR89A,CLCN1,SLC17A3,ANO1,VDAC1,CLCNKB,	['GPR89A', 'CLCN3', 'ANO6', 'CLCN7', 'CLCN6', 'SLC17A3', 'CLCNKA', 'CLCN4', 'VDAC3', 'VDAC2', 'CLCNKB']	[]
GO_VOLTAGE_GATED_ANION_CHANNEL_ACTIVITY	Glycolysis	14	0.294434	1.24577	0.221311	0.582398	1	7470	tags=71%, list=47%, signal=134%	http://www.broadinstitute.org/gsea/msigdb/cards/GO_VOLTAGE_GATED_ANION_CHANNEL_ACTIVITY	ANO6,CLCN7,CLCNKA,CLCN4,VDAC2,BSND,CLCN3,CLCN6,VDAC3,CLCN5,CLCN2,GPR89A,CLCN1,SLC17A3,ANO1,VDAC1,CLCNKB,	['GPR89A', 'CLCN2', 'ANO6', 'CLCN5', 'CLCN4', 'SLC17A3', 'VDAC3', 'VDAC2', 'VDAC1', 'CLCNKB']	['VDAC3', 'VDAC1']
GO_VOLTAGE_GATED_ANION_CHANNEL_ACTIVITY	Respiration	14	0.704449	3.04745	0	0.0181964	0.513	512	tags=21%, list=3%, signal=22%	http://www.broadinstitute.org/gsea/msigdb/cards/GO_VOLTAGE_GATED_ANION_CHANNEL_ACTIVITY	ANO6,CLCN7,CLCNKA,CLCN4,VDAC2,BSND,CLCN3,CLCN6,VDAC3,CLCN5,CLCN2,GPR89A,CLCN1,SLC17A3,ANO1,VDAC1,CLCNKB,	['VDAC3', 'VDAC2', 'VDAC1']	['VDAC3', 'VDAC2', 'VDAC1']
PID_HIF1A_PATHWAY	Basal	19	0.241569	1.16552	0.260073	0.604491	1	4098	tags=47%, list=26%, signal=64%	http://www.broadinstitute.org/gsea/msigdb/cards/PID_HIF1A_PATHWAY	HIF1A,OS9,VHL,HSP90AA1,HIF1AN,TCEB1,NAA10,TCEB2,COPS5,TP53,RBX1,ARNT,EGLN3,EGLN1,CUL2,CDKN2A,GNB2L1,HIF3A,EGLN2,	['EGLN2', 'CDKN2A', 'TP53', 'NAA10', 'ARNT', 'HIF1AN', 'HIF1A', 'RBX1', 'HSP90AA1']	[]
PID_HIF1A_PATHWAY	Glycolysis	16	-0.219401	-0.985648	0.437628	0.720923	1	5228	tags=56%, list=33%, signal=84%	http://www.broadinstitute.org/gsea/msigdb/cards/PID_HIF1A_PATHWAY	HIF1A,OS9,VHL,HSP90AA1,HIF1AN,TCEB1,NAA10,TCEB2,COPS5,TP53,RBX1,ARNT,EGLN3,EGLN1,CUL2,CDKN2A,GNB2L1,HIF3A,EGLN2,	['OS9', 'EGLN3', 'EGLN1', 'NAA10', 'ARNT', 'COPS5', 'RBX1', 'CUL2']	[]
PID_HIF1A_PATHWAY	Respiration	16	0.761997	3.44383	0	0.00379818	0.085	2	tags=13%, list=0%, signal=12%	http://www.broadinstitute.org/gsea/msigdb/cards/PID_HIF1A_PATHWAY	HIF1A,OS9,VHL,HSP90AA1,HIF1AN,TCEB1,NAA10,TCEB2,COPS5,TP53,RBX1,ARNT,EGLN3,EGLN1,CUL2,CDKN2A,GNB2L1,HIF3A,EGLN2,	['HIF1A', 'ARNT']	['HIF1A', 'ARNT']
PID_MYC_PATHWAY	Basal	25	0.27885	1.48745	0.0661896	0.330244	1	7063	tags=72%, list=44%, signal=129%	http://www.broadinstitute.org/gsea/msigdb/cards/PID_MYC_PATHWAY	PPP2R5A,PAK2,SKP2,KAT2A,TRRAP,RUVBL1,TAF12,TAF10,KAT5,RUVBL2,PPP2CA,GSK3B,MYC,SUPT7L,TAF9,HBP1,AXIN1,PML,MAX,PIN1,SUPT3H,CDKN2A,ZBTB17,FBXW7,ACTL6A,	['TAF9', 'CDKN2A', 'ZBTB17', 'PPP2R5A', 'AXIN1', 'SUPT7L', 'PPP2CA', 'MAX', 'KAT5', 'KAT2A', 'SUPT3H', 'TAF10', 'TRRAP', 'PML', 'SKP2', 'PIN1', 'MYC', 'PAK2']	['MAX', 'TRRAP']
PID_MYC_PATHWAY	Glycolysis	25	0.221727	1.22677	0.195896	0.600188	1	3076	tags=36%, list=19%, signal=45%	http://www.broadinstitute.org/gsea/msigdb/cards/PID_MYC_PATHWAY	PPP2R5A,PAK2,SKP2,KAT2A,TRRAP,RUVBL1,TAF12,TAF10,KAT5,RUVBL2,PPP2CA,GSK3B,MYC,SUPT7L,TAF9,HBP1,AXIN1,PML,MAX,PIN1,SUPT3H,CDKN2A,ZBTB17,FBXW7,ACTL6A,	['RUVBL1', 'MAX', 'TRRAP', 'TAF10', 'TAF9', 'PML', 'SKP2', 'PIN1', 'MYC']	['TRRAP']
PID_MYC_PATHWAY	Respiration	25	0.382804	2.05429	0.0243902	0.178713	1	4487	tags=60%, list=28%, signal=83%	http://www.broadinstitute.org/gsea/msigdb/cards/PID_MYC_PATHWAY	PPP2R5A,PAK2,SKP2,KAT2A,TRRAP,RUVBL1,TAF12,TAF10,KAT5,RUVBL2,PPP2CA,GSK3B,MYC,SUPT7L,TAF9,HBP1,AXIN1,PML,MAX,PIN1,SUPT3H,CDKN2A,ZBTB17,FBXW7,ACTL6A,	['CDKN2A', 'RUVBL1', 'AXIN1', 'SUPT7L', 'KAT5', 'TRRAP', 'SUPT3H', 'TAF9', 'SKP2', 'ZBTB17', 'PIN1', 'ACTL6A', 'MYC', 'PAK2', 'FBXW7']	['TRRAP']
PID_PI3KCI_PATHWAY	Basal	49	-0.165036	-1.24409	0.198582	0.724997	1	7296	tags=61%, list=46%, signal=112%	http://www.broadinstitute.org/gsea/msigdb/cards/PID_PI3KCI_PATHWAY	KRAS,CYTH1,ARF1,PLEKHA1,BLNK,YES1,LCK,DAPP1,PIK3CB,PIK3R6,PLCG2,FYN,LAT,PLEKHA2,RAP1A,BLK,PTEN,SYK,HCK,PIK3CA,SGK1,ARF5,ITK,HRAS,CYTH3,ARF6,RAC1,PIK3CG,SRC,PIK3R1,HSP90AA1,RHOA,INPP5D,ARAP3,PIK3R2,ZAP70,PLCG1,INPPL1,FGR,CYTH2,PIK3CD,PIK3R5,BTK,PDPK1,LYN,FOXO3,NRAS,PIK3R3,ADAP1,	['HRAS', 'RAP1A', 'PLCG2', 'PLCG1', 'ARF5', 'ARAP3', 'PIK3CB', 'NRAS', 'ARF6', 'FGR', 'PIK3CG', 'ADAP1', 'PIK3R6', 'PIK3R3', 'PIK3R2', 'LYN', 'BLNK', 'ZAP70', 'CYTH1', 'HCK', 'RHOA', 'CYTH2', 'KRAS', 'ITK', 'SGK1', 'SYK', 'DAPP1', 'PLEKHA2', 'LAT', 'BTK']	['RHOA']
PID_PI3KCI_PATHWAY	Glycolysis	49	-0.129995	-1.00272	0.442731	0.711957	1	2476	tags=24%, list=16%, signal=29%	http://www.broadinstitute.org/gsea/msigdb/cards/PID_PI3KCI_PATHWAY	KRAS,CYTH1,ARF1,PLEKHA1,BLNK,YES1,LCK,DAPP1,PIK3CB,PIK3R6,PLCG2,FYN,LAT,PLEKHA2,RAP1A,BLK,PTEN,SYK,HCK,PIK3CA,SGK1,ARF5,ITK,HRAS,CYTH3,ARF6,RAC1,PIK3CG,SRC,PIK3R1,HSP90AA1,RHOA,INPP5D,ARAP3,PIK3R2,ZAP70,PLCG1,INPPL1,FGR,CYTH2,PIK3CD,PIK3R5,BTK,PDPK1,LYN,FOXO3,NRAS,PIK3R3,ADAP1,	['ADAP1', 'HRAS', 'RAP1A', 'PLEKHA1', 'FOXO3', 'PLCG1', 'PIK3R2', 'RHOA', 'LCK', 'BTK', 'BLNK']	[]
PID_PI3KCI_PATHWAY	Respiration	49	-0.148164	-0.982756	0.467273	1	1	9551	tags=76%, list=60%, signal=187%	http://www.broadinstitute.org/gsea/msigdb/cards/PID_PI3KCI_PATHWAY	KRAS,CYTH1,ARF1,PLEKHA1,BLNK,YES1,LCK,DAPP1,PIK3CB,PIK3R6,PLCG2,FYN,LAT,PLEKHA2,RAP1A,BLK,PTEN,SYK,HCK,PIK3CA,SGK1,ARF5,ITK,HRAS,CYTH3,ARF6,RAC1,PIK3CG,SRC,PIK3R1,HSP90AA1,RHOA,INPP5D,ARAP3,PIK3R2,ZAP70,PLCG1,INPPL1,FGR,CYTH2,PIK3CD,PIK3R5,BTK,PDPK1,LYN,FOXO3,NRAS,PIK3R3,ADAP1,	['HRAS', 'RAP1A', 'ARF5', 'CYTH3', 'YES1', 'ARAP3', 'ARF1', 'FYN', 'FGR', 'PIK3CG', 'ADAP1', 'PIK3R6', 'PIK3R5', 'PIK3R3', 'PIK3R2', 'PIK3R1', 'LYN', 'BLNK', 'SRC', 'RAC1', 'ZAP70', 'BLK', 'CYTH1', 'HCK', 'RHOA', 'CYTH2', 'KRAS', 'INPP5D', 'ITK', 'SGK1', 'SYK', 'PTEN', 'PIK3CB', 'PLEKHA2', 'PDPK1', 'LCK', 'BTK']	['PIK3R1']
REACTOME_MITOCHONDRIAL_TRNA_AMINOACYLATION	Basal	21	0.5598	2.85503	0	0.00024	0.015	2952	tags=67%, list=18%, signal=82%	http://www.broadinstitute.org/gsea/msigdb/cards/REACTOME_MITOCHONDRIAL_TRNA_AMINOACYLATION	WARS2,FARS2,EARS2,LARS2,HARS2,PARS2,GARS,PPA2,KARS,YARS2,SARS2,DARS2,IARS2,RARS2,VARS2,AARS2,QARS,CARS2,NARS2,TARS2,MARS2,	['KARS', 'IARS2', 'TARS2', 'FARS2', 'PARS2', 'WARS2', 'CARS2', 'VARS2', 'DARS2', 'PPA2', 'AARS2', 'LARS2', 'QARS', 'RARS2']	['CARS2', 'AARS2', 'TARS2', 'WARS2', 'PARS2']
REACTOME_MITOCHONDRIAL_TRNA_AMINOACYLATION	Glycolysis	21	0.501333	2.56908	0	0.00242531	0.236	3014	tags=62%, list=19%, signal=76%	http://www.broadinstitute.org/gsea/msigdb/cards/REACTOME_MITOCHONDRIAL_TRNA_AMINOACYLATION	WARS2,FARS2,EARS2,LARS2,HARS2,PARS2,GARS,PPA2,KARS,YARS2,SARS2,DARS2,IARS2,RARS2,VARS2,AARS2,QARS,CARS2,NARS2,TARS2,MARS2,	['SARS2', 'KARS', 'IARS2', 'TARS2', 'PARS2', 'WARS2', 'MARS2', 'VARS2', 'DARS2', 'PPA2', 'AARS2', 'RARS2', 'HARS2']	['IARS2', 'TARS2', 'RARS2', 'AARS2', 'PARS2']
REACTOME_MITOCHONDRIAL_TRNA_AMINOACYLATION	Respiration	21	-0.714123	-3.42896	0	0	0	1180	tags=62%, list=7%, signal=67%	http://www.broadinstitute.org/gsea/msigdb/cards/REACTOME_MITOCHONDRIAL_TRNA_AMINOACYLATION	WARS2,FARS2,EARS2,LARS2,HARS2,PARS2,GARS,PPA2,KARS,YARS2,SARS2,DARS2,IARS2,RARS2,VARS2,AARS2,QARS,CARS2,NARS2,TARS2,MARS2,	['FARS2', 'IARS2', 'TARS2', 'EARS2', 'PARS2', 'NARS2', 'WARS2', 'VARS2', 'PPA2', 'AARS2', 'LARS2', 'RARS2', 'HARS2']	['FARS2', 'TARS2', 'PARS2', 'NARS2', 'WARS2', 'VARS2', 'PPA2', 'AARS2', 'LARS2', 'RARS2', 'HARS2']
REACTOME_PROTEIN_FOLDING	Basal	51	-0.116673	-0.915341	0.568889	0.867108	1	6808	tags=55%, list=43%, signal=95%	http://www.broadinstitute.org/gsea/msigdb/cards/REACTOME_PROTEIN_FOLDING	TUBA1B,TUBB3,TUBB4A,TUBB4B,PFDN6,NOP56,ARFGEF2,CCT7,CCT4,CCT2,CCT8,FKBP9,TUBA3D,TBCB,XRN2,CCT5,FBXW2,FBXL3,FBXL5,FBXO6,FBXO4,AP3M1,TUBB2B,KIFC3,PFDN1,PFDN2,PFDN4,PFDN5,FBXW5,FBXW7,ACTB,KIF13A,FBXW4,LOC654264,TBCA,TBCC,TBCD,TBCE,TCP1,CCT3,TUBA4A,TUBA3C,TUBB2A,LOC732391,VBP1,TUBA1A,TUBB1,USP11,LONP2,TUBB6,TUBA1C,SPHK1,CCT6A,	['AP3M1', 'FBXO6', 'FKBP9', 'TUBA3D', 'KIF13A', 'TUBA1C', 'TUBA1A', 'NOP56', 'CCT7', 'CCT4', 'FBXW7', 'PFDN1', 'PFDN5', 'PFDN4', 'PFDN6', 'TUBB3', 'TUBB1', 'ARFGEF2', 'TUBA4A', 'TUBB2A', 'KIFC3', 'TUBB2B', 'TUBB4B', 'FBXL3', 'TBCC', 'TBCA', 'CCT2', 'ACTB']	[]
REACTOME_PROTEIN_FOLDING	Glycolysis	51	-0.132676	-1.04334	0.409483	0.683607	1	800	tags=14%, list=5%, signal=14%	http://www.broadinstitute.org/gsea/msigdb/cards/REACTOME_PROTEIN_FOLDING	TUBA1B,TUBB3,TUBB4A,TUBB4B,PFDN6,NOP56,ARFGEF2,CCT7,CCT4,CCT2,CCT8,FKBP9,TUBA3D,TBCB,XRN2,CCT5,FBXW2,FBXL3,FBXL5,FBXO6,FBXO4,AP3M1,TUBB2B,KIFC3,PFDN1,PFDN2,PFDN4,PFDN5,FBXW5,FBXW7,ACTB,KIF13A,FBXW4,LOC654264,TBCA,TBCC,TBCD,TBCE,TCP1,CCT3,TUBA4A,TUBA3C,TUBB2A,LOC732391,VBP1,TUBA1A,TUBB1,USP11,LONP2,TUBB6,TUBA1C,SPHK1,CCT6A,	['PFDN1', 'TUBA1A', 'AP3M1', 'TCP1', 'FKBP9', 'FBXW7']	[]
REACTOME_PROTEIN_FOLDING	Respiration	51	0.0800085	0.580073	0.940758	0.987195	1	12559	tags=90%, list=79%, signal=422%	http://www.broadinstitute.org/gsea/msigdb/cards/REACTOME_PROTEIN_FOLDING	TUBA1B,TUBB3,TUBB4A,TUBB4B,PFDN6,NOP56,ARFGEF2,CCT7,CCT4,CCT2,CCT8,FKBP9,TUBA3D,TBCB,XRN2,CCT5,FBXW2,FBXL3,FBXL5,FBXO6,FBXO4,AP3M1,TUBB2B,KIFC3,PFDN1,PFDN2,PFDN4,PFDN5,FBXW5,FBXW7,ACTB,KIF13A,FBXW4,LOC654264,TBCA,TBCC,TBCD,TBCE,TCP1,CCT3,TUBA4A,TUBA3C,TUBB2A,LOC732391,VBP1,TUBA1A,TUBB1,USP11,LONP2,TUBB6,TUBA1C,SPHK1,CCT6A,	['VBP1', 'FBXL5', 'FBXO4', 'FBXO6', 'CCT3', 'FKBP9', 'CCT8', 'TUBA3D', 'KIF13A', 'TUBA1C', 'TUBA1B', 'NOP56', 'CCT7', 'CCT4', 'CCT5', 'FBXW2', 'FBXW4', 'FBXW5', 'FBXW7', 'LONP2', 'PFDN2', 'PFDN5', 'PFDN6', 'TUBB6', 'TUBB3', 'TUBB1', 'TUBA3C', 'ARFGEF2', 'TUBA4A', 'TUBB2A', 'KIFC3', 'TUBB2B', 'FBXL3', 'CCT6A', 'TBCE', 'TBCD', 'TBCC', 'TBCB', 'TBCA', 'CCT2', 'TCP1', 'USP11', 'XRN2', 'TUBB4B', 'ACTB…	[]
REACTOME_PYRUVATE_METABOLISM_AND_CITRIC_ACID_TCA_CYCLE	Basal	40	0.188184	1.22466	0.226381	0.557933	1	623	tags=13%, list=4%, signal=13%	http://www.broadinstitute.org/gsea/msigdb/cards/REACTOME_PYRUVATE_METABOLISM_AND_CITRIC_ACID_TCA_CYCLE	ADHFE1,CS,DLAT,DLD,DLST,FH,NNT,SLC16A8,LOC283398,IDH1,IDH2,IDH3A,IDH3B,IDH3G,LDHA,LDHB,MDH2,OGDH,ACO2,PDHA1,PDHB,PDK1,PDK2,PDK3,PDK4,PDP1,PDPR,PDP2,SDHA,SDHB,SDHC,SDHD,SUCLA2P1,LOC646675,LOC646677,LOC650667,LOC650674,LOC650883,LOC651820,SLC16A1,BSG,D2HGDH,L2HGDH,PDHX,SUCLG2,SUCLG1,SUCLA2,SLC16A3	['BSG', 'IDH1', 'L2HGDH', 'SDHC', 'DLST']	['SDHC']
REACTOME_PYRUVATE_METABOLISM_AND_CITRIC_ACID_TCA_CYCLE	Glycolysis	40	-0.129954	-0.913269	0.552966	0.780287	1	1967	tags=23%, list=12%, signal=26%	http://www.broadinstitute.org/gsea/msigdb/cards/REACTOME_PYRUVATE_METABOLISM_AND_CITRIC_ACID_TCA_CYCLE	ADHFE1,CS,DLAT,DLD,DLST,FH,NNT,SLC16A8,LOC283398,IDH1,IDH2,IDH3A,IDH3B,IDH3G,LDHA,LDHB,MDH2,OGDH,ACO2,PDHA1,PDHB,PDK1,PDK2,PDK3,PDK4,PDP1,PDPR,PDP2,SDHA,SDHB,SDHC,SDHD,SUCLA2P1,LOC646675,LOC646677,LOC650667,LOC650674,LOC650883,LOC651820,SLC16A1,BSG,D2HGDH,L2HGDH,PDHX,SUCLG2,SUCLG1,SUCLA2,SLC16A3	['PDHA1', 'SLC16A3', 'SDHC', 'ADHFE1', 'CS', 'PDHB', 'NNT', 'LDHA']	[]
REACTOME_PYRUVATE_METABOLISM_AND_CITRIC_ACID_TCA_CYCLE	Respiration	40	-0.360957	-2.18553	0.00702988	0.14606	1	2689	tags=38%, list=17%, signal=45%	http://www.broadinstitute.org/gsea/msigdb/cards/REACTOME_PYRUVATE_METABOLISM_AND_CITRIC_ACID_TCA_CYCLE	ADHFE1,CS,DLAT,DLD,DLST,FH,NNT,SLC16A8,LOC283398,IDH1,IDH2,IDH3A,IDH3B,IDH3G,LDHA,LDHB,MDH2,OGDH,ACO2,PDHA1,PDHB,PDK1,PDK2,PDK3,PDK4,PDP1,PDPR,PDP2,SDHA,SDHB,SDHC,SDHD,SUCLA2P1,LOC646675,LOC646677,LOC650667,LOC650674,LOC650883,LOC651820,SLC16A1,BSG,D2HGDH,L2HGDH,PDHX,SUCLG2,SUCLG1,SUCLA2,SLC16A3	['PDHX', 'PDHA1', 'SDHC', 'DLST', 'SDHD', 'SDHB', 'SUCLG2', 'PDP1', 'PDP2', 'L2HGDH', 'ADHFE1', 'CS', 'PDHB', 'SDHA', 'LDHA']	['CS', 'PDHB', 'PDHA1']
SEMENZA_HIF1_TARGETS	Basal	35	0.198446	1.23587	0.201452	0.547577	1	834	tags=20%, list=5%, signal=21%	http://www.broadinstitute.org/gsea/msigdb/cards/SEMENZA_HIF1_TARGETS	HMOX1,EPO,FLT1,TGFB3,IGF2,SLC2A1,GAPDH,BNIP3,CDKN1A,ALDOA,CA9,ADRA1B,ALDOC,NOS2,ADM,HK1,ENO1,AK3,EDN1,VEGFA,TPI1,IGFBP1,PFKL,HK2,CP,TFRC,LDHA,IGFBP3,SERPINE1,SLC2A3,PKM2,CITED2,IGFBP2,PGK1,TF,P4HA2	['IGF2', 'HK2', 'ENO1', 'IGFBP1', 'EDN1', 'SERPINE1', 'PGK1']	['HK2', 'PGK1']
SEMENZA_HIF1_TARGETS	Glycolysis	35	0.338922	2.22447	0.00196464	0.0255079	0.989	790	tags=23%, list=5%, signal=24%	http://www.broadinstitute.org/gsea/msigdb/cards/SEMENZA_HIF1_TARGETS	HMOX1,EPO,FLT1,TGFB3,IGF2,SLC2A1,GAPDH,BNIP3,CDKN1A,ALDOA,CA9,ADRA1B,ALDOC,NOS2,ADM,HK1,ENO1,AK3,EDN1,VEGFA,TPI1,IGFBP1,PFKL,HK2,CP,TFRC,LDHA,IGFBP3,SERPINE1,SLC2A3,PKM2,CITED2,IGFBP2,PGK1,TF,P4HA2	['IGF2', 'HK2', 'ENO1', 'ALDOA', 'CITED2', 'ALDOC', 'SERPINE1', 'PGK1']	['HK2', 'ENO1', 'PGK1']
SEMENZA_HIF1_TARGETS	Respiration	35	0.296444	1.83415	0.022831	0.215403	1	4247	tags=49%, list=27%, signal=66%	http://www.broadinstitute.org/gsea/msigdb/cards/SEMENZA_HIF1_TARGETS	HMOX1,EPO,FLT1,TGFB3,IGF2,SLC2A1,GAPDH,BNIP3,CDKN1A,ALDOA,CA9,ADRA1B,ALDOC,NOS2,ADM,HK1,ENO1,AK3,EDN1,VEGFA,TPI1,IGFBP1,PFKL,HK2,CP,TFRC,LDHA,IGFBP3,SERPINE1,SLC2A3,PKM2,CITED2,IGFBP2,PGK1,TF,P4HA2	['AK3', 'NOS2', 'TGFB3', 'ALDOA', 'ENO1', 'HK2', 'SLC2A3', 'GAPDH', 'SLC2A1', 'CA9', 'EPO', 'EDN1', 'ALDOC', 'ADM', 'SERPINE1', 'IGFBP3', 'PGK1']	['HK2', 'SLC2A1', 'PGK1']

## Sheet: CRISPRa
Pathway Names and Ontology Terms	Metabolic Condition	Size	Enrichment Score	Normalized Enrichment Score	Nominal p-value	FDR q-value	FWER p-value	Rank at Max	Leading Edge	Link	Genes	Core Enriched Genes	Hit Genes in Core
GO_ACTIVATION_OF_MAPKK_ACTIVITY	Basal	51	0.24751	1.68093	0.0233196	0.267519	1	1634	tags=24%, list=10%, signal=26%	http://www.broadinstitute.org/gsea/msigdb/cards/GO_ACTIVATION_OF_MAPKK_ACTIVITY	CRK,BMP4,NTRK1,MAP3K11,MAP3K2,MAP3K8,FRS2,EIF2AK2,FLT1,GRM1,RAP1A,ERCC6,MAP3K7,NGF,MOS,MAP3K4,TNIK,BRAF,F2R,MAP3K1,JAK2,NRK,MAP3K15,C21orf7,EGFR,KIDINS220,GNAI2,CARTPT,KIAA1804,MAP3K12,MAP3K14,ZAK,PSEN1,MAP3K13,TGFBR1,ADAM9,PLCG1,MAP3K9,CRKL,LAMTOR2,TAOK2,KISS1R,EGF,LRRK2,MAP3K10,MAP3K6,RAPGEF1,GADD45B,ADORA1,MAP3K5,RAF1,MAP3K3	['NRK', 'MAP3K8', 'MAP3K9', 'MAP3K1', 'MAP3K6', 'RAP1A', 'KIAA1804', 'TNIK', 'MAP3K13', 'MAP3K14', 'RAF1', 'FLT1']	['KIAA1804', 'RAF1']
GO_ACTIVATION_OF_MAPKK_ACTIVITY	Glycolysis	51	0.288559	2.03985	0.00657895	0.199832	1	1872	tags=31%, list=12%, signal=35%	http://www.broadinstitute.org/gsea/msigdb/cards/GO_ACTIVATION_OF_MAPKK_ACTIVITY	CRK,BMP4,NTRK1,MAP3K11,MAP3K2,MAP3K8,FRS2,EIF2AK2,FLT1,GRM1,RAP1A,ERCC6,MAP3K7,NGF,MOS,MAP3K4,TNIK,BRAF,F2R,MAP3K1,JAK2,NRK,MAP3K15,C21orf7,EGFR,KIDINS220,GNAI2,CARTPT,KIAA1804,MAP3K12,MAP3K14,ZAK,PSEN1,MAP3K13,TGFBR1,ADAM9,PLCG1,MAP3K9,CRKL,LAMTOR2,TAOK2,KISS1R,EGF,LRRK2,MAP3K10,MAP3K6,RAPGEF1,GADD45B,ADORA1,MAP3K5,RAF1,MAP3K3	['MAP3K8', 'MAP3K9', 'MAP3K11', 'MAP3K1', 'NTRK1', 'RAP1A', 'MAP3K5', 'KIAA1804', 'TNIK', 'BMP4', 'JAK2', 'BRAF', 'TGFBR1', 'GRM1', 'TAOK2', 'FLT1']	['KIAA1804', 'MAP3K8']
GO_ACTIVATION_OF_MAPKK_ACTIVITY	Respiration	51	0.299248	2.11249	0.00307692	0.261403	1	5722	tags=61%, list=36%, signal=94%	http://www.broadinstitute.org/gsea/msigdb/cards/GO_ACTIVATION_OF_MAPKK_ACTIVITY	CRK,BMP4,NTRK1,MAP3K11,MAP3K2,MAP3K8,FRS2,EIF2AK2,FLT1,GRM1,RAP1A,ERCC6,MAP3K7,NGF,MOS,MAP3K4,TNIK,BRAF,F2R,MAP3K1,JAK2,NRK,MAP3K15,C21orf7,EGFR,KIDINS220,GNAI2,CARTPT,KIAA1804,MAP3K12,MAP3K14,ZAK,PSEN1,MAP3K13,TGFBR1,ADAM9,PLCG1,MAP3K9,CRKL,LAMTOR2,TAOK2,KISS1R,EGF,LRRK2,MAP3K10,MAP3K6,RAPGEF1,GADD45B,ADORA1,MAP3K5,RAF1,MAP3K3	['ADORA1', 'EGFR', 'ERCC6', 'FRS2', 'PLCG1', 'RAPGEF1', 'GNAI2', 'EGF', 'FLT1', 'MAP3K8', 'MAP3K11', 'MAP3K3', 'GADD45B', 'MAP3K1', 'MAP3K6', 'MAP3K7', 'MAP3K5', 'GRM1', 'TGFBR1', 'KIAA1804', 'RAP1A', 'TAOK2', 'NRK', 'TNIK', 'ADAM9', 'F2R', 'MAP3K12', 'MAP3K13', 'MAP3K14', 'BRAF', 'CARTPT']	['KIAA1804', 'MAP3K1', 'FLT1']
GO_COP9_SIGNALOSOME	Basal	30	0.238688	1.29781	0.156589	0.494027	1	1477	tags=23%, list=9%, signal=26%	http://www.broadinstitute.org/gsea/msigdb/cards/GO_COP9_SIGNALOSOME	COPS5,DOCK7,GRB2,VPRBP,HSPA6,STOML2,COPS3,AMOTL1,LAT,EPB41L2,COPS6,FLOT1,ATP5A1,DYNLL1,NOD2,MYH9,THEMIS,BASP1,COPS8,GPS1,COPS7A,KIAA0748,NCKIPSD,COPS2,AMOT,WDR6,COPS4,TMOD1,COPS7B,HSPA1L,HSPA5,PLCG1,HSPA7,HSP90AB1	['AMOTL1', 'COPS8', 'EPB41L2', 'HSPA6', 'ATP5A1', 'BASP1', 'HSPA1L']	[]
GO_COP9_SIGNALOSOME	Glycolysis	30	0.22279	1.2927	0.163793	0.573597	1	1149	tags=20%, list=7%, signal=22%	http://www.broadinstitute.org/gsea/msigdb/cards/GO_COP9_SIGNALOSOME	COPS5,DOCK7,GRB2,VPRBP,HSPA6,STOML2,COPS3,AMOTL1,LAT,EPB41L2,COPS6,FLOT1,ATP5A1,DYNLL1,NOD2,MYH9,THEMIS,BASP1,COPS8,GPS1,COPS7A,KIAA0748,NCKIPSD,COPS2,AMOT,WDR6,COPS4,TMOD1,COPS7B,HSPA1L,HSPA5,PLCG1,HSPA7,HSP90AB1	['AMOTL1', 'GPS1', 'COPS8', 'EPB41L2', 'ATP5A1', 'BASP1']	['AMOTL1']
GO_COP9_SIGNALOSOME	Respiration	30	-0.131937	-0.818118	0.6514	0.959796	1	967	tags=17%, list=6%, signal=18%	http://www.broadinstitute.org/gsea/msigdb/cards/GO_COP9_SIGNALOSOME	COPS5,DOCK7,GRB2,VPRBP,HSPA6,STOML2,COPS3,AMOTL1,LAT,EPB41L2,COPS6,FLOT1,ATP5A1,DYNLL1,NOD2,MYH9,THEMIS,BASP1,COPS8,GPS1,COPS7A,KIAA0748,NCKIPSD,COPS2,AMOT,WDR6,COPS4,TMOD1,COPS7B,HSPA1L,HSPA5,PLCG1,HSPA7,HSP90AB1	['WDR6', 'COPS8', 'COPS7B', 'DYNLL1', 'VPRBP']	[]
GO_EMBRYONIC_ORGAN_MORPHOGENESIS	Basal	267	0.207799	2.27381	0	0.2067	1	4223	tags=34%, list=26%, signal=46%	http://www.broadinstitute.org/gsea/msigdb/cards/GO_EMBRYONIC_ORGAN_MORPHOGENESIS	MMP14,CHRNA9,CRB2,NOTCH1,HPN,BBS7,ACVR1,EYA1,GSC,ZEB1,SLC39A1,IHH,ATOH1,MED12,NEUROD1,HOXB2,TBX1,YAP1,RBP4,COL2A1,CHRNA10,HOXA7,RAC1,BBS5,TH,HIPK2,WNT9A,DLX6,HOXD4,HOXB5,MYO15A,HOXB3,FGFR2,T,WDPCP,LHFPL5,PTPRQ,VAX2,DSCAML1,HYAL1,TCF21,ARL13B,GLI2,PCGF2,MYCN,PKD2,HOXD3,SP3,WNT11,HIF1A,ATP6V1B1,POU4F3,HOXA2,FOXN4,SIX2,IFT52,ZIC3,MTHFD1L,HOXC9,AXIN1,NOG,MKKS,CEP290,FOXE1,GJA1,ID2,PDZD7,EPHA2,MAPK1,F…	['HIPK2', 'FOXI1', 'DLG1', 'LHX1', 'RARG', 'SIX4', 'SIX2', 'GATA3', 'MICAL2', 'FOXF1', 'FOXF2', 'MKKS', 'SETDB2', 'IFT52', 'HOXD9', 'HOXD3', 'RBP4', 'T', 'FGFR2', 'ROR2', 'FGFR1', 'TBX2', 'SPRY2', 'IHH', 'PRRX1', 'ITGA8', 'CHRNA10', 'FRS2', 'CHD7', 'SOX11', 'POU3F4', 'OTX1', 'DLX6', 'DLX2', 'HOXB8', 'KCNQ4', 'HOXB6', 'PAX6', 'FGF8', 'SHH', 'SLC39A1', 'ZEB1', 'PAX8', 'LRIG3', 'LRIG1', 'HES1', 'WDP…	['LHX1', 'TGFBR2', 'COL2A1', 'OSR1', 'SMAD2', 'PAX6', 'OVOL2', 'INSIG1', 'FOXI1', 'FGFR2', 'YAP1']
GO_EMBRYONIC_ORGAN_MORPHOGENESIS	Glycolysis	267	0.144811	1.74764	0.00691563	0.325441	1	5740	tags=45%, list=36%, signal=69%	http://www.broadinstitute.org/gsea/msigdb/cards/GO_EMBRYONIC_ORGAN_MORPHOGENESIS	MMP14,CHRNA9,CRB2,NOTCH1,HPN,BBS7,ACVR1,EYA1,GSC,ZEB1,SLC39A1,IHH,ATOH1,MED12,NEUROD1,HOXB2,TBX1,YAP1,RBP4,COL2A1,CHRNA10,HOXA7,RAC1,BBS5,TH,HIPK2,WNT9A,DLX6,HOXD4,HOXB5,MYO15A,HOXB3,FGFR2,T,WDPCP,LHFPL5,PTPRQ,VAX2,DSCAML1,HYAL1,TCF21,ARL13B,GLI2,PCGF2,MYCN,PKD2,HOXD3,SP3,WNT11,HIF1A,ATP6V1B1,POU4F3,HOXA2,FOXN4,SIX2,IFT52,ZIC3,MTHFD1L,HOXC9,AXIN1,NOG,MKKS,CEP290,FOXE1,GJA1,ID2,PDZD7,EPHA2,MAPK1,F…	['TBX20', 'HIPK2', 'FOXI1', 'MAFB', 'DLG1', 'LHX1', 'RARB', 'RARG', 'SIX4', 'NDST1', 'RYR2', 'SIX2', 'MICAL2', 'FOXF2', 'IRX5', 'SETDB2', 'IFT52', 'HOXD9', 'SOD1', 'HOXD4', 'STRA6', 'BMP4', 'GATA4', 'FOXH1', 'FGFR2', 'ROR2', 'FGFR1', 'TBX2', 'PCGF2', 'PRRX1', 'MYO15A', 'HOXC9', 'HESX1', 'HOXB8', 'CHRNA10', 'FRS2', 'SOX18', 'MYCN', 'STIL', 'CHD7', 'OTX1', 'SOX17', 'NEUROG1', 'DLX2', 'TCF7', 'KCNQ4…	['TGFBR2', 'SOD1', 'OTX1', 'FBN2', 'COL2A1', 'ROR2']
GO_EMBRYONIC_ORGAN_MORPHOGENESIS	Respiration	267	0.157043	1.88133	0.00397351	0.375622	1	3581	tags=31%, list=22%, signal=40%	http://www.broadinstitute.org/gsea/msigdb/cards/GO_EMBRYONIC_ORGAN_MORPHOGENESIS	MMP14,CHRNA9,CRB2,NOTCH1,HPN,BBS7,ACVR1,EYA1,GSC,ZEB1,SLC39A1,IHH,ATOH1,MED12,NEUROD1,HOXB2,TBX1,YAP1,RBP4,COL2A1,CHRNA10,HOXA7,RAC1,BBS5,TH,HIPK2,WNT9A,DLX6,HOXD4,HOXB5,MYO15A,HOXB3,FGFR2,T,WDPCP,LHFPL5,PTPRQ,VAX2,DSCAML1,HYAL1,TCF21,ARL13B,GLI2,PCGF2,MYCN,PKD2,HOXD3,SP3,WNT11,HIF1A,ATP6V1B1,POU4F3,HOXA2,FOXN4,SIX2,IFT52,ZIC3,MTHFD1L,HOXC9,AXIN1,NOG,MKKS,CEP290,FOXE1,GJA1,ID2,PDZD7,EPHA2,MAPK1,F…	['HOXC9', 'ITGA8', 'ACVR1', 'VAX2', 'SUFU', 'SATB2', 'TBX20', 'FGF8', 'FOXE1', 'SMAD2', 'CCDC40', 'NPHP3', 'HIPK1', 'OVOL2', 'HOXB1', 'PITX2', 'MESP1', 'MAFB', 'COL2A1', 'BCR', 'DLG1', 'LHX1', 'STIL', 'CHD7', 'ALX3', 'NDST1', 'WNT9A', 'NOTCH1', 'OTX1', 'MED12', 'HOXA11', 'GLI2', 'MAPK3', 'CTNNB1', 'DVL1', 'TBX2', 'FOXF1', 'ATOH1', 'IRX5', 'MSX1', 'NEUROG1', 'EYA1', 'WDR19', 'SETDB2', 'WNT9B', 'EP…	['LHX1', 'STIL', 'LRIG1', 'OTX1', 'SMAD2', 'SMAD3', 'HOXC11', 'FOXL2', 'GATA2', 'SETDB2']
GO_MEDIATOR_COMPLEX	Basal	34	-0.14936	-1.037	0.365559	0.94041	1	2825	tags=29%, list=18%, signal=36%	http://www.broadinstitute.org/gsea/msigdb/cards/GO_MEDIATOR_COMPLEX	RBM14,MED17,MED30,MED14,MED10,CDK8,MED12,MED19,THRAP3,MED29,MED20,CCNC,MED21,MED24,MED6,MED22,MED11,MED8,MED13L,MED16,MED26,MED18,MED1,GLI3,MED27,PPARGC1B,MED15,MED28,MED31,MED9,MED13,MED7,MED12L,MED4	['MED29', 'MED22', 'CDK8', 'MED24', 'MED12L', 'MED10', 'MED11', 'MED14', 'MED18', 'MED19']	[]
GO_MEDIATOR_COMPLEX	Glycolysis	34	-0.195285	-1.27972	0.162907	0.840466	1	3982	tags=41%, list=25%, signal=55%	http://www.broadinstitute.org/gsea/msigdb/cards/GO_MEDIATOR_COMPLEX	RBM14,MED17,MED30,MED14,MED10,CDK8,MED12,MED19,THRAP3,MED29,MED20,CCNC,MED21,MED24,MED6,MED22,MED11,MED8,MED13L,MED16,MED26,MED18,MED1,GLI3,MED27,PPARGC1B,MED15,MED28,MED31,MED9,MED13,MED7,MED12L,MED4	['MED29', 'MED16', 'MED21', 'MED30', 'MED22', 'MED26', 'MED10', 'MED1', 'MED6', 'MED7', 'MED4', 'CDK8', 'MED14', 'MED9']	[]
GO_MEDIATOR_COMPLEX	Respiration	34	-0.184434	-1.19568	0.218421	0.821861	1	2631	tags=32%, list=16%, signal=39%	http://www.broadinstitute.org/gsea/msigdb/cards/GO_MEDIATOR_COMPLEX	RBM14,MED17,MED30,MED14,MED10,CDK8,MED12,MED19,THRAP3,MED29,MED20,CCNC,MED21,MED24,MED6,MED22,MED11,MED8,MED13L,MED16,MED26,MED18,MED1,GLI3,MED27,PPARGC1B,MED15,MED28,MED31,MED9,MED13,MED7,MED12L,MED4	['MED29', 'MED21', 'MED31', 'MED24', 'MED12L', 'MED10', 'MED13L', 'MED1', 'MED4', 'MED19', 'MED9']	[]
GO_MITOCHONDRIAL_GENOME_MAINTENANCE	Basal	21	-0.107107	-0.601686	0.951429	0.995768	1	12219	tags=90%, list=76%, signal=384%	http://www.broadinstitute.org/gsea/msigdb/cards/GO_MITOCHONDRIAL_GENOME_MAINTENANCE	MPV17,SLC25A36,SLC25A4,SLC25A33,MRPL17,DNAJA3,OPA1,AKT3,RRM2B,C17orf42,MRPL39,C10orf2,DNA2,LONP1,MEF2A,SESN2,TYMP,PARP1,CCDC111,POLG2,C20orf72,PIF1,POLG,LIG3	['DNAJA3', 'DNA2', 'SLC25A36', 'SESN2', 'MRPL17', 'MPV17', 'POLG2', 'C10orf2', 'PIF1', 'SLC25A4', 'POLG', 'TYMP', 'AKT3', 'RRM2B', 'SLC25A33', 'LIG3', 'MEF2A', 'OPA1', 'MRPL39']	[]
GO_MITOCHONDRIAL_GENOME_MAINTENANCE	Glycolysis	21	0.092668	0.450251	0.99469	0.997938	1	9584	tags=71%, list=60%, signal=178%	http://www.broadinstitute.org/gsea/msigdb/cards/GO_MITOCHONDRIAL_GENOME_MAINTENANCE	MPV17,SLC25A36,SLC25A4,SLC25A33,MRPL17,DNAJA3,OPA1,AKT3,RRM2B,C17orf42,MRPL39,C10orf2,DNA2,LONP1,MEF2A,SESN2,TYMP,PARP1,CCDC111,POLG2,C20orf72,PIF1,POLG,LIG3	['DNAJA3', 'LONP1', 'SESN2', 'PIF1', 'MPV17', 'POLG2', 'PARP1', 'SLC25A4', 'TYMP', 'SLC25A36', 'RRM2B', 'SLC25A33', 'LIG3', 'MEF2A', 'MRPL39']	['PARP1']
GO_MITOCHONDRIAL_GENOME_MAINTENANCE	Respiration	21	0.106048	0.507675	0.98325	0.993407	1	2991	tags=24%, list=19%, signal=29%	http://www.broadinstitute.org/gsea/msigdb/cards/GO_MITOCHONDRIAL_GENOME_MAINTENANCE	MPV17,SLC25A36,SLC25A4,SLC25A33,MRPL17,DNAJA3,OPA1,AKT3,RRM2B,C17orf42,MRPL39,C10orf2,DNA2,LONP1,MEF2A,SESN2,TYMP,PARP1,CCDC111,POLG2,C20orf72,PIF1,POLG,LIG3	['DNAJA3', 'TYMP', 'MPV17', 'SESN2', 'PARP1']	['PARP1']
GO_MITOCHONDRIAL_TRANSLATION	Basal	107	-0.0544359	-0.600655	0.949152	0.994913	1	3451	tags=26%, list=22%, signal=33%	http://www.broadinstitute.org/gsea/msigdb/cards/GO_MITOCHONDRIAL_TRANSLATION	MRPS21,MTRF1,MRPL30,MRPL37,MRPL13,MRPS27,TUFM,MRPL17,MRPL34,MRPL54,DAP3,TSFM,MRPL9,MRPS10,MRPL24,MRPS18A,MTIF2,MRPL18,MRPL3,MRPS2,MRPL41,MRPL50,MRPL48,MRPL27,MRPS23,MRPL42,MRPL28,MRPS24,MRPS30,MRPL36,MRPL33,PTCD3,MRPL10,MRPL39,MRPL45,MRPL53,MRPL12,MRPL14,MRPS11,MRPS36,MRPS31,GFM2,HARS,MRPS15,MRPL44,MRPL51,MRPL23,MRPS18C,GATC,MRPL15,MRPL52,MRPL21,MRPL20,MRPS18B,NDUFA7,MRPL16,AURKAIP1,YARS2,PTRH1,M…	['MRPL22', 'MRPS16', 'MTIF3', 'MRPS12', 'HARS', 'QRSL1', 'ICT1', 'CHCHD1', 'MRP63', 'AURKAIP1', 'MRPS34', 'MRPS31', 'GATC', 'MRPL37', 'TARS2', 'MRPL16', 'MRPL17', 'MRPL18', 'MRPS2', 'MRPS18C', 'YARS2', 'MRPL2', 'C12orf65', 'GFM2', 'MRPS23', 'MRPS21', 'MRPL43', 'TUFM']	['MRPL22']
GO_MITOCHONDRIAL_TRANSLATION	Glycolysis	107	0.103753	0.968585	0.510574	0.797151	1	280	tags=7%, list=2%, signal=7%	http://www.broadinstitute.org/gsea/msigdb/cards/GO_MITOCHONDRIAL_TRANSLATION	MRPS21,MTRF1,MRPL30,MRPL37,MRPL13,MRPS27,TUFM,MRPL17,MRPL34,MRPL54,DAP3,TSFM,MRPL9,MRPS10,MRPL24,MRPS18A,MTIF2,MRPL18,MRPL3,MRPS2,MRPL41,MRPL50,MRPL48,MRPL27,MRPS23,MRPL42,MRPL28,MRPS24,MRPS30,MRPL36,MRPL33,PTCD3,MRPL10,MRPL39,MRPL45,MRPL53,MRPL12,MRPL14,MRPS11,MRPS36,MRPS31,GFM2,HARS,MRPS15,MRPL44,MRPL51,MRPL23,MRPS18C,GATC,MRPL15,MRPL52,MRPL21,MRPL20,MRPS18B,NDUFA7,MRPL16,AURKAIP1,YARS2,PTRH1,M…	['MRPL34', 'MRPL23', 'MRPS6', 'MRPL28', 'MRPL38', 'MRPS17', 'MRPL55']	['MRPS17', 'MRPS6', 'MRPL34', 'MRPL38', 'MRPL55']
GO_MITOCHONDRIAL_TRANSLATION	Respiration	107	0.0632406	0.577632	0.95	0.985741	1	739	tags=7%, list=5%, signal=7%	http://www.broadinstitute.org/gsea/msigdb/cards/GO_MITOCHONDRIAL_TRANSLATION	MRPS21,MTRF1,MRPL30,MRPL37,MRPL13,MRPS27,TUFM,MRPL17,MRPL34,MRPL54,DAP3,TSFM,MRPL9,MRPS10,MRPL24,MRPS18A,MTIF2,MRPL18,MRPL3,MRPS2,MRPL41,MRPL50,MRPL48,MRPL27,MRPS23,MRPL42,MRPL28,MRPS24,MRPS30,MRPL36,MRPL33,PTCD3,MRPL10,MRPL39,MRPL45,MRPL53,MRPL12,MRPL14,MRPS11,MRPS36,MRPS31,GFM2,HARS,MRPS15,MRPL44,MRPL51,MRPL23,MRPS18C,GATC,MRPL15,MRPL52,MRPL21,MRPL20,MRPS18B,NDUFA7,MRPL16,AURKAIP1,YARS2,PTRH1,M…	['MTRF1', 'TSFM', 'MRPS6', 'MRPS18A', 'MRPL55', 'MTIF2', 'MRPL53']	['MTRF1', 'MRPS18A', 'MRPL55', 'MRPS6']
GO_MITOCHONDRIAL_TRANSMEMBRANE_TRANSPORT	Basal	53	0.185079	1.27763	0.181159	0.510236	1	725	tags=15%, list=5%, signal=16%	http://www.broadinstitute.org/gsea/msigdb/cards/GO_MITOCHONDRIAL_TRANSMEMBRANE_TRANSPORT	HSP90AA1,ATP5J2,STOML2,BRP44L,ATP5E,TIMM50,ACACA,C18orf55,TIMM44,TIMM23,HSPA4,SLC25A20,CCDC109B,ATP5F1,DNLZ,MICU1,ACACB,PRKAG2,NDUFA13,TIMM17B,CHCHD4,SLC25A33,ATP5G2,CPT1B,PRKAA2,TOMM40L,ATP5I,ATP5A1,ATP5J,MRS2,TIMM22,ATP5C1,ATP5G3,ATP5G1,AFG3L2,PAM16,ATP5B,ATP5L,TOMM22,PRKAB2,C22orf32,TOMM20L,BRP44,TIMM9,TIMM10,TOMM40,TOMM20,TOMM7,LOC100652748,CPT2,MCU,ATP5S,SAMM50,TIMM17A,CPT1A,ATP5O,ATP5H,ATP5D	['ATP5A1', 'PRKAA2', 'SAMM50', 'PAM16', 'ATP5H', 'ATP5L', 'ATP5F1', 'ATP5G2']	[]
GO_MITOCHONDRIAL_TRANSMEMBRANE_TRANSPORT	Glycolysis	53	0.19176	1.40723	0.10832	0.496679	1	5134	tags=45%, list=32%, signal=67%	http://www.broadinstitute.org/gsea/msigdb/cards/GO_MITOCHONDRIAL_TRANSMEMBRANE_TRANSPORT	HSP90AA1,ATP5J2,STOML2,BRP44L,ATP5E,TIMM50,ACACA,C18orf55,TIMM44,TIMM23,HSPA4,SLC25A20,CCDC109B,ATP5F1,DNLZ,MICU1,ACACB,PRKAG2,NDUFA13,TIMM17B,CHCHD4,SLC25A33,ATP5G2,CPT1B,PRKAA2,TOMM40L,ATP5I,ATP5A1,ATP5J,MRS2,TIMM22,ATP5C1,ATP5G3,ATP5G1,AFG3L2,PAM16,ATP5B,ATP5L,TOMM22,PRKAB2,C22orf32,TOMM20L,BRP44,TIMM9,TIMM10,TOMM40,TOMM20,TOMM7,LOC100652748,CPT2,MCU,ATP5S,SAMM50,TIMM17A,CPT1A,ATP5O,ATP5H,ATP5D	['DNLZ', 'TOMM40', 'ATP5J2', 'PRKAG2', 'TIMM9', 'ATP5J', 'ATP5I', 'AFG3L2', 'SLC25A33', 'ATP5L', 'TIMM17B', 'TIMM17A', 'ATP5A1', 'TOMM20L', 'PAM16', 'TIMM50', 'ATP5G2', 'CPT1A', 'ACACA', 'ATP5H', 'HSP90AA1', 'TIMM23', 'TIMM22', 'ATP5F1']	['AFG3L2']
GO_MITOCHONDRIAL_TRANSMEMBRANE_TRANSPORT	Respiration	53	0.226666	1.62545	0.0301109	0.50075	1	2138	tags=28%, list=13%, signal=33%	http://www.broadinstitute.org/gsea/msigdb/cards/GO_MITOCHONDRIAL_TRANSMEMBRANE_TRANSPORT	HSP90AA1,ATP5J2,STOML2,BRP44L,ATP5E,TIMM50,ACACA,C18orf55,TIMM44,TIMM23,HSPA4,SLC25A20,CCDC109B,ATP5F1,DNLZ,MICU1,ACACB,PRKAG2,NDUFA13,TIMM17B,CHCHD4,SLC25A33,ATP5G2,CPT1B,PRKAA2,TOMM40L,ATP5I,ATP5A1,ATP5J,MRS2,TIMM22,ATP5C1,ATP5G3,ATP5G1,AFG3L2,PAM16,ATP5B,ATP5L,TOMM22,PRKAB2,C22orf32,TOMM20L,BRP44,TIMM9,TIMM10,TOMM40,TOMM20,TOMM7,LOC100652748,CPT2,MCU,ATP5S,SAMM50,TIMM17A,CPT1A,ATP5O,ATP5H,ATP5D	['TIMM17B', 'ATP5C1', 'TIMM17A', 'PRKAB2', 'HSPA4', 'ATP5J2', 'PRKAG2', 'PRKAA2', 'TIMM9', 'ATP5J', 'PAM16', 'TIMM10', 'ATP5L', 'SAMM50', 'ATP5G3']	['PRKAG2']
GO_MONOSACCHARIDE_CATABOLIC_PROCESS	Basal	54	0.13973	0.975314	0.482014	0.742815	1	4771	tags=39%, list=30%, signal=55%	http://www.broadinstitute.org/gsea/msigdb/cards/GO_MONOSACCHARIDE_CATABOLIC_PROCESS	PFKFB3,TPI1,PKM2,GCK,ALDH1A1,PGM5,RBKS,ALDOB,PKLR,FUT6,ENO3,RPE,LRP5,PGK1,DAK,GAPDHS,FUT7,PGM2,LOC729020,PFKL,HK2,FUT5,PFKFB1,SORD,PGAM2,GALE,GALK1,ALDOC,HK3,PFKFB2,PFKFB4,CRYL1,HK1,ENO1,GALT,XYLB,GLB1,AKR1A1,GPI,PGAM1,FUT2,PFKM,ENO2,FUT4,PGM1,FUT1,BAD,FUT8,DCXR,GLYCTK,GAPDH,ALDOA,DHDH,KHK,FUT9,FUT10,NUDT5,PFKP,TKTL1,	['PKLR', 'PGM1', 'FUT10', 'GALK1', 'TKTL1', 'SORD', 'GLYCTK', 'GAPDH', 'GLB1', 'GAPDHS', 'DCXR', 'GALE', 'ENO2', 'PGAM2', 'TPI1', 'PGAM1', 'ALDOA', 'RPE', 'ALDOC', 'XYLB', 'ALDH1A1']	[]
GO_MONOSACCHARIDE_CATABOLIC_PROCESS	Glycolysis	54	-0.335168	-2.68295	0.0026738	0.198282	1	2	tags=2%, list=0%, signal=2%	http://www.broadinstitute.org/gsea/msigdb/cards/GO_MONOSACCHARIDE_CATABOLIC_PROCESS	PFKFB3,TPI1,PKM2,GCK,ALDH1A1,PGM5,RBKS,ALDOB,PKLR,FUT6,ENO3,RPE,LRP5,PGK1,DAK,GAPDHS,FUT7,PGM2,LOC729020,PFKL,HK2,FUT5,PFKFB1,SORD,PGAM2,GALE,GALK1,ALDOC,HK3,PFKFB2,PFKFB4,CRYL1,HK1,ENO1,GALT,XYLB,GLB1,AKR1A1,GPI,PGAM1,FUT2,PFKM,ENO2,FUT4,PGM1,FUT1,BAD,FUT8,DCXR,GLYCTK,GAPDH,ALDOA,DHDH,KHK,FUT9,FUT10,NUDT5,PFKP,TKTL1,	['HK2']	['HK2']
GO_MONOSACCHARIDE_CATABOLIC_PROCESS	Respiration	54	-0.665772	-5.49931	0	0.0126723	0.017	233	tags=7%, list=1%, signal=7%	http://www.broadinstitute.org/gsea/msigdb/cards/GO_MONOSACCHARIDE_CATABOLIC_PROCESS	PFKFB3,TPI1,PKM2,GCK,ALDH1A1,PGM5,RBKS,ALDOB,PKLR,FUT6,ENO3,RPE,LRP5,PGK1,DAK,GAPDHS,FUT7,PGM2,LOC729020,PFKL,HK2,FUT5,PFKFB1,SORD,PGAM2,GALE,GALK1,ALDOC,HK3,PFKFB2,PFKFB4,CRYL1,HK1,ENO1,GALT,XYLB,GLB1,AKR1A1,GPI,PGAM1,FUT2,PFKM,ENO2,FUT4,PGM1,FUT1,BAD,FUT8,DCXR,GLYCTK,GAPDH,ALDOA,DHDH,KHK,FUT9,FUT10,NUDT5,PFKP,TKTL1,	['HK2', 'HK3', 'PFKM', 'PFKFB3']	['HK2', 'PFKM']
GO_NEURON_FATE_COMMITMENT	Basal	67	0.204797	1.53932	0.0441379	0.344106	1	1995	tags=24%, list=12%, signal=27%	http://www.broadinstitute.org/gsea/msigdb/cards/GO_NEURON_FATE_COMMITMENT	GLI2,TGFBR1,LHX3,EVX1,HES5,DMRT3,WNT1,FEV,OLIG2,NTRK3,DMRTA2,GATA2,GBX1,TLX3,LBX1,AXIN1,DBX1,BCL11B,ID2,NOTCH3,C17orf96,MNX1,PRRX1,SIX1,HOXD10,FOXN4,DLL4,NKX6-2,HOXC10,PAX7,OLIG1,NRG1,FEZF2,SHH,POU4F1,ATOH1,HES1,SMARCC2,SOX1,NKX2-2,SATB2,DLX1,FOXA1,NOTCH1,NKX2-1,DLL1,ISL1,RBPJ,ASCL1,OLIG3,EYA1,GSX1,PTF1A,GLI3,TBR1,BMP4,SMAD4,ISL2,ZNF521,TGFB2,GSX2,JAG2,CDC42,NKX6-1,PAX6,DLX2,SUFU,	['SMARCC2', 'FOXA1', 'BCL11B', 'AXIN1', 'NOTCH3', 'SMAD4', 'CDC42', 'NTRK3', 'FEV', 'GLI3', 'PAX6', 'HES1', 'SOX1', 'NKX6-2', 'DLX1', 'NKX6-1']	['FEV', 'PAX6', 'BCL11B']
GO_NEURON_FATE_COMMITMENT	Glycolysis	67	0.206062	1.61072	0.0278638	0.392483	1	3049	tags=33%, list=19%, signal=40%	http://www.broadinstitute.org/gsea/msigdb/cards/GO_NEURON_FATE_COMMITMENT	GLI2,TGFBR1,LHX3,EVX1,HES5,DMRT3,WNT1,FEV,OLIG2,NTRK3,DMRTA2,GATA2,GBX1,TLX3,LBX1,AXIN1,DBX1,BCL11B,ID2,NOTCH3,C17orf96,MNX1,PRRX1,SIX1,HOXD10,FOXN4,DLL4,NKX6-2,HOXC10,PAX7,OLIG1,NRG1,FEZF2,SHH,POU4F1,ATOH1,HES1,SMARCC2,SOX1,NKX2-2,SATB2,DLX1,FOXA1,NOTCH1,NKX2-1,DLL1,ISL1,RBPJ,ASCL1,OLIG3,EYA1,GSX1,PTF1A,GLI3,TBR1,BMP4,SMAD4,ISL2,ZNF521,TGFB2,GSX2,JAG2,CDC42,NKX6-1,PAX6,DLX2,SUFU,	['C17orf96', 'BCL11B', 'NKX2-2', 'SOX1', 'LHX3', 'FEZF2', 'NTRK3', 'EYA1', 'DLX1', 'DLX2', 'TGFBR1', 'FEV', 'POU4F1', 'PAX6', 'FOXN4', 'NKX6-2', 'NKX6-1', 'BMP4', 'ID2', 'NOTCH1', 'NOTCH3', 'FOXA1']	[]
GO_NEURON_FATE_COMMITMENT	Respiration	67	0.27957	2.20941	0.0015949	0.318486	0.988	3650	tags=42%, list=23%, signal=54%	http://www.broadinstitute.org/gsea/msigdb/cards/GO_NEURON_FATE_COMMITMENT	GLI2,TGFBR1,LHX3,EVX1,HES5,DMRT3,WNT1,FEV,OLIG2,NTRK3,DMRTA2,GATA2,GBX1,TLX3,LBX1,AXIN1,DBX1,BCL11B,ID2,NOTCH3,C17orf96,MNX1,PRRX1,SIX1,HOXD10,FOXN4,DLL4,NKX6-2,HOXC10,PAX7,OLIG1,NRG1,FEZF2,SHH,POU4F1,ATOH1,HES1,SMARCC2,SOX1,NKX2-2,SATB2,DLX1,FOXA1,NOTCH1,NKX2-1,DLL1,ISL1,RBPJ,ASCL1,OLIG3,EYA1,GSX1,PTF1A,GLI3,TBR1,BMP4,SMAD4,ISL2,ZNF521,TGFB2,GSX2,JAG2,CDC42,NKX6-1,PAX6,DLX2,SUFU,	['SMARCC2', 'SMAD4', 'ISL2', 'NKX2-1', 'MNX1', 'SOX1', 'GSX2', 'NKX6-2', 'NTRK3', 'GLI2', 'ATOH1', 'EYA1', 'DLX1', 'DLX2', 'ASCL1', 'FEV', 'POU4F1', 'DLL4', 'SATB2', 'SUFU', 'FOXN4', 'GATA2', 'NKX6-1', 'ID2', 'NOTCH1', 'FOXA1', 'HES5', 'CDC42']	['FOXA1', 'GATA2', 'CDC42']
GO_NUCLEAR_EXOSOME_RNASE_COMPLEX_	Basal	15	-0.190271	-0.866188	0.610837	0.977869	1	880	tags=20%, list=6%, signal=21%	http://www.broadinstitute.org/gsea/msigdb/cards/GO_NUCLEAR_EXOSOME_RNASE_COMPLEX_	EXOSC3,EXOSC10,C1D,MPHOSPH6,EXOSC4,EXOSC2,DIS3L2,EXOSC7,EXOSC1,EXOSC8,EXOSC5,EXOSC9,DIS3L,DIS3,EXOSC6,	['EXOSC5', 'DIS3L2', 'C1D']	[]
GO_NUCLEAR_EXOSOME_RNASE_COMPLEX_	Glycolysis	15	-0.233629	-1.02965	0.38322	0.951958	1	5	tags=7%, list=0%, signal=7%	http://www.broadinstitute.org/gsea/msigdb/cards/GO_NUCLEAR_EXOSOME_RNASE_COMPLEX_	EXOSC3,EXOSC10,C1D,MPHOSPH6,EXOSC4,EXOSC2,DIS3L2,EXOSC7,EXOSC1,EXOSC8,EXOSC5,EXOSC9,DIS3L,DIS3,EXOSC6,	['EXOSC7']	['EXOSC7']
GO_NUCLEAR_EXOSOME_RNASE_COMPLEX_	Respiration	15	-0.337951	-1.50587	0.0698198	0.597365	1	5220	tags=67%, list=33%, signal=99%	http://www.broadinstitute.org/gsea/msigdb/cards/GO_NUCLEAR_EXOSOME_RNASE_COMPLEX_	EXOSC3,EXOSC10,C1D,MPHOSPH6,EXOSC4,EXOSC2,DIS3L2,EXOSC7,EXOSC1,EXOSC8,EXOSC5,EXOSC9,DIS3L,DIS3,EXOSC6,	['EXOSC10', 'MPHOSPH6', 'EXOSC8', 'C1D', 'EXOSC3', 'EXOSC1', 'DIS3L', 'EXOSC7', 'EXOSC4', 'EXOSC5']	[]
GO_PROTEASOME_COMPLEX	Basal	76	0.0595586	0.464776	0.985392	0.995309	1	13069	tags=89%, list=82%, signal=489%	http://www.broadinstitute.org/gsea/msigdb/cards/GO_PROTEASOME_COMPLEX	TXNL1,PSMB9,PSMD1,DNAJB2,WFS1,PSMB4,RAD23A,PSMA6,PSME4,PSMB8,PSMD13,GET4,UBQLN1,BAG6,PSMC2,UBE3C,USP14,PSMF1,PSMA1,PSMD12,AMFR,PSMC1,UBR1,PSME1,SHFM1,PSMD10,PSMD5,PSMD14,PSMB2,PSMD7,PSMD2,PSMB6,RAD23B,PSMD3,IDE,UCHL5,PSMC4,KIAA0368,PSMB7,UBL4A,PSMB5,PSMG2,UBXN1,PSMD9,PSMC3,VCP,PSMD11,PSME2,PSMC5,PSMA4,PSMA7,ADRM1,PSME3,UBE3A,PSMA2,PSMA5,PSMB10,UBQLN4,PSMD4,PSMA3,AUP1,PSMC6,PSMB11,PAAF1,HSPB1,PSMG…	['UBQLN1', 'BAG6', 'PSMD8', 'PSMB11', 'RAD23A', 'PSMD4', 'PSMF1', 'UBL4A', 'PSMD1', 'PSMD3', 'PSMD2', 'PSME4', 'MARCH6', 'PSMD7', 'RAD23B', 'IDE', 'PSMA2', 'DNAJB2', 'PSMB10', 'UBQLN4', 'SYVN1', 'PSMA3', 'PSMA1', 'PSMA6', 'PSMA7', 'PSMG2', 'PSMG3', 'PSMC2', 'PSMC3', 'PSMC4', 'PSMC5', 'PSMC6', 'ZFAND2A', 'OS9', 'SEL1L', 'AUP1', 'PSMA4', 'HSPB1', 'UBE3C', 'PSMD9', 'PSMA5', 'PSME2', 'PSME3', 'PSME1'…	[]
GO_PROTEASOME_COMPLEX	Glycolysis	76	-0.119947	-1.08278	0.300613	0.936985	1	2944	tags=28%, list=18%, signal=34%	http://www.broadinstitute.org/gsea/msigdb/cards/GO_PROTEASOME_COMPLEX	TXNL1,PSMB9,PSMD1,DNAJB2,WFS1,PSMB4,RAD23A,PSMA6,PSME4,PSMB8,PSMD13,GET4,UBQLN1,BAG6,PSMC2,UBE3C,USP14,PSMF1,PSMA1,PSMD12,AMFR,PSMC1,UBR1,PSME1,SHFM1,PSMD10,PSMD5,PSMD14,PSMB2,PSMD7,PSMD2,PSMB6,RAD23B,PSMD3,IDE,UCHL5,PSMC4,KIAA0368,PSMB7,UBL4A,PSMB5,PSMG2,UBXN1,PSMD9,PSMC3,VCP,PSMD11,PSME2,PSMC5,PSMA4,PSMA7,ADRM1,PSME3,UBE3A,PSMA2,PSMA5,PSMB10,UBQLN4,PSMD4,PSMA3,AUP1,PSMC6,PSMB11,PAAF1,HSPB1,PSMG…	['SHFM1', 'PSMB5', 'PAAF1', 'PSMB6', 'KIAA0368', 'PSMD5', 'PSMD11', 'TXNL1', 'UBE3A', 'PSME2', 'PSME3', 'PSMD13', 'UBXN1', 'PSMG3', 'UCHL5', 'PSMC1', 'UBR1', 'WFS1', 'PSMC4', 'PSMC5', 'PSMD7']	[]
GO_PROTEASOME_COMPLEX	Respiration	76	-0.106198	-0.917571	0.428169	0.937929	1	4959	tags=42%, list=31%, signal=61%	http://www.broadinstitute.org/gsea/msigdb/cards/GO_PROTEASOME_COMPLEX	TXNL1,PSMB9,PSMD1,DNAJB2,WFS1,PSMB4,RAD23A,PSMA6,PSME4,PSMB8,PSMD13,GET4,UBQLN1,BAG6,PSMC2,UBE3C,USP14,PSMF1,PSMA1,PSMD12,AMFR,PSMC1,UBR1,PSME1,SHFM1,PSMD10,PSMD5,PSMD14,PSMB2,PSMD7,PSMD2,PSMB6,RAD23B,PSMD3,IDE,UCHL5,PSMC4,KIAA0368,PSMB7,UBL4A,PSMB5,PSMG2,UBXN1,PSMD9,PSMC3,VCP,PSMD11,PSME2,PSMC5,PSMA4,PSMA7,ADRM1,PSME3,UBE3A,PSMA2,PSMA5,PSMB10,UBQLN4,PSMD4,PSMA3,AUP1,PSMC6,PSMB11,PAAF1,HSPB1,PSMG…	['PSMD9', 'PSMB11', 'PSMD4', 'PSMF1', 'PSMD2', 'RAD23B', 'PSMA2', 'UBE3A', 'UBQLN4', 'SYVN1', 'PSMG3', 'PSMC1', 'ADRM1', 'PSMC5', 'PSMC6', 'ZFAND2A', 'TXNL1', 'PSME3', 'VCP', 'UCHL5', 'UBR1', 'SHFM1', 'PAAF1', 'PSMC4', 'PSMD11', 'PSMD10', 'PSMD13', 'PSMB9', 'PSMB6', 'PSMB5', 'PSMB3', 'PSMB1']	[]
GO_PROTEIN_NEDDYLATION	Basal	13	-0.268915	-1.15819	0.270886	0.903635	1	1113	tags=31%, list=7%, signal=33%	http://www.broadinstitute.org/gsea/msigdb/cards/GO_PROTEIN_NEDDYLATION	NEDD8,DCUN1D1,UBE2M,DCUN1D3,NAE1,TRIM40,RBX1,DCUN1D4,UBA3,DCUN1D2,DCUN1D5,RNF7,UBE2F,	['RNF7', 'DCUN1D3', 'TRIM40', 'RBX1']	[]
GO_PROTEIN_NEDDYLATION	Glycolysis	13	-0.267539	-1.12002	0.274775	0.916678	1	11707	tags=100%, list=73%, signal=374%	http://www.broadinstitute.org/gsea/msigdb/cards/GO_PROTEIN_NEDDYLATION	NEDD8,DCUN1D1,UBE2M,DCUN1D3,NAE1,TRIM40,RBX1,DCUN1D4,UBA3,DCUN1D2,DCUN1D5,RNF7,UBE2F,	['NEDD8', 'UBE2M', 'NAE1', 'UBE2F', 'DCUN1D1', 'DCUN1D2', 'DCUN1D3', 'DCUN1D4', 'UBA3', 'RBX1', 'RNF7', 'TRIM40', 'DCUN1D5']	[]
GO_PROTEIN_NEDDYLATION	Respiration	13	0.359691	1.462	0.101933	0.561798	1	2014	tags=38%, list=13%, signal=44%	http://www.broadinstitute.org/gsea/msigdb/cards/GO_PROTEIN_NEDDYLATION	NEDD8,DCUN1D1,UBE2M,DCUN1D3,NAE1,TRIM40,RBX1,DCUN1D4,UBA3,DCUN1D2,DCUN1D5,RNF7,UBE2F,	['NEDD8', 'DCUN1D2', 'DCUN1D3', 'UBA3', 'UBE2F']	[]
GO_REGULATION_OF_STEROID_BIOSYNTHETIC_PROCESS	Basal	46	0.363827	2.35541	0.00294118	0.209669	1	6218	tags=70%, list=39%, signal=114%	http://www.broadinstitute.org/gsea/msigdb/cards/GO_REGULATION_OF_STEROID_BIOSYNTHETIC_PROCESS	POR,CYP7A1,DHCR7,DDX20,BMP5,INSIG1,FGF19,SREBF1,LEP,NFKB1,VDR,IL1B,AKR1C3,TSPO,SF1,SIRT1,DKK3,PPARGC1A,APOE,C10orf112,APOB,FGFR4,PROX1,FGF1,SNAI1,TNF,GFI1,ERLIN2,IFNG,NR1D1,SOD1,BMP6,ATP1A1,SEC14L2,INSIG2,REST,PRKAA1,SCAP,SNAI2,ERLIN1,NR1H4,CYP17A1,DHH,ABCG1,NR5A1,STAR,CYP27B1,WNT4,BMP2,	['VDR', 'STAR', 'SEC14L2', 'DHCR7', 'AKR1C3', 'APOE', 'APOB', 'SOD1', 'PPARGC1A', 'CYP27B1', 'NR5A1', 'NFKB1', 'CYP7A1', 'DHH', 'IFNG', 'REST', 'TNF', 'INSIG1', 'SNAI2', 'FGFR4', 'SNAI1', 'TSPO', 'FGF1', 'ERLIN1', 'BMP6', 'SF1', 'BMP2', 'ERLIN2', 'DKK3', 'LEP', 'ATP1A1', 'DDX20']	['SNAI1', 'NR5A1', 'INSIG1']
GO_REGULATION_OF_STEROID_BIOSYNTHETIC_PROCESS	Glycolysis	46	0.176291	1.18954	0.242928	0.65317	1	1649	tags=20%, list=10%, signal=22%	http://www.broadinstitute.org/gsea/msigdb/cards/GO_REGULATION_OF_STEROID_BIOSYNTHETIC_PROCESS	POR,CYP7A1,DHCR7,DDX20,BMP5,INSIG1,FGF19,SREBF1,LEP,NFKB1,VDR,IL1B,AKR1C3,TSPO,SF1,SIRT1,DKK3,PPARGC1A,APOE,C10orf112,APOB,FGFR4,PROX1,FGF1,SNAI1,TNF,GFI1,ERLIN2,IFNG,NR1D1,SOD1,BMP6,ATP1A1,SEC14L2,INSIG2,REST,PRKAA1,SCAP,SNAI2,ERLIN1,NR1H4,CYP17A1,DHH,ABCG1,NR5A1,STAR,CYP27B1,WNT4,BMP2,	['BMP6', 'STAR', 'SOD1', 'REST', 'NR5A1', 'INSIG1', 'NFKB1', 'SNAI1', 'TSPO']	['SNAI1', 'NR5A1', 'SOD1']
GO_REGULATION_OF_STEROID_BIOSYNTHETIC_PROCESS	Respiration	46	0.234295	1.59914	0.0500808	0.510082	1	3019	tags=35%, list=19%, signal=43%	http://www.broadinstitute.org/gsea/msigdb/cards/GO_REGULATION_OF_STEROID_BIOSYNTHETIC_PROCESS	POR,CYP7A1,DHCR7,DDX20,BMP5,INSIG1,FGF19,SREBF1,LEP,NFKB1,VDR,IL1B,AKR1C3,TSPO,SF1,SIRT1,DKK3,PPARGC1A,APOE,C10orf112,APOB,FGFR4,PROX1,FGF1,SNAI1,TNF,GFI1,ERLIN2,IFNG,NR1D1,SOD1,BMP6,ATP1A1,SEC14L2,INSIG2,REST,PRKAA1,SCAP,SNAI2,ERLIN1,NR1H4,CYP17A1,DHH,ABCG1,NR5A1,STAR,CYP27B1,WNT4,BMP2,	['ATP1A1', 'BMP6', 'VDR', 'APOB', 'ERLIN1', 'ERLIN2', 'SOD1', 'PPARGC1A', 'REST', 'CYP27B1', 'NR5A1', 'INSIG1', 'NR1D1', 'FGFR4', 'SNAI1', 'TSPO']	['SNAI1', 'NR5A1']
GO_RESPIRATORY_CHAIN	Basal	79	0.142479	1.10856	0.338667	0.640055	1	2306	tags=22%, list=14%, signal=25%	http://www.broadinstitute.org/gsea/msigdb/cards/GO_RESPIRATORY_CHAIN	NDUFS7,HIGD2A,COX7B2,UQCR11,NNT,COX7A2,NDUFA10,NDUFA4,COX4I1,NDUFB11,SNCA,NDUFB10,NDUFB9,NDUFS3,NDUFS6,NDUFC2-KCTD14,NDUFB3,NDUFB5,UQCRQ,NDUFA2,NDUFA9,FOXRED1,COX6A1,NDUFB6,COX5A,NDUFA3,NDUFA11,NDUFC1,COX8C,COX4I2,UQCRC1,NDUFV3,OXA1L,C11orf83,NDUFA6,UQCRH,COX7A1,NDUFS1,SURF1,SDHD,PMPCB,SDHA,NDUFAF1,NDUFB7,NDUFV2,UQCRB,NDUFA13,CYCS,COX7A2P2,COX7A2L,UQCRFS1,NDUFA8,PARK7,NDUFB4,HIGD1A,NDUFV1,NDUFA5,…	['NDUFV3', 'NDUFA7', 'NDUFA1', 'UQCR10', 'CYC1', 'NDUFB4', 'NDUFB3', 'NDUFB2', 'NDUFA9', 'NDUFS2', 'UQCRHL', 'NDUFA10', 'UQCRC1', 'SURF1', 'COX7A2', 'NNT', 'COX7A2L']	['COX7A2']
GO_RESPIRATORY_CHAIN	Glycolysis	79	0.0567414	0.480331	0.98913	0.995329	1	9051	tags=62%, list=57%, signal=142%	http://www.broadinstitute.org/gsea/msigdb/cards/GO_RESPIRATORY_CHAIN	NDUFS7,HIGD2A,COX7B2,UQCR11,NNT,COX7A2,NDUFA10,NDUFA4,COX4I1,NDUFB11,SNCA,NDUFB10,NDUFB9,NDUFS3,NDUFS6,NDUFC2-KCTD14,NDUFB3,NDUFB5,UQCRQ,NDUFA2,NDUFA9,FOXRED1,COX6A1,NDUFB6,COX5A,NDUFA3,NDUFA11,NDUFC1,COX8C,COX4I2,UQCRC1,NDUFV3,OXA1L,C11orf83,NDUFA6,UQCRH,COX7A1,NDUFS1,SURF1,SDHD,PMPCB,SDHA,NDUFAF1,NDUFB7,NDUFV2,UQCRB,NDUFA13,CYCS,COX7A2P2,COX7A2L,UQCRFS1,NDUFA8,PARK7,NDUFB4,HIGD1A,NDUFV1,NDUFA5,…	['COX5A', 'NDUFB9', 'NDUFB8', 'OXA1L', 'UQCR11', 'NDUFB5', 'NDUFB4', 'NDUFB3', 'NDUFB2', 'UQCRQ', 'NDUFAF1', 'UQCRB', 'COX7B2', 'NDUFAB1', 'NDUFV2', 'BCS1L', 'NDUFB10', 'NDUFB7', 'FOXRED1', 'UQCRHL', 'NDUFA10', 'NDUFA11', 'SURF1', 'COX8C', 'NNT', 'NDUFA6', 'NDUFV3', 'NDUFA4', 'NDUFA5', 'NDUFA2', 'NDUFA3', 'NDUFA1', 'NDUFA8', 'NDUFA9', 'COX4I2', 'UQCR10', 'COX7A1', 'COX6A1', 'COX7A2L', 'HIGD2A', '…	['NDUFV2']
GO_RESPIRATORY_CHAIN	Respiration	79	0.102306	0.851884	0.623894	0.893812	1	1781	tags=16%, list=11%, signal=18%	http://www.broadinstitute.org/gsea/msigdb/cards/GO_RESPIRATORY_CHAIN	NDUFS7,HIGD2A,COX7B2,UQCR11,NNT,COX7A2,NDUFA10,NDUFA4,COX4I1,NDUFB11,SNCA,NDUFB10,NDUFB9,NDUFS3,NDUFS6,NDUFC2-KCTD14,NDUFB3,NDUFB5,UQCRQ,NDUFA2,NDUFA9,FOXRED1,COX6A1,NDUFB6,COX5A,NDUFA3,NDUFA11,NDUFC1,COX8C,COX4I2,UQCRC1,NDUFV3,OXA1L,C11orf83,NDUFA6,UQCRH,COX7A1,NDUFS1,SURF1,SDHD,PMPCB,SDHA,NDUFAF1,NDUFB7,NDUFV2,UQCRB,NDUFA13,CYCS,COX7A2P2,COX7A2L,UQCRFS1,NDUFA8,PARK7,NDUFB4,HIGD1A,NDUFV1,NDUFA5,…	['NDUFC1', 'NDUFB6', 'NDUFB4', 'NDUFB3', 'NDUFA9', 'NDUFS2', 'NDUFS3', 'NDUFA10', 'NDUFS5', 'UQCRH', 'NDUFS8', 'UQCRC1', 'COX7A2L']	[]
GO_RNA_METHYLATION	Basal	48	-0.141424	-1.11354	0.317757	0.907034	1	3230	tags=33%, list=20%, signal=42%	http://www.broadinstitute.org/gsea/msigdb/cards/GO_RNA_METHYLATION	METTL19,RNMTL1,KIAA1429,TGS1,TFB2M,METTL1,ALKBH8,TRMT2B,TRDMT1,METTL16,METTL14,METTL3,METTL2A,NSUN2,C9orf156,TRMT6,WDR4,FTSJ3,METTL15P1,NSUN4,WTAP,FTSJ1,MEPCE,HENMT1,FTSJD1,RG9MTD1,RNMT,EMG1,MRM1,METTL15,TRMT5,FTSJD2,FTSJ2,LCMT2,FBLL1,TRMT1,BCDIN3D,RRNAD1,TARBP1,METTL2B,CCDC76,KIAA1456,TRMT1L,TRMT61A,TFB1M,C7orf60,NSUN3,TRMT112,WBSCR22,TRMT61B,TRMT11,RG9MTD2,TRMT2A,FDXACB1,DIMT1,FBL,HSD17B10,	['TRMT112', 'TRMT11', 'LCMT2', 'RRNAD1', 'METTL1', 'FTSJ3', 'TRMT61B', 'TRMT6', 'C9orf156', 'TGS1', 'TRMT2A', 'ALKBH8', 'FTSJ1', 'METTL16', 'METTL14', 'FBL']	[]
GO_RNA_METHYLATION	Glycolysis	48	0.135165	0.933392	0.572607	0.823283	1	2378	tags=25%, list=15%, signal=29%	http://www.broadinstitute.org/gsea/msigdb/cards/GO_RNA_METHYLATION	METTL19,RNMTL1,KIAA1429,TGS1,TFB2M,METTL1,ALKBH8,TRMT2B,TRDMT1,METTL16,METTL14,METTL3,METTL2A,NSUN2,C9orf156,TRMT6,WDR4,FTSJ3,METTL15P1,NSUN4,WTAP,FTSJ1,MEPCE,HENMT1,FTSJD1,RG9MTD1,RNMT,EMG1,MRM1,METTL15,TRMT5,FTSJD2,FTSJ2,LCMT2,FBLL1,TRMT1,BCDIN3D,RRNAD1,TARBP1,METTL2B,CCDC76,KIAA1456,TRMT1L,TRMT61A,TFB1M,C7orf60,NSUN3,TRMT112,WBSCR22,TRMT61B,TRMT11,RG9MTD2,TRMT2A,FDXACB1,DIMT1,FBL,HSD17B10,	['DIMT1', 'MEPCE', 'HSD17B10', 'C7orf60', 'TRMT61A', 'METTL3', 'FTSJ2', 'FTSJ3', 'FDXACB1', 'TRDMT1', 'KIAA1429', 'RNMT']	[]
GO_RNA_METHYLATION	Respiration	48	0.166015	1.12508	0.301435	0.754929	1	6526	tags=56%, list=41%, signal=95%	http://www.broadinstitute.org/gsea/msigdb/cards/GO_RNA_METHYLATION	METTL19,RNMTL1,KIAA1429,TGS1,TFB2M,METTL1,ALKBH8,TRMT2B,TRDMT1,METTL16,METTL14,METTL3,METTL2A,NSUN2,C9orf156,TRMT6,WDR4,FTSJ3,METTL15P1,NSUN4,WTAP,FTSJ1,MEPCE,HENMT1,FTSJD1,RG9MTD1,RNMT,EMG1,MRM1,METTL15,TRMT5,FTSJD2,FTSJ2,LCMT2,FBLL1,TRMT1,BCDIN3D,RRNAD1,TARBP1,METTL2B,CCDC76,KIAA1456,TRMT1L,TRMT61A,TFB1M,C7orf60,NSUN3,TRMT112,WBSCR22,TRMT61B,TRMT11,RG9MTD2,TRMT2A,FDXACB1,DIMT1,FBL,HSD17B10,	['METTL2A', 'TRMT61A', 'HSD17B10', 'TRMT61B', 'TRMT2B', 'KIAA1429', 'TRMT11', 'FTSJ2', 'FTSJ3', 'FTSJ1', 'TRMT1', 'WTAP', 'RNMTL1', 'DIMT1', 'WDR4', 'ALKBH8', 'TFB1M', 'MEPCE', 'HENMT1', 'C7orf60', 'NSUN3', 'NSUN2', 'NSUN4', 'FDXACB1', 'TARBP1', 'EMG1', 'FBL']	[]
GO_RNA_POLYADENYLATION	Basal	29	0.10402	0.563095	0.933535	0.977357	1	5056	tags=38%, list=32%, signal=55%	http://www.broadinstitute.org/gsea/msigdb/cards/GO_RNA_POLYADENYLATION	APP,CPSF3,CPSF2,GRSF1,TUT1,SYMPK,PAPOLA,CPSF6,NUDT21,CLP1,ZC3H3,PAPOLB,PCF11,LEO1,PABPC1L,CSTF2,SSU72,AHCYL1,MTPAP,PAPOLG,PABPC1,WDR33,CPSF1,PAF1,PNPT1,CDC73,CSTF1,CSTF3,PAPD4,	['PABPC1L', 'CDC73', 'CLP1', 'PABPC1', 'SYMPK', 'LEO1', 'SSU72', 'CPSF6', 'PAPOLG', 'PAPOLA', 'CPSF1']	[]
GO_RNA_POLYADENYLATION	Glycolysis	29	0.102823	0.569439	0.958403	0.984535	1	13114	tags=93%, list=82%, signal=519%	http://www.broadinstitute.org/gsea/msigdb/cards/GO_RNA_POLYADENYLATION	APP,CPSF3,CPSF2,GRSF1,TUT1,SYMPK,PAPOLA,CPSF6,NUDT21,CLP1,ZC3H3,PAPOLB,PCF11,LEO1,PABPC1L,CSTF2,SSU72,AHCYL1,MTPAP,PAPOLG,PABPC1,WDR33,CPSF1,PAF1,PNPT1,CDC73,CSTF1,CSTF3,PAPD4,	['GRSF1', 'PABPC1', 'SYMPK', 'SSU72', 'CPSF6', 'NUDT21', 'CPSF3', 'CPSF2', 'CPSF1', 'PAPOLG', 'PABPC1L', 'CDC73', 'PCF11', 'TUT1', 'PAF1', 'PAPD4', 'MTPAP', 'PAPOLA', 'PAPOLB', 'CLP1', 'APP', 'CSTF1', 'CSTF3', 'CSTF2', 'LEO1', 'WDR33', 'ZC3H3']	[]
GO_RNA_POLYADENYLATION	Respiration	29	0.192209	1.08558	0.338384	0.777591	1	5356	tags=48%, list=34%, signal=72%	http://www.broadinstitute.org/gsea/msigdb/cards/GO_RNA_POLYADENYLATION	APP,CPSF3,CPSF2,GRSF1,TUT1,SYMPK,PAPOLA,CPSF6,NUDT21,CLP1,ZC3H3,PAPOLB,PCF11,LEO1,PABPC1L,CSTF2,SSU72,AHCYL1,MTPAP,PAPOLG,PABPC1,WDR33,CPSF1,PAF1,PNPT1,CDC73,CSTF1,CSTF3,PAPD4,	['AHCYL1', 'LEO1', 'GRSF1', 'PABPC1', 'PNPT1', 'SYMPK', 'CSTF2', 'PCF11', 'CLP1', 'SSU72', 'PAPD4', 'TUT1', 'PAPOLG', 'PAPOLA']	[]
GO_SKELETAL_SYSTEM_DEVELOPMENT	Basal	419	0.168288	2.0249	0	0.196205	1	2679	tags=22%, list=17%, signal=25%	http://www.broadinstitute.org/gsea/msigdb/cards/GO_SKELETAL_SYSTEM_DEVELOPMENT	HYAL2,CMKLR1,MKKS,RYR1,HOXC9,NOG,AXIN1,MTHFD1L,TIPARP,FAM73B,PTPRC,MBTD1,BGLAP,NFIB,PAX7,HIF1A,WNT11,SP3,IGF2,HOXD3,ZFPM1,SIX2,HOXA2,SMAD1,NPR2,RAB33B,COL12A1,HOXD13,SP5,TAL1,PHOSPHO1,PTPN6,FGFRL1,UNCX,TEAD4,GLI2,TLL1,VCAN,TRPS1,PCGF2,MKS1,SLC38A10,EXT1,NPR3,MYCN,SOX4,HOXD12,T,FGFR2,FOXC1,HOXB3,COL3A1,HYAL1,DSCAML1,BMPR1A,STC1,TRAPPC2,PAX1,HSD17B1,CSGALNACT1,THBS3,PLS3,RIPPLY2,HDAC4,PTH1R,FBXW4,G…	['FGFRL1', 'GLG1', 'ZFAND5', 'LHX1', 'RARG', 'RAI1', 'SIX4', 'SIX2', 'ROR2', 'ACAN', 'MKKS', 'BMP8B', 'HOXD3', 'T', 'SNAI1', 'FGFR2', 'FGFR3', 'BMP6', 'HYAL2', 'FREM1', 'WHSC1', 'FOXP1', 'CDKN1C', 'CHD7', 'SOX11', 'MEIS1', 'CYP26B1', 'HOXA3', 'DLX6', 'DLX1', 'GLI3', 'HOXB8', 'HOXB9', 'ADAMTS4', 'HOXB6', 'TIPARP', 'IGFBP4', 'INSIG1', 'SLC39A1', 'TRIM45', 'ZEB1', 'CSGALNACT1', 'RPS6KA3', 'GNAQ', 'C…	['LHX1', 'LRP6', 'ACVR2A', 'CDKN1C', 'WHSC1', 'COL1A1', 'OSR1', 'SMAD2', 'COL2A1', 'INSIG1', 'SNAI1', 'FGFR2', 'TGFBR2']
GO_SKELETAL_SYSTEM_DEVELOPMENT	Glycolysis	419	0.0965451	1.28404	0.136072	0.578853	1	3629	tags=26%, list=23%, signal=33%	http://www.broadinstitute.org/gsea/msigdb/cards/GO_SKELETAL_SYSTEM_DEVELOPMENT	HYAL2,CMKLR1,MKKS,RYR1,HOXC9,NOG,AXIN1,MTHFD1L,TIPARP,FAM73B,PTPRC,MBTD1,BGLAP,NFIB,PAX7,HIF1A,WNT11,SP3,IGF2,HOXD3,ZFPM1,SIX2,HOXA2,SMAD1,NPR2,RAB33B,COL12A1,HOXD13,SP5,TAL1,PHOSPHO1,PTPN6,FGFRL1,UNCX,TEAD4,GLI2,TLL1,VCAN,TRPS1,PCGF2,MKS1,SLC38A10,EXT1,NPR3,MYCN,SOX4,HOXD12,T,FGFR2,FOXC1,HOXB3,COL3A1,HYAL1,DSCAML1,BMPR1A,STC1,TRAPPC2,PAX1,HSD17B1,CSGALNACT1,THBS3,PLS3,RIPPLY2,HDAC4,PTH1R,FBXW4,G…	['FGFRL1', 'PKDCC', 'CHI3L1', 'DLG1', 'LHX1', 'RARB', 'RARG', 'RAI1', 'PTGER4', 'NDST1', 'WNT10B', 'SIX2', 'IRX5', 'BMP8A', 'PRPSAP2', 'PCGF2', 'SNAI1', 'FGFR2', 'ROR2', 'BMP6', 'BMP4', 'HYAL3', 'WHSC1', 'LECT2', 'ZFAND5', 'FREM1', 'DLX2', 'ACVR2A', 'HOXC9', 'MBTD1', 'MMP13', 'CDKN1C', 'RASSF2', 'GPLD1', 'CYR61', 'MYCN', 'LRRK1', 'CHD7', 'MEIS1', 'MKS1', 'DLX1', 'GDF11', 'RARA', 'HOXB8', 'HOXB9',…	['TGFBR2', 'ACVR2A', 'FBN2', 'WNT10B', 'HOXA13', 'CHRDL2', 'SNAI1', 'COL2A1', 'ROR2']
GO_SKELETAL_SYSTEM_DEVELOPMENT	Respiration	419	0.156851	2.14602	0.00122249	0.287593	1	3094	tags=28%, list=19%, signal=34%	http://www.broadinstitute.org/gsea/msigdb/cards/GO_SKELETAL_SYSTEM_DEVELOPMENT	HYAL2,CMKLR1,MKKS,RYR1,HOXC9,NOG,AXIN1,MTHFD1L,TIPARP,FAM73B,PTPRC,MBTD1,BGLAP,NFIB,PAX7,HIF1A,WNT11,SP3,IGF2,HOXD3,ZFPM1,SIX2,HOXA2,SMAD1,NPR2,RAB33B,COL12A1,HOXD13,SP5,TAL1,PHOSPHO1,PTPN6,FGFRL1,UNCX,TEAD4,GLI2,TLL1,VCAN,TRPS1,PCGF2,MKS1,SLC38A10,EXT1,NPR3,MYCN,SOX4,HOXD12,T,FGFR2,FOXC1,HOXB3,COL3A1,HYAL1,DSCAML1,BMPR1A,STC1,TRAPPC2,PAX1,HSD17B1,CSGALNACT1,THBS3,PLS3,RIPPLY2,HDAC4,PTH1R,FBXW4,G…	['FGFRL1', 'CDX1', 'CHSY1', 'GLG1', 'ZFAND5', 'MEIS1', 'DLG1', 'LHX1', 'PTGER4', 'NDST1', 'WNT10B', 'THRA', 'IRX5', 'WDR5', 'HOXD8', 'HOXD9', 'SNAI1', 'BMP6', 'WHSC1', 'MBTD1', 'RUNX3', 'DLX2', 'HYAL2', 'HOXC9', 'DMRT2', 'FOXP1', 'CDKN1C', 'RASSF2', 'FMN1', 'CARM1', 'HOXB9', 'THBS3', 'PPARGC1B', 'CYP26B1', 'HOXA13', 'DLX1', 'GDF11', 'IGF1', 'HOXB1', 'PAX5', 'IGFBP4', 'INSIG1', 'SLC39A1', 'TRIM45'…	['MUSTN1', 'LHX1', 'TRIM45', 'GJA5', 'HOXA13', 'EP300', 'COL1A1', 'HOXC11', 'SMAD2', 'SMAD3', 'CYP26B1', 'KLF10', 'PITX1', 'PHOSPHO1', 'BBX', 'SNAI1', 'EIF2AK3']
GO_TRANSCRIPTION_FACTOR_TFIID_COMPLEX	Basal	23	-0.119268	-0.685218	0.886111	0.989576	1	12355	tags=91%, list=77%, signal=402%	http://www.broadinstitute.org/gsea/msigdb/cards/GO_TRANSCRIPTION_FACTOR_TFIID_COMPLEX	TAF7,SUPT3H,TAF7L,TAF5,TAF4,TBP,EDF1,TAF4B,TAF2,TAF12,TAF13,TAF3,ERCC4,TAF9,TAF10,ERCC1,TAF8,TP53,TAF1,TAF9B,TAF1L,TAF11,TAF6,	['EDF1', 'TAF7', 'TAF5', 'TAF4', 'TP53', 'TAF2', 'TAF1', 'TAF6', 'ERCC1', 'TAF9B', 'ERCC4', 'TAF9', 'TAF8', 'TAF13', 'TAF12', 'TAF11', 'TAF10', 'TBP', 'TAF3', 'SUPT3H', 'TAF7L']	[]
GO_TRANSCRIPTION_FACTOR_TFIID_COMPLEX	Glycolysis	23	-0.261	-1.46547	0.0902439	0.683006	1	11814	tags=100%, list=74%, signal=383%	http://www.broadinstitute.org/gsea/msigdb/cards/GO_TRANSCRIPTION_FACTOR_TFIID_COMPLEX	TAF7,SUPT3H,TAF7L,TAF5,TAF4,TBP,EDF1,TAF4B,TAF2,TAF12,TAF13,TAF3,ERCC4,TAF9,TAF10,ERCC1,TAF8,TP53,TAF1,TAF9B,TAF1L,TAF11,TAF6,	['ERCC1', 'ERCC4', 'TAF13', 'TAF12', 'TAF11', 'TAF10', 'TAF1L', 'SUPT3H', 'TAF4B', 'EDF1', 'TAF3', 'TAF7L', 'TAF7', 'TAF6', 'TAF5', 'TAF4', 'TP53', 'TAF2', 'TAF1', 'TBP', 'TAF9', 'TAF8', 'TAF9B']	[]
GO_TRANSCRIPTION_FACTOR_TFIID_COMPLEX	Respiration	23	0.14943	0.759755	0.740132	0.936228	1	13592	tags=100%, list=85%, signal=669%	http://www.broadinstitute.org/gsea/msigdb/cards/GO_TRANSCRIPTION_FACTOR_TFIID_COMPLEX	TAF7,SUPT3H,TAF7L,TAF5,TAF4,TBP,EDF1,TAF4B,TAF2,TAF12,TAF13,TAF3,ERCC4,TAF9,TAF10,ERCC1,TAF8,TP53,TAF1,TAF9B,TAF1L,TAF11,TAF6,	['ERCC1', 'ERCC4', 'TAF13', 'TAF12', 'TAF11', 'TAF10', 'TAF1L', 'SUPT3H', 'TAF4B', 'EDF1', 'TAF3', 'TAF7L', 'TAF7', 'TAF6', 'TAF5', 'TAF4', 'TP53', 'TAF2', 'TAF1', 'TBP', 'TAF9', 'TAF8', 'TAF9B']	[]
GO_TRANSLATIONAL_INITIATION	Basal	143	-0.129941	-1.6262	0.0111111	0.980258	1	4186	tags=38%, list=26%, signal=52%	http://www.broadinstitute.org/gsea/msigdb/cards/GO_TRANSLATIONAL_INITIATION	UBA52,LARP1,EIF2B2,MTIF2,RPS16,RPS5,EIF2B4,RPS4X,RPL11,RPL24,RPL17,EIF2A,EIF1AD,EIF3B,RPS11,RPL27A,EIF2B5,RPL31,RPS6,EIF2C2,RPL6,RPL23A,RPL13A,RPL18,RPL36,RPS27A,EIF4E3,EIF2B1,RPL14,EIF1,RPL22,RPL9,RPS25,COPS5,EIF3A,MCTS1,RPS8,EIF3L,RBM4,RPS12,RPL15,RPS2,EIF2B3,FAU,EIF1AX,RPL35,EIF3M,RPSA,RPS19,EIF4G2,RPL18A,RPS3A,EIF5,RPS20,RPL27,EIF2S2,EIF2S3,RPS14,EIF3H,EIF2D,EIF5B,RPL28,EIF6,RPL38,ABCF1,RPL10…	['RPS13', 'EIF3CL', 'RBM4', 'RPL8', 'RPL9', 'EIF1', 'RPLP1', 'EIF2B5', 'RPL18A', 'RPL3', 'COPS5', 'RPS7', 'RPS6', 'RPS5', 'MTIF3', 'RPL23', 'CDC123', 'EIF3G', 'EIF5B', 'EIF2S3', 'RPS8', 'EIF3I', 'EIF3J', 'RPL7A', 'RPL29', 'RPL27', 'EIF3C', 'EIF1AX', 'EIF3E', 'EIF3F', 'RPL22', 'FAU', 'PTBP1', 'EIF2B4', 'RPS26', 'RPL21', 'RPS25', 'RPS23', 'RPS14', 'RPS29', 'RPL11', 'RPL13', 'EIF4E', 'EIF2B1', 'EIF4…	['RPL9']
GO_TRANSLATIONAL_INITIATION	Glycolysis	143	0.0739367	0.761484	0.789781	0.919188	1	10219	tags=73%, list=64%, signal=200%	http://www.broadinstitute.org/gsea/msigdb/cards/GO_TRANSLATIONAL_INITIATION	UBA52,LARP1,EIF2B2,MTIF2,RPS16,RPS5,EIF2B4,RPS4X,RPL11,RPL24,RPL17,EIF2A,EIF1AD,EIF3B,RPS11,RPL27A,EIF2B5,RPL31,RPS6,EIF2C2,RPL6,RPL23A,RPL13A,RPL18,RPL36,RPS27A,EIF4E3,EIF2B1,RPL14,EIF1,RPL22,RPL9,RPS25,COPS5,EIF3A,MCTS1,RPS8,EIF3L,RBM4,RPS12,RPL15,RPS2,EIF2B3,FAU,EIF1AX,RPL35,EIF3M,RPSA,RPS19,EIF4G2,RPL18A,RPS3A,EIF5,RPS20,RPL27,EIF2S2,EIF2S3,RPS14,EIF3H,EIF2D,EIF5B,RPL28,EIF6,RPL38,ABCF1,RPL10…	['DHX29', 'FAU', 'EIF3H', 'EIF3I', 'EIF3J', 'EIF3K', 'EIF3M', 'EIF3B', 'EIF3C', 'EIF3E', 'EIF3G', 'EIF1AD', 'PTBP1', 'EIF2B4', 'EIF2B5', 'DDX3Y', 'RPL14', 'RPL15', 'RPL10', 'RPL12', 'RPL13', 'RPL19', 'EIF4G3', 'EIF4G2', 'EIF4G1', 'EIF2D', 'EIF2A', 'RPS2', 'RPL37A', 'RPL8', 'RPL9', 'RPL6', 'PABPC1', 'RPL27A', 'RPS27A', 'COPS5', 'EIF5B', 'ABCF1', 'PCBP2', 'RPL10A', 'EIF4H', 'EIF4B', 'EIF4EBP1', 'SS…	['RPL15', 'RPL27A', 'EIF4E1B']
GO_TRANSLATIONAL_INITIATION	Respiration	143	-0.0673025	-0.677759	0.770393	0.984171	1	1382	tags=13%, list=9%, signal=14%	http://www.broadinstitute.org/gsea/msigdb/cards/GO_TRANSLATIONAL_INITIATION	UBA52,LARP1,EIF2B2,MTIF2,RPS16,RPS5,EIF2B4,RPS4X,RPL11,RPL24,RPL17,EIF2A,EIF1AD,EIF3B,RPS11,RPL27A,EIF2B5,RPL31,RPS6,EIF2C2,RPL6,RPL23A,RPL13A,RPL18,RPL36,RPS27A,EIF4E3,EIF2B1,RPL14,EIF1,RPL22,RPL9,RPS25,COPS5,EIF3A,MCTS1,RPS8,EIF3L,RBM4,RPS12,RPL15,RPS2,EIF2B3,FAU,EIF1AX,RPL35,EIF3M,RPSA,RPS19,EIF4G2,RPL18A,RPS3A,EIF5,RPS20,RPL27,EIF2S2,EIF2S3,RPS14,EIF3H,EIF2D,EIF5B,RPL28,EIF6,RPL38,ABCF1,RPL10…	['EIF3CL', 'EIF3I', 'DDX3Y', 'EIF4G1', 'EIF3C', 'RPL21', 'RPL3', 'EIF3F', 'RPL22', 'UBA52', 'EIF1B', 'RPL11', 'RPL12', 'EIF4E', 'CDC123', 'EIF4A1', 'RPL27A', 'RPL3L']	[]
GO_VOLTAGE_GATED_ANION_CHANNEL_ACTIVITY	Basal	14	0.349171	1.45243	0.0921502	0.395321	1	1135	tags=29%, list=7%, signal=31%	http://www.broadinstitute.org/gsea/msigdb/cards/GO_VOLTAGE_GATED_ANION_CHANNEL_ACTIVITY	ANO6,CLCN7,CLCNKA,CLCN4,VDAC2,BSND,CLCN3,CLCN6,VDAC3,CLCN5,CLCN2,GPR89A,CLCN1,SLC17A3,ANO1,VDAC1,CLCNKB,	['CLCNKA', 'VDAC2', 'CLCN6', 'SLC17A3']	['CLCNKA', 'CLCN6']
GO_VOLTAGE_GATED_ANION_CHANNEL_ACTIVITY	Glycolysis	14	-0.143801	-0.630407	0.896313	0.996754	1	1580	tags=21%, list=10%, signal=24%	http://www.broadinstitute.org/gsea/msigdb/cards/GO_VOLTAGE_GATED_ANION_CHANNEL_ACTIVITY	ANO6,CLCN7,CLCNKA,CLCN4,VDAC2,BSND,CLCN3,CLCN6,VDAC3,CLCN5,CLCN2,GPR89A,CLCN1,SLC17A3,ANO1,VDAC1,CLCNKB,	['CLCN3', 'ANO6', 'VDAC1']	[]
GO_VOLTAGE_GATED_ANION_CHANNEL_ACTIVITY	Respiration	14	0.270546	1.11649	0.346499	0.759124	1	2355	tags=36%, list=15%, signal=42%	http://www.broadinstitute.org/gsea/msigdb/cards/GO_VOLTAGE_GATED_ANION_CHANNEL_ACTIVITY	ANO6,CLCN7,CLCNKA,CLCN4,VDAC2,BSND,CLCN3,CLCN6,VDAC3,CLCN5,CLCN2,GPR89A,CLCN1,SLC17A3,ANO1,VDAC1,CLCNKB,	['CLCN3', 'VDAC3', 'CLCNKA', 'CLCN7', 'SLC17A3']	[]
PID_HIF1A_PATHWAY	Basal	19	-0.265386	-1.32927	0.132565	0.996481	1	1338	tags=32%, list=8%, signal=34%	http://www.broadinstitute.org/gsea/msigdb/cards/PID_HIF1A_PATHWAY	HIF1A,OS9,VHL,HSP90AA1,HIF1AN,TCEB1,NAA10,TCEB2,COPS5,TP53,RBX1,ARNT,EGLN3,EGLN1,CUL2,CDKN2A,GNB2L1,HIF3A,EGLN2,	['HIF3A', 'NAA10', 'TCEB2', 'TCEB1', 'RBX1', 'CUL2']	[]
PID_HIF1A_PATHWAY	Glycolysis	19	0.356914	1.6494	0.0417391	0.377392	1	2972	tags=47%, list=19%, signal=58%	http://www.broadinstitute.org/gsea/msigdb/cards/PID_HIF1A_PATHWAY	HIF1A,OS9,VHL,HSP90AA1,HIF1AN,TCEB1,NAA10,TCEB2,COPS5,TP53,RBX1,ARNT,EGLN3,EGLN1,CUL2,CDKN2A,GNB2L1,HIF3A,EGLN2,	['OS9', 'EGLN3', 'EGLN1', 'CDKN2A', 'ARNT', 'HIF1AN', 'GNB2L1', 'VHL', 'HSP90AA1']	[]
PID_HIF1A_PATHWAY	Respiration	19	-0.228537	-1.1282	0.290618	0.881991	1	4322	tags=47%, list=27%, signal=65%	http://www.broadinstitute.org/gsea/msigdb/cards/PID_HIF1A_PATHWAY	HIF1A,OS9,VHL,HSP90AA1,HIF1AN,TCEB1,NAA10,TCEB2,COPS5,TP53,RBX1,ARNT,EGLN3,EGLN1,CUL2,CDKN2A,GNB2L1,HIF3A,EGLN2,	['HIF3A', 'CDKN2A', 'TP53', 'NAA10', 'ARNT', 'HIF1A', 'COPS5', 'HSP90AA1', 'CUL2']	['HIF1A']
PID_MYC_PATHWAY	Basal	25	-0.137241	-0.796724	0.717033	0.985519	1	2015	tags=24%, list=13%, signal=27%	http://www.broadinstitute.org/gsea/msigdb/cards/PID_MYC_PATHWAY	PPP2R5A,PAK2,SKP2,KAT2A,TRRAP,RUVBL1,TAF12,TAF10,KAT5,RUVBL2,PPP2CA,GSK3B,MYC,SUPT7L,TAF9,HBP1,AXIN1,PML,MAX,PIN1,SUPT3H,CDKN2A,ZBTB17,FBXW7,ACTL6A,	['PPP2CA', 'TRRAP', 'SUPT3H', 'TAF12', 'ACTL6A', 'PAK2']	[]
PID_MYC_PATHWAY	Glycolysis	25	0.21145	1.13479	0.322971	0.683073	1	6340	tags=56%, list=40%, signal=93%	http://www.broadinstitute.org/gsea/msigdb/cards/PID_MYC_PATHWAY	PPP2R5A,PAK2,SKP2,KAT2A,TRRAP,RUVBL1,TAF12,TAF10,KAT5,RUVBL2,PPP2CA,GSK3B,MYC,SUPT7L,TAF9,HBP1,AXIN1,PML,MAX,PIN1,SUPT3H,CDKN2A,ZBTB17,FBXW7,ACTL6A,	['CDKN2A', 'SKP2', 'RUVBL2', 'MAX', 'SUPT7L', 'KAT5', 'TRRAP', 'HBP1', 'TAF9', 'PML', 'PIN1', 'GSK3B', 'MYC', 'FBXW7']	[]
PID_MYC_PATHWAY	Respiration	25	0.160168	0.85204	0.640264	0.893699	1	2744	tags=28%, list=17%, signal=34%	http://www.broadinstitute.org/gsea/msigdb/cards/PID_MYC_PATHWAY	PPP2R5A,PAK2,SKP2,KAT2A,TRRAP,RUVBL1,TAF12,TAF10,KAT5,RUVBL2,PPP2CA,GSK3B,MYC,SUPT7L,TAF9,HBP1,AXIN1,PML,MAX,PIN1,SUPT3H,CDKN2A,ZBTB17,FBXW7,ACTL6A,	['SKP2', 'RUVBL2', 'TRRAP', 'SUPT3H', 'TAF9', 'MYC', 'FBXW7']	[]
PID_PI3KCI_PATHWAY	Basal	49	0.27193	1.81131	0.017192	0.221462	1	5049	tags=51%, list=32%, signal=74%	http://www.broadinstitute.org/gsea/msigdb/cards/PID_PI3KCI_PATHWAY	KRAS,CYTH1,ARF1,PLEKHA1,BLNK,YES1,LCK,DAPP1,PIK3CB,PIK3R6,PLCG2,FYN,LAT,PLEKHA2,RAP1A,BLK,PTEN,SYK,HCK,PIK3CA,SGK1,ARF5,ITK,HRAS,CYTH3,ARF6,RAC1,PIK3CG,SRC,PIK3R1,HSP90AA1,RHOA,INPP5D,ARAP3,PIK3R2,ZAP70,PLCG1,INPPL1,FGR,CYTH2,PIK3CD,PIK3R5,BTK,PDPK1,LYN,FOXO3,NRAS,PIK3R3,ADAP1,	['RAP1A', 'FOXO3', 'PLCG2', 'ARF5', 'YES1', 'ARAP3', 'INPPL1', 'ARF1', 'FYN', 'FGR', 'PIK3CG', 'PIK3R5', 'PIK3R3', 'PIK3R2', 'PIK3R1', 'ZAP70', 'SRC', 'RAC1', 'BLK', 'CYTH3', 'KRAS', 'INPP5D', 'PIK3CB', 'PLEKHA2', 'LCK']	['PLEKHA2']
PID_PI3KCI_PATHWAY	Glycolysis	49	0.365382	2.5173	0	0.0439705	0.265	3958	tags=55%, list=25%, signal=73%	http://www.broadinstitute.org/gsea/msigdb/cards/PID_PI3KCI_PATHWAY	KRAS,CYTH1,ARF1,PLEKHA1,BLNK,YES1,LCK,DAPP1,PIK3CB,PIK3R6,PLCG2,FYN,LAT,PLEKHA2,RAP1A,BLK,PTEN,SYK,HCK,PIK3CA,SGK1,ARF5,ITK,HRAS,CYTH3,ARF6,RAC1,PIK3CG,SRC,PIK3R1,HSP90AA1,RHOA,INPP5D,ARAP3,PIK3R2,ZAP70,PLCG1,INPPL1,FGR,CYTH2,PIK3CD,PIK3R5,BTK,PDPK1,LYN,FOXO3,NRAS,PIK3R3,ADAP1,	['RAP1A', 'FOXO3', 'PLCG1', 'ARF5', 'YES1', 'ARAP3', 'INPPL1', 'PIK3CA', 'ARF1', 'FYN', 'ARF6', 'FGR', 'PIK3CG', 'PIK3R5', 'PIK3R3', 'ZAP70', 'PIK3R1', 'LYN', 'SRC', 'CYTH1', 'CYTH3', 'CYTH2', 'KRAS', 'INPP5D', 'PTEN', 'PLEKHA2', 'HSP90AA1']	['ARF6']
PID_PI3KCI_PATHWAY	Respiration	49	0.16561	1.17979	0.266667	0.732762	1	8034	tags=63%, list=50%, signal=127%	http://www.broadinstitute.org/gsea/msigdb/cards/PID_PI3KCI_PATHWAY	KRAS,CYTH1,ARF1,PLEKHA1,BLNK,YES1,LCK,DAPP1,PIK3CB,PIK3R6,PLCG2,FYN,LAT,PLEKHA2,RAP1A,BLK,PTEN,SYK,HCK,PIK3CA,SGK1,ARF5,ITK,HRAS,CYTH3,ARF6,RAC1,PIK3CG,SRC,PIK3R1,HSP90AA1,RHOA,INPP5D,ARAP3,PIK3R2,ZAP70,PLCG1,INPPL1,FGR,CYTH2,PIK3CD,PIK3R5,BTK,PDPK1,LYN,FOXO3,NRAS,PIK3R3,ADAP1,	['PIK3CD', 'RAP1A', 'FOXO3', 'PLCG2', 'PLCG1', 'ARF5', 'ARAP3', 'INPPL1', 'PIK3CA', 'ARF1', 'NRAS', 'ARF6', 'FGR', 'PIK3R5', 'PIK3R3', 'ZAP70', 'PIK3R1', 'LYN', 'SRC', 'RAC1', 'BLK', 'CYTH1', 'HCK', 'CYTH3', 'CYTH2', 'SGK1', 'SYK', 'PTEN', 'PLEKHA2', 'LAT', 'BTK']	['FOXO3', 'SGK1']
REACTOME_MITOCHONDRIAL_TRNA_AMINOACYLATION	Basal	21	0.215148	1.02528	0.422222	0.701872	1	398	tags=14%, list=2%, signal=15%	http://www.broadinstitute.org/gsea/msigdb/cards/REACTOME_MITOCHONDRIAL_TRNA_AMINOACYLATION	WARS2,FARS2,EARS2,LARS2,HARS2,PARS2,GARS,PPA2,KARS,YARS2,SARS2,DARS2,IARS2,RARS2,VARS2,AARS2,QARS,CARS2,NARS2,TARS2,MARS2,	['IARS2', 'WARS2', 'PARS2']	[]
REACTOME_MITOCHONDRIAL_TRNA_AMINOACYLATION	Glycolysis	21	-0.155549	-0.806057	0.700696	0.982481	1	10809	tags=86%, list=68%, signal=265%	http://www.broadinstitute.org/gsea/msigdb/cards/REACTOME_MITOCHONDRIAL_TRNA_AMINOACYLATION	WARS2,FARS2,EARS2,LARS2,HARS2,PARS2,GARS,PPA2,KARS,YARS2,SARS2,DARS2,IARS2,RARS2,VARS2,AARS2,QARS,CARS2,NARS2,TARS2,MARS2,	['SARS2', 'FARS2', 'IARS2', 'TARS2', 'EARS2', 'NARS2', 'MARS2', 'CARS2', 'VARS2', 'YARS2', 'DARS2', 'PPA2', 'AARS2', 'LARS2', 'RARS2', 'GARS', 'QARS', 'HARS2']	[]
REACTOME_MITOCHONDRIAL_TRNA_AMINOACYLATION	Respiration	21	0.197699	0.991528	0.447099	0.823314	1	11092	tags=90%, list=69%, signal=296%	http://www.broadinstitute.org/gsea/msigdb/cards/REACTOME_MITOCHONDRIAL_TRNA_AMINOACYLATION	WARS2,FARS2,EARS2,LARS2,HARS2,PARS2,GARS,PPA2,KARS,YARS2,SARS2,DARS2,IARS2,RARS2,VARS2,AARS2,QARS,CARS2,NARS2,TARS2,MARS2,	['SARS2', 'KARS', 'IARS2', 'TARS2', 'EARS2', 'FARS2', 'NARS2', 'PARS2', 'WARS2', 'MARS2', 'CARS2', 'VARS2', 'YARS2', 'PPA2', 'QARS', 'LARS2', 'RARS2', 'GARS', 'HARS2']	[]
REACTOME_PROTEIN_FOLDING	Basal	51	0.179321	1.21358	0.252907	0.558029	1	2873	tags=27%, list=18%, signal=33%	http://www.broadinstitute.org/gsea/msigdb/cards/REACTOME_PROTEIN_FOLDING	TUBA1B,TUBB3,TUBB4A,TUBB4B,PFDN6,NOP56,ARFGEF2,CCT7,CCT4,CCT2,CCT8,FKBP9,TUBA3D,TBCB,XRN2,CCT5,FBXW2,FBXL3,FBXL5,FBXO6,FBXO4,AP3M1,TUBB2B,KIFC3,PFDN1,PFDN2,PFDN4,PFDN5,FBXW5,FBXW7,ACTB,KIF13A,FBXW4,LOC654264,TBCA,TBCC,TBCD,TBCE,TCP1,CCT3,TUBA4A,TUBA3C,TUBB2A,LOC732391,VBP1,TUBA1A,TUBB1,USP11,LONP2,TUBB6,TUBA1C,SPHK1,CCT6A,	['FBXL3', 'CCT8', 'TUBA3D', 'PFDN6', 'CCT2', 'TBCE', 'TBCA', 'FBXW5', 'TUBB4A', 'FBXO6', 'TUBA4A', 'FBXW2', 'FKBP9', 'TUBB2B']	['TBCE']
REACTOME_PROTEIN_FOLDING	Glycolysis	51	0.289077	2.10753	0	0.189891	1	1072	tags=24%, list=7%, signal=25%	http://www.broadinstitute.org/gsea/msigdb/cards/REACTOME_PROTEIN_FOLDING	TUBA1B,TUBB3,TUBB4A,TUBB4B,PFDN6,NOP56,ARFGEF2,CCT7,CCT4,CCT2,CCT8,FKBP9,TUBA3D,TBCB,XRN2,CCT5,FBXW2,FBXL3,FBXL5,FBXO6,FBXO4,AP3M1,TUBB2B,KIFC3,PFDN1,PFDN2,PFDN4,PFDN5,FBXW5,FBXW7,ACTB,KIF13A,FBXW4,LOC654264,TBCA,TBCC,TBCD,TBCE,TCP1,CCT3,TUBA4A,TUBA3C,TUBB2A,LOC732391,VBP1,TUBA1A,TUBB1,USP11,LONP2,TUBB6,TUBA1C,SPHK1,CCT6A,	['CCT8', 'CCT2', 'TUBA1B', 'TBCE', 'FBXL5', 'KIFC3', 'KIF13A', 'TCP1', 'TUBB4A', 'FBXO6', 'TUBA1A', 'TUBB2B']	['TUBA1A', 'FBXL5', 'TBCE', 'TUBB2B']
REACTOME_PROTEIN_FOLDING	Respiration	51	-0.202892	-1.5747	0.0404313	0.531539	1	1340	tags=22%, list=8%, signal=23%	http://www.broadinstitute.org/gsea/msigdb/cards/REACTOME_PROTEIN_FOLDING	TUBA1B,TUBB3,TUBB4A,TUBB4B,PFDN6,NOP56,ARFGEF2,CCT7,CCT4,CCT2,CCT8,FKBP9,TUBA3D,TBCB,XRN2,CCT5,FBXW2,FBXL3,FBXL5,FBXO6,FBXO4,AP3M1,TUBB2B,KIFC3,PFDN1,PFDN2,PFDN4,PFDN5,FBXW5,FBXW7,ACTB,KIF13A,FBXW4,LOC654264,TBCA,TBCC,TBCD,TBCE,TCP1,CCT3,TUBA4A,TUBA3C,TUBB2A,LOC732391,VBP1,TUBA1A,TUBB1,USP11,LONP2,TUBB6,TUBA1C,SPHK1,CCT6A,	['LONP2', 'SPHK1', 'PFDN5', 'PFDN4', 'PFDN6', 'FBXL3', 'CCT4', 'KIFC3', 'USP11', 'CCT6A', 'FBXW5']	['FBXW5']
REACTOME_PYRUVATE_METABOLISM_AND_CITRIC_ACID_TCA_CYCLE	Basal	40	-0.170269	-1.25784	0.189441	0.929817	1	3559	tags=38%, list=22%, signal=48%	http://www.broadinstitute.org/gsea/msigdb/cards/REACTOME_PYRUVATE_METABOLISM_AND_CITRIC_ACID_TCA_CYCLE	ADHFE1,CS,DLAT,DLD,DLST,FH,NNT,SLC16A8,LOC283398,IDH1,IDH2,IDH3A,IDH3B,IDH3G,LDHA,LDHB,MDH2,OGDH,ACO2,PDHA1,PDHB,PDK1,PDK2,PDK3,PDK4,PDP1,PDPR,PDP2,SDHA,SDHB,SDHC,SDHD,SUCLA2P1,LOC646675,LOC646677,LOC650667,LOC650674,LOC650883,LOC651820,SLC16A1,BSG,D2HGDH,L2HGDH,PDHX,SUCLG2,SUCLG1,SUCLA2,SLC16A3	['SLC16A8', 'OGDH', 'IDH3B', 'IDH3G', 'SLC16A1', 'DLST', 'PDK2', 'SUCLG2', 'SDHA', 'PDK3', 'DLAT', 'ADHFE1', 'FH', 'L2HGDH', 'PDK4']	[]
REACTOME_PYRUVATE_METABOLISM_AND_CITRIC_ACID_TCA_CYCLE	Glycolysis	40	-0.123749	-0.828105	0.630588	0.992779	1	750	tags=13%, list=5%, signal=13%	http://www.broadinstitute.org/gsea/msigdb/cards/REACTOME_PYRUVATE_METABOLISM_AND_CITRIC_ACID_TCA_CYCLE	ADHFE1,CS,DLAT,DLD,DLST,FH,NNT,SLC16A8,LOC283398,IDH1,IDH2,IDH3A,IDH3B,IDH3G,LDHA,LDHB,MDH2,OGDH,ACO2,PDHA1,PDHB,PDK1,PDK2,PDK3,PDK4,PDP1,PDPR,PDP2,SDHA,SDHB,SDHC,SDHD,SUCLA2P1,LOC646675,LOC646677,LOC650667,LOC650674,LOC650883,LOC651820,SLC16A1,BSG,D2HGDH,L2HGDH,PDHX,SUCLG2,SUCLG1,SUCLA2,SLC16A3	['SLC16A1', 'SDHA', 'PDP2', 'IDH3B', 'SDHC']	['SLC16A1']
REACTOME_PYRUVATE_METABOLISM_AND_CITRIC_ACID_TCA_CYCLE	Respiration	40	-0.145778	-1.00233	0.371429	0.911558	1	527	tags=13%, list=3%, signal=13%	http://www.broadinstitute.org/gsea/msigdb/cards/REACTOME_PYRUVATE_METABOLISM_AND_CITRIC_ACID_TCA_CYCLE	ADHFE1,CS,DLAT,DLD,DLST,FH,NNT,SLC16A8,LOC283398,IDH1,IDH2,IDH3A,IDH3B,IDH3G,LDHA,LDHB,MDH2,OGDH,ACO2,PDHA1,PDHB,PDK1,PDK2,PDK3,PDK4,PDP1,PDPR,PDP2,SDHA,SDHB,SDHC,SDHD,SUCLA2P1,LOC646675,LOC646677,LOC650667,LOC650674,LOC650883,LOC651820,SLC16A1,BSG,D2HGDH,L2HGDH,PDHX,SUCLG2,SUCLG1,SUCLA2,SLC16A3	['SLC16A1', 'PDK3', 'OGDH', 'L2HGDH', 'SUCLA2']	['SLC16A1', 'PDK3', 'L2HGDH']
SEMENZA_HIF1_TARGETS	Basal	35	0.174232	1.01845	0.42003	0.707021	1	7635	tags=63%, list=48%, signal=120%	http://www.broadinstitute.org/gsea/msigdb/cards/SEMENZA_HIF1_TARGETS	HMOX1,EPO,FLT1,TGFB3,IGF2,SLC2A1,GAPDH,BNIP3,CDKN1A,ALDOA,CA9,ADRA1B,ALDOC,NOS2,ADM,HK1,ENO1,AK3,EDN1,VEGFA,TPI1,IGFBP1,PFKL,HK2,CP,TFRC,LDHA,IGFBP3,SERPINE1,SLC2A3,PKM2,CITED2,IGFBP2,PGK1,TF,P4HA2	['TGFB3', 'CDKN1A', 'GAPDH', 'P4HA2', 'EPO', 'TPI1', 'SERPINE1', 'FLT1', 'EDN1', 'LDHA', 'IGF2', 'HK1', 'IGFBP2', 'TF', 'IGFBP1', 'VEGFA', 'ALDOA', 'ALDOC', 'ADM', 'CA9', 'ADRA1B', 'AK3']	[]
SEMENZA_HIF1_TARGETS	Glycolysis	35	-0.441128	-2.92918	0.00501253	0.278019	0.999	2	tags=3%, list=0%, signal=3%	http://www.broadinstitute.org/gsea/msigdb/cards/SEMENZA_HIF1_TARGETS	HMOX1,EPO,FLT1,TGFB3,IGF2,SLC2A1,GAPDH,BNIP3,CDKN1A,ALDOA,CA9,ADRA1B,ALDOC,NOS2,ADM,HK1,ENO1,AK3,EDN1,VEGFA,TPI1,IGFBP1,PFKL,HK2,CP,TFRC,LDHA,IGFBP3,SERPINE1,SLC2A3,PKM2,CITED2,IGFBP2,PGK1,TF,P4HA2	['HK2']	['HK2']
SEMENZA_HIF1_TARGETS	Respiration	35	-0.736536	-4.99512	0.00465116	0.131247	0.997	2	tags=3%, list=0%, signal=3%	http://www.broadinstitute.org/gsea/msigdb/cards/SEMENZA_HIF1_TARGETS	HMOX1,EPO,FLT1,TGFB3,IGF2,SLC2A1,GAPDH,BNIP3,CDKN1A,ALDOA,CA9,ADRA1B,ALDOC,NOS2,ADM,HK1,ENO1,AK3,EDN1,VEGFA,TPI1,IGFBP1,PFKL,HK2,CP,TFRC,LDHA,IGFBP3,SERPINE1,SLC2A3,PKM2,CITED2,IGFBP2,PGK1,TF,P4HA2	['HK2']	['HK2']
