# Supplementary material for: Defining the ATPome reveals cross-optimization of metabolic pathways
Source: Nat Commun. 2020 Aug 28;11:4319. doi: 10.1038/s41467-020-18084-6 (PMC7455733; doi:10.1038/s41467-020-18084-6)
Supplement: Supplementary file 5 — Supplementary Data 3 [file 41467_2020_18084_MOESM5_ESM.xlsx]

## Sheet: Sheet1
Supplementary Data 3. Mini-library screen data, Related to Figure 4
			Mitochondrial Content	ATP Depletion
	Gene	Category	Basal	Basal	Glycolytic	Respiratory
	ALDOA	Glycolytic	-0.52232	-0.24139	0.602602	-0.172437		Apoptosis+Cancer+Other_Cancer=ALDOA_+_30077177.24-ENST00000395240.3~e39m1
	ARL2BP	Other	0.0157109	-0.0879366	0.0449422	0.0419992		Apoptosis+Cancer+Other_Cancer=ARL2BP_-_57279295.24-all~e39m1
	ARNT	Glycolytic	0.105244	0.15156	0.233199	-0.221772		Apoptosis+Cancer+Other_Cancer=ARNT_+_150849012.25-all~e39m1
	ARNT	Glycolytic	0.0628027	0.208393		-0.278319		Apoptosis+Cancer+Other_Cancer=ARNT_+_150849045.24-all~e39m1
	ATXN10	Other	0.0913726	0.00181129	0.0692514	-0.0649639		Apoptosis+Cancer+Other_Cancer=ATXN10_-_46067828.24-all~e39m1
	DIRAS1	Other	0.0363699	0.0214562	0.129113	-0.0184602		Apoptosis+Cancer+Other_Cancer=DIRAS1_-_2721171.24-ENST00000323469.4~e39m1
	EIF4G2	Transcription	-1.43012	0.539296	0.10288	-0.120895		Apoptosis+Cancer+Other_Cancer=EIF4G2_+_10830424.24-ENST00000524932.1,ENST00000527419.1,ENST00000532570.1,ENST00000530211.1,ENST00000530702.1~e39m1
	ENO1	Glycolytic	-0.566231	0.902052	0.578132	-0.269853		Apoptosis+Cancer+Other_Cancer=ENO1_+_8938733.23-all~e39m1
	FKBP8	Other	0.0145753	0.158813		-0.126736		Apoptosis+Cancer+Other_Cancer=FKBP8_+_18653496.24-ENST00000596558.2~e39m1
	HIF1A	Glycolytic	0.193596	0.0501669	0.114597	-0.147399		Apoptosis+Cancer+Other_Cancer=HIF1A_-_62162470.24-all~e39m1
	HIF1A	Glycolytic	-0.13307	0.0472883	0.263476	-0.232458		Apoptosis+Cancer+Other_Cancer=HIF1A_-_62162528.24-all~e39m1
	MCM5	Other	0.932031	-0.190804	0.0995583	-0.0203827		Apoptosis+Cancer+Other_Cancer=MCM5_-_35796345.23-all~e39m1
	MCTS1	Other	-0.307058	0.0827255	-0.225125	0.0497803		Apoptosis+Cancer+Other_Cancer=MCTS1_+_119737960.24-all~e39m1
	MYC	Transcription	0.0160528	0.0566343	0.164456	0.0248559		Apoptosis+Cancer+Other_Cancer=MYC_+_128747780.24-all~e39m1
	NDUFB8	Resp Chain	0.00530626	-1.00601		0.478789		Apoptosis+Cancer+Other_Cancer=NDUFB8_-_102289597.24-all~e39m1
	NR4A2	Other	-0.259704	0.0372339	0.0862602	-0.0809784		Apoptosis+Cancer+Other_Cancer=NR4A2_-_157198730.24-ENST00000409572.1~e39m1
	NR4A3	Other	-0.435739	0.173613	-0.00498252	-0.110961		Apoptosis+Cancer+Other_Cancer=NR4A3_-_102584183.24-all~e39m1
	PARP1	Other						Apoptosis+Cancer+Other_Cancer=PARP1_+_226595689.23-all~e39m1
	PGAM1	Glycolytic		0.496538	1.24371	-1.34756		Apoptosis+Cancer+Other_Cancer=PGAM1_-_99186020.23-all~e39m1
	PSMA1	Other	-0.706357	0.112767	0.0782761	-0.0705805		Apoptosis+Cancer+Other_Cancer=PSMA1_-_14541762.22-all~e39m1
	SENP1	Other	-0.0859267	-0.0570755	0.181979	0.178421		Apoptosis+Cancer+Other_Cancer=SENP1_-_48499541.22-ENST00000004980.5,ENST00000448372.1,ENST00000551330.1~e39m1
	SENP1	Other	-0.131318	0.0863405	-0.184963	-0.127226		Apoptosis+Cancer+Other_Cancer=SENP1_-_48499938.24-ENST00000549518.1~e39m1
	SFPQ	Other	-0.875246	-0.146249	-0.0857274	0.159614		Apoptosis+Cancer+Other_Cancer=SFPQ_+_35658618.23-all~e39m1
	SMYD2	Other	-0.284463	-0.426767	-0.58098	-0.0779295		Apoptosis+Cancer+Other_Cancer=SMYD2_-_214454684.24-all~e39m1
	SP1	Transcription	0.10646	0.211907	0.0861224	-0.0838062		Apoptosis+Cancer+Other_Cancer=SP1_+_53773966.24-all~e39m1
	SP1	Transcription	0.0586276	0.049945	-0.0663448	0.0196281		Apoptosis+Cancer+Other_Cancer=SP1_-_53774110.24-all~e39m1
	THRAP3	Transcription	0.423712	1.5321				Apoptosis+Cancer+Other_Cancer=THRAP3_-_36690135.24-all~e39m1
	TP53BP1	Other	-0.0373843	-0.0434003	-0.0995443	5.32858e-05		Apoptosis+Cancer+Other_Cancer=TP53BP1_-_43802648.24-ENST00000263801.3~e39m1
	TSC2	Other	0.0421384	-0.0500281	0.048482	-0.0111583		Apoptosis+Cancer+Other_Cancer=TSC2_+_2097415.25-ENST00000219476.3~e39m1
	UGT1A1	Other	0.0137384	0.017844	-0.0867952	0.0182826		Apoptosis+Cancer+Other_Cancer=UGT1A1_+_234580518.23-ENST00000609637.1~e39m1
	HK2	Glycolytic	-0.328068	1.11586	1.09326	-0.730808		Drug_Targets+Kinase_Phosphatase=HK2_+_75061095.22-all~e39m1
	HK2	Glycolytic	-0.397969	1.0144	1.01553	-0.623089		Drug_Targets+Kinase_Phosphatase=HK2_-_75061288.24-all~e39m1
	HSD17B10	Other Mito	-0.373562	-0.580353	0.0519088	1.13304		Drug_Targets+Kinase_Phosphatase=HSD17B10_+_53461274.24-all~e39m1
	HSD17B10	Other Mito	-0.359771	-0.586185		1.00173		Drug_Targets+Kinase_Phosphatase=HSD17B10_-_53461152.22-all~e39m1
	HSD17B10	Other Mito	-0.397593	-0.661539		0.820673		Drug_Targets+Kinase_Phosphatase=HSD17B10_-_53461249.24-all~e39m1
	MED1	Other	-0.0890991	0.123478	0.172398	-0.025315		Drug_Targets+Kinase_Phosphatase=MED1_-_37607464.24-all~e39m1
	NDUFA8	Resp Chain	-0.455339	-0.77369	-0.31376	0.552322		Drug_Targets+Kinase_Phosphatase=NDUFA8_+_124921973.24-all~e39m1
	NEDD8-MDP1	Other	-0.211516	-0.533004	0.516871	0.170328		Drug_Targets+Kinase_Phosphatase=NEDD8-MDP1_-_24701368.23-all~e39m1
	NRBP1	Other	2.86145	-0.124579	-0.221354	-0.205986		Drug_Targets+Kinase_Phosphatase=NRBP1_-_27651543.23-ENST00000379852.3~e39m1
	PFKM	Glycolytic	-0.213959	0.54731	0.217914	-0.0497842		Drug_Targets+Kinase_Phosphatase=PFKM_-_48513196.24-ENST00000359794.5~e39m1
	PGD	Glycolytic	0.154055	0.915809	0.293811	0.0210841		Drug_Targets+Kinase_Phosphatase=PGD_+_10459169.22-all~e39m1
	RPL8	Other	-0.808621	0.368443	0.0589992	-0.0549499		Drug_Targets+Kinase_Phosphatase=RPL8_-_146017783.24-all~e39m1
	TRRAP	Other	1.13714	0.0293397	0.611071	-0.0243655		Drug_Targets+Kinase_Phosphatase=TRRAP_-_98476108.22-ENST00000359863.4,ENST00000355540.3~e39m1
	UBA1	Other	0.485252	0.203638		0.121413		Drug_Targets+Kinase_Phosphatase=UBA1_-_47053322.23-ENST00000335972.6~e39m1
	UGT1A9	Other	0.0137384	0.017844	-0.0867952	0.0182826		Drug_Targets+Kinase_Phosphatase=UGT1A9_+_234580518.23-all~e39m1
	VDAC1	Other	0.334671	0.533086	0.926155	-0.287182		Drug_Targets+Kinase_Phosphatase=VDAC1_+_133340407.23-ENST00000395044.3,ENST00000395047.2~e39m1
	VDAC1	Other	0.446507	0.540567	0.536458	-0.0963197		Drug_Targets+Kinase_Phosphatase=VDAC1_-_133340379.24-ENST00000395044.3,ENST00000395047.2~e39m1
	VDAC3	Other			-0.427278	0.0358834		Drug_Targets+Kinase_Phosphatase=VDAC3_-_42249492.24-all~e39m1
	DDX27	Other	-0.915514	0.326451	0.0765048	-0.183236		Gene_Expression=DDX27_+_47836124.21-all~e39m1
	EIF2B3	Transcription	0.124396	0.149727	-0.102149	-0.273628		Gene_Expression=EIF2B3_-_45452050.21-all~e39m1
	EXOSC8	Transcription	0.627762	0.0655367	-0.076232	-0.554962		Gene_Expression=EXOSC8_-_37574976.24-all~e39m1
	LEO1	Transcription	0.12388	-0.252761	-0.062325	0.45701		Gene_Expression=LEO1_+_52263929.23-all~e39m1
	MED21	Other	-1.13822	0.443778	0.200845	-0.15183		Gene_Expression=MED21_-_27175725.24-all~e39m1
	MED7	Other		0.207522	-0.00474823	-0.0642616		Gene_Expression=MED7_+_156569806.24-ENST00000420343.1~e39m1
	TAF8	Transcription		0.381411	-0.0248344			Gene_Expression=TAF8_-_42018330.22-all~e39m1
	TRNAU1AP	Other	-0.0378611	-0.0643889	-0.15661	-0.209615		Gene_Expression=TRNAU1AP_-_28879658.23-all~e39m1
	TMEM261	Other	-0.674539	-0.680787		0.448292		Membrane_Proteins=TMEM261_-_7799800.22-all~e39m1
	CENPP	Other	-0.879592	0.608426	0.0441418	-0.0576241		Stress_Proteostasis=CENPP_+_95087933.23-all~e39m1
	GNAQ	Other	0.297988	0.216679	-0.0267605	-0.0718351		Stress_Proteostasis=GNAQ_-_80646388.28-all~e39m1
	NEDD8	Other	-0.568738	-0.207039	0.851209			Stress_Proteostasis=NEDD8_+_24701514.24-all~e39m1
	PITRM1	Other	-0.63139	-0.54477	-0.259689	-0.0191119		Stress_Proteostasis=PITRM1_+_3214891.22-all~e39m1
	UFM1	Other	0.171509	0.0697759	-0.195859	-0.18517		Stress_Proteostasis=UFM1_-_38924048.25-all~e39m1
	ATP5E	Resp Chain	-0.0691658	-0.167036	-0.0172457	-0.00402932		Trafficking+Mitochondria+Motility=ATP5E_+_57607169.25-all~e39m1
	ATP5E	Resp Chain	0.153453	0.0515397	0.0897787	-0.0207484		Trafficking+Mitochondria+Motility=ATP5E_+_57607208.23-all~e39m1
	ATP5E	Resp Chain	-0.0886063	-0.0443523	-0.0190427	-0.00752544		Trafficking+Mitochondria+Motility=ATP5E_-_57607267.25-all~e39m1
	ATP5E	Resp Chain						Trafficking+Mitochondria+Motility=ATP5E_-_57607361.22-all~e39m1
	BTF3	Other	-0.544663	0.355498		-0.179894		Trafficking+Mitochondria+Motility=BTF3_+_72794288.22-all~e39m1
	BTF3	Other	0.055595	-0.0749314	-0.025007	-0.154854		Trafficking+Mitochondria+Motility=BTF3_+_72794353.24-all~e39m1
	BTF3	Other	-0.355482	-0.0543228	0.156678			Trafficking+Mitochondria+Motility=BTF3_-_72794461.24-all~e39m1
	BTF3	Other	-0.307089	-0.0171306	0.320172	-0.172912		Trafficking+Mitochondria+Motility=BTF3_-_72794519.24-all~e39m1
	C14orf2	Other Mito	-0.74527	-0.727982	-0.452414	0.502096		Trafficking+Mitochondria+Motility=C14orf2_+_104387805.23-ENST00000286953.3,ENST00000557040.1~e39m1
	C14orf2	Other Mito	-0.730119	-0.763484	-0.431026	0.411189		Trafficking+Mitochondria+Motility=C14orf2_-_104387635.24-ENST00000286953.3,ENST00000557040.1~e39m1
	C1QBP	Other	-0.0074898	-0.402861	-0.0613288	0.0741039		Trafficking+Mitochondria+Motility=C1QBP_+_5342228.24-all~e39m1
	C1QBP	Other	-0.0927546	-0.188409	-0.0309534	0.0398194		Trafficking+Mitochondria+Motility=C1QBP_-_5342238.24-all~e39m1
	CD3EAP	Other	-0.0641665	0.124822	0.0643639	0.0920981		Trafficking+Mitochondria+Motility=CD3EAP_-_45910113.22-ENST00000589804.1~e39m1
	CHCHD1	Other Mito	0.0200248	-0.497041	-0.11266	0.315669		Trafficking+Mitochondria+Motility=CHCHD1_+_75541877.24-all~e39m1
	CHCHD1	Other Mito	-0.0812568	-0.387436	-0.167292	0.0577701		Trafficking+Mitochondria+Motility=CHCHD1_+_75541887.23-all~e39m1
	CHCHD2	Other Mito	0.328882	-0.375596	0.120908	0.239256		Trafficking+Mitochondria+Motility=CHCHD2_+_56174001.24-all~e39m1
	CHCHD2	Other Mito	-0.0590281	-0.0311696	0.0340124	-0.0113668		Trafficking+Mitochondria+Motility=CHCHD2_+_56174239.24-all~e39m1
	CHCHD4	Other Mito	0.237847	-0.423239		0.140944		Trafficking+Mitochondria+Motility=CHCHD4_+_14166114.24-all~e39m1
	CMC1	Other	-0.0282119	-0.11498	-0.046446	0.028779		Trafficking+Mitochondria+Motility=CMC1_-_28283333.24-all~e39m1
	COX10	Resp Chain	-0.10557	-0.406212	-0.191462	0.204347		Trafficking+Mitochondria+Motility=COX10_+_13973027.23-all~e39m1
	COX10	Resp Chain	-0.325734	-0.26204	-0.205477	0.215098		Trafficking+Mitochondria+Motility=COX10_-_13972904.23-all~e39m1
	COX11	Resp Chain	-0.126655	-0.00716966	-0.0339205	-0.049998		Trafficking+Mitochondria+Motility=COX11_+_53045854.24-all~e39m1
	COX11	Resp Chain	-0.206204	-0.587088	-0.324766	0.819914		Trafficking+Mitochondria+Motility=COX11_+_53045926.25-all~e39m1
	COX16	Resp Chain	-0.137654	-0.482758		0.604915		Trafficking+Mitochondria+Motility=COX16_+_70826202.24-all~e39m1
	COX16	Resp Chain	0.440248	-0.225513	0.155234	0.702931		Trafficking+Mitochondria+Motility=COX16_+_70826332.23-all~e39m1
	COX17	Resp Chain	-0.18926	-0.596399	-0.158133	0.521756		Trafficking+Mitochondria+Motility=COX17_+_119396028.25-all~e39m1
	COX18	Resp Chain	-0.394543	-0.587046		0.550668		Trafficking+Mitochondria+Motility=COX18_+_73935397.24-all~e39m1
	COX18	Resp Chain	-0.230119	-0.521235	-0.248765	0.391407		Trafficking+Mitochondria+Motility=COX18_+_73935406.24-all~e39m1
	ELAC2	Other	0.15854	-0.0150192	0.02567	0.130166		Trafficking+Mitochondria+Motility=ELAC2_+_12921318.24-all~e39m1
	ERAL1	Other	-0.591107	-0.707835	-0.166721	0.57434		Trafficking+Mitochondria+Motility=ERAL1_-_27182251.23-all~e39m1
	FAM162A	Other	-0.0850496	-0.0962648	-0.0597377	0.0231117		Trafficking+Mitochondria+Motility=FAM162A_-_122103162.24-all~e39m1
	FASTKD2	Other	0.0231382	-0.694919	-0.114872	0.20068		Trafficking+Mitochondria+Motility=FASTKD2_-_207630363.23-all~e39m1
	FIS1	Other	0.190218	-0.117363	0.0469121	0.0183705		Trafficking+Mitochondria+Motility=FIS1_+_100888122.23-all~e39m1
	FIS1	Other	0.511092	-0.178779	0.169024	0.0214841		Trafficking+Mitochondria+Motility=FIS1_+_100888172.23-all~e39m1
	GRSF1	Other	-0.125669	-0.589262	-0.196132	0.424448		Trafficking+Mitochondria+Motility=GRSF1_+_71705419.23-all~e39m1
	ICT1	Other	-0.373229	-0.425385		0.112945		Trafficking+Mitochondria+Motility=ICT1_+_73008752.24-all~e39m1
	ICT1	Other	-0.25797	-0.0512248	0.180989	0.174252		Trafficking+Mitochondria+Motility=ICT1_+_73008845.24-all~e39m1
	IMMT	Other	-0.220607	-0.63623	0.279452	0.235064		Trafficking+Mitochondria+Motility=IMMT_-_86422566.24-ENST00000449247.2,ENST00000442664.2~e39m1
	IMMT	Other			-0.0515105			Trafficking+Mitochondria+Motility=IMMT_-_86422569.22-ENST00000449247.2,ENST00000442664.2~e39m1
	ISCA1	Other	-0.0813287	-0.0253898	-0.162043	0.0812856		Trafficking+Mitochondria+Motility=ISCA1_+_88897227.24-all~e39m1
	ISCA1	Other	0.141853	-0.159074	-0.0140794	0.111723		Trafficking+Mitochondria+Motility=ISCA1_-_88897181.23-all~e39m1
	ISCA2	Other	0.0735022	-0.64244	-0.0327187	0.54361		Trafficking+Mitochondria+Motility=ISCA2_+_74960428.23-all~e39m1
	KPNB1	Other	-0.00750249	-0.132552	-0.279407	-0.00422506		Trafficking+Mitochondria+Motility=KPNB1_-_45727376.24-all~e39m1
	MALSU1	Other	-0.37231	-0.785921		0.598759		Trafficking+Mitochondria+Motility=MALSU1_-_23338974.24-all~e39m1
	MALSU1	Other	-0.527737	-0.828488		0.722402		Trafficking+Mitochondria+Motility=MALSU1_-_23338984.23-all~e39m1
	METTL17	Other Mito	-0.601181	-0.181925	-0.00658259	0.561548		Trafficking+Mitochondria+Motility=METTL17_-_21458124.24-all~e39m1
	METTL17	Other Mito	-0.329788	-0.201472	-0.40943	0.17117		Trafficking+Mitochondria+Motility=METTL17_-_21458210.24-all~e39m1
	MINOS1	Other	0.0642184	-0.411467	-0.0547789	0.124332		Trafficking+Mitochondria+Motility=MINOS1_+_19923687.23-all~e39m1
	MPP6	Other	0.0186367	-0.0692035	-0.0126914	0.0385218		Trafficking+Mitochondria+Motility=MPP6_-_24613248.25-all~e39m1
	MRPL10	mito protein synth	-0.264685	-0.511847	-0.165218	0.68745		Trafficking+Mitochondria+Motility=MRPL10_+_45908879.24-all~e39m1
	MRPL10	mito protein synth		-0.388809	0.0255794	-0.459632		Trafficking+Mitochondria+Motility=MRPL10_-_45908806.24-all~e39m1
	MRPL11	mito protein synth	-0.0723225	-0.235889	-0.0992186	0.317918		Trafficking+Mitochondria+Motility=MRPL11_-_66206281.24-all~e39m1
	MRPL12	mito protein synth	-0.420782	-0.58579	-0.216216	0.424271		Trafficking+Mitochondria+Motility=MRPL12_+_79670446.23-all~e39m1
	MRPL12	mito protein synth	-0.0386492	0.032881	0.08909	0.622767		Trafficking+Mitochondria+Motility=MRPL12_+_79670494.24-all~e39m1
	MRPL12	mito protein synth	-0.293912	-0.477608	-0.392027	-0.175906		Trafficking+Mitochondria+Motility=MRPL12_-_79670497.24-all~e39m1
	MRPL22	mito protein synth	-0.563824	-0.558955		0.531861		Trafficking+Mitochondria+Motility=MRPL22_-_154320703.22-all~e39m1
	MRPL33	mito protein synth	-0.17201	-0.664441		0.65669		Trafficking+Mitochondria+Motility=MRPL33_+_27994796.23-all~e39m1
	MRPL33	mito protein synth	-0.337535	-0.60413		0.994061		Trafficking+Mitochondria+Motility=MRPL33_-_27994633.24-all~e39m1
	MRPL3	mito protein synth	-0.511267			0.207606		Trafficking+Mitochondria+Motility=MRPL3_+_131221564.24-all~e39m1
	MRPS14	mito protein synth	-0.347032	-0.472758	-0.104024	0.496831		Trafficking+Mitochondria+Motility=MRPS14_+_174992406.24-all~e39m1
	MRPS16	mito protein synth	0.12217	-0.665749		1.12998		Trafficking+Mitochondria+Motility=MRPS16_-_75012231.23-all~e39m1
	MRPS17	mito protein synth	0.0406064	0.064967	-0.0265904	-0.00168963		Trafficking+Mitochondria+Motility=MRPS17_-_56019674.24-all~e39m1
	MRPS22	mito protein synth	-0.313298	-0.739322	-0.237479	0.480231		Trafficking+Mitochondria+Motility=MRPS22_-_139062922.23-ENST00000310776.4,ENST00000465056.1~e39m1
	MRPS22	mito protein synth	-0.14762	-0.221446	-0.0885904	0.118164		Trafficking+Mitochondria+Motility=MRPS22_-_139063101.24-ENST00000310776.4,ENST00000465056.1~e39m1
	MTERFD1	Other	-0.492948	-0.837797		0.830405		Trafficking+Mitochondria+Motility=MTERFD1_+_97273772.23-all~e39m1
	MTERFD1	Other	-0.226325	-0.618318	-0.118051	0.486688		Trafficking+Mitochondria+Motility=MTERFD1_-_97273755.24-all~e39m1
	MTG1	Other	0.208837	-0.553998	-0.197807	0.368159		Trafficking+Mitochondria+Motility=MTG1_+_135207656.23-all~e39m1
	MTG1	Other			-0.856127	0.748704		Trafficking+Mitochondria+Motility=MTG1_+_135207895.23-all~e39m1
	MTIF2	Other	-0.148209	-0.545902	-0.0954184	0.289153		Trafficking+Mitochondria+Motility=MTIF2_+_55496269.24-all~e39m1
	MTIF2	Other	-0.0358618	-0.3298	-0.0271045	-0.120006		Trafficking+Mitochondria+Motility=MTIF2_-_55496148.24-all~e39m1
	MTIF2	Other	0.0617722	-0.0761722	0.0382471	-0.0625393		Trafficking+Mitochondria+Motility=MTIF2_-_55496360.24-all~e39m1
	MTPAP	Other	-0.503318	-0.592851	0.0857113	0.792597		Trafficking+Mitochondria+Motility=MTPAP_+_30638046.24-all~e39m1
	MTPAP	Other	-0.203994	-0.288801	0.037932	0.591014		Trafficking+Mitochondria+Motility=MTPAP_+_30638061.22-all~e39m1
	MTRF1L	Other	-0.548606	-0.652613	-0.300468	0.824904		Trafficking+Mitochondria+Motility=MTRF1L_+_153323799.23-all~e39m1
	MTRF1L	Other	-0.696964	-0.508599	0.159948	0.374985		Trafficking+Mitochondria+Motility=MTRF1L_+_153323814.23-all~e39m1
	NDUFAF1	Resp Chain	-0.00731154	-0.119435	-0.0441708	-0.0969466		Trafficking+Mitochondria+Motility=NDUFAF1_+_41694528.24-all~e39m1
	NDUFAF1	Resp Chain	0.180562	-0.533141	-0.169904	0.445545		Trafficking+Mitochondria+Motility=NDUFAF1_+_41694646.23-all~e39m1
	NDUFAF1	Resp Chain	0.37013	0.478917	0.188021	-0.882798		Trafficking+Mitochondria+Motility=NDUFAF1_+_41694664.24-all~e39m1
	NDUFAF1	Resp Chain	-0.0438533	0.0996248	-0.0887168	-0.0444112		Trafficking+Mitochondria+Motility=NDUFAF1_-_41694559.24-all~e39m1
	NDUFAF3	Resp Chain	-0.0274317	-0.0162883	-0.177193	0.00958318		Trafficking+Mitochondria+Motility=NDUFAF3_+_49058456.23-all~e39m1
	NDUFAF3	Resp Chain	0.146261	-0.0338599	0.183583	-0.00811158		Trafficking+Mitochondria+Motility=NDUFAF3_+_49058472.24-all~e39m1
	NDUFAF3	Resp Chain	0.144555	-0.0869954	0.0200696	-0.0501816		Trafficking+Mitochondria+Motility=NDUFAF3_+_49058496.24-all~e39m1
	NDUFAF3	Resp Chain	-0.103437	-0.0770491	0.0082141	0.0227477		Trafficking+Mitochondria+Motility=NDUFAF3_+_49058707.24-all~e39m1
	NDUFAF4	Resp Chain	-0.0302483	-0.0643616	-0.061162	-0.0921873		Trafficking+Mitochondria+Motility=NDUFAF4_+_97345647.24-all~e39m1
	NDUFAF4	Resp Chain	0.0757621	-0.164319	-0.017851	-0.0469908		Trafficking+Mitochondria+Motility=NDUFAF4_+_97345654.24-all~e39m1
	NDUFAF4	Resp Chain	-0.156265	-0.053256	0.0768661	-0.147975		Trafficking+Mitochondria+Motility=NDUFAF4_+_97345781.22-all~e39m1
	NDUFAF4	Resp Chain	-0.000877209	-0.0137038	0.0144551	-0.0103277		Trafficking+Mitochondria+Motility=NDUFAF4_-_97345717.23-all~e39m1
	NDUFAF5	Resp Chain	-0.830209	0.387533	-0.230467	-0.0214941		Trafficking+Mitochondria+Motility=NDUFAF5_+_13765588.23-all~e39m1
	NDUFAF5	Resp Chain						Trafficking+Mitochondria+Motility=NDUFAF5_+_13765610.23-all~e39m1
	NDUFAF5	Resp Chain	-0.590349	-0.244832	-0.255749	0.0156017		Trafficking+Mitochondria+Motility=NDUFAF5_-_13765762.24-all~e39m1
	NDUFAF5	Resp Chain	-0.548027	0.00402912	-0.0589177	0.0834663		Trafficking+Mitochondria+Motility=NDUFAF5_-_13765768.24-all~e39m1
	OXA1L	Other	0.0280498	-0.21107		0.348202		Trafficking+Mitochondria+Motility=OXA1L_+_23236076.24-all~e39m1
	OXA1L	Other	-0.271792		-0.395595	0.188137		Trafficking+Mitochondria+Motility=OXA1L_-_23235972.23-all~e39m1
	OXA1L	Other	-0.391324	-0.540671	-0.214191	0.252521		Trafficking+Mitochondria+Motility=OXA1L_-_23236169.22-all~e39m1
	PAF1	Transcription	0.361719	0.0211751	-0.211092	0.0505997		Trafficking+Mitochondria+Motility=PAF1_+_39881570.24-all~e39m1
	PAF1	Transcription	-0.0219082		-0.192793	0.0444667		Trafficking+Mitochondria+Motility=PAF1_-_39881843.23-all~e39m1
	PDSS1	Other Mito	-0.162414	-0.283674	-0.22776			Trafficking+Mitochondria+Motility=PDSS1_+_26986730.24-all~e39m1
	PDSS1	Other Mito	0.165455	-0.233748	-0.188059	0.0866452		Trafficking+Mitochondria+Motility=PDSS1_-_26986834.24-all~e39m1
	PDSS2	Other Mito	-0.311977	-0.635262		0.435699		Trafficking+Mitochondria+Motility=PDSS2_+_107780732.23-all~e39m1
	PDSS2	Other Mito	-0.271845	-0.453671	-0.190125	0.454451		Trafficking+Mitochondria+Motility=PDSS2_-_107780554.24-all~e39m1
	PET112	Other	0.0534368	-0.436719		1.56358		Trafficking+Mitochondria+Motility=PET112_+_152682088.22-all~e39m1
	PET112	Other	-0.0968881	-0.0478779	0.312587	0.0509668		Trafficking+Mitochondria+Motility=PET112_+_152682166.22-all~e39m1
	PET112	Other	-0.425594	-0.257655	-0.162269	0.678388		Trafficking+Mitochondria+Motility=PET112_-_152682081.23-all~e39m1
	PET117	Other	0.0523522	-0.530507	-0.0349941	0.443964		Trafficking+Mitochondria+Motility=PET117_-_18118759.24-all~e39m1
	PNPT1	Other	-0.100203	-0.556322	-0.0634224	0.432572		Trafficking+Mitochondria+Motility=PNPT1_+_55920990.24-all~e39m1
	PNPT1	Other	-0.0720758	-0.582168	-0.159949	0.494778		Trafficking+Mitochondria+Motility=PNPT1_-_55920895.24-all~e39m1
	POLG2	Transcription	-0.10953	-0.641405	0.0482169	0.716293		Trafficking+Mitochondria+Motility=POLG2_+_62493140.24-all~e39m1
	POLG2	Transcription	-0.383613	-0.310403	-0.0347213	0.408785		Trafficking+Mitochondria+Motility=POLG2_-_62493069.23-all~e39m1
	PTCD1	Other	-0.73273	-0.838055	0.1127	0.77859		Trafficking+Mitochondria+Motility=PTCD1_+_99036354.24-all~e39m1
	PTCD1	Other	-0.217617	-0.0943053	-0.0111714	0.100522		Trafficking+Mitochondria+Motility=PTCD1_-_99036285.23-all~e39m1
	PTCD3	Other	-0.213897	-0.273386	-0.232137	0.104859		Trafficking+Mitochondria+Motility=PTCD3_-_86333591.21-all~e39m1
	RARS2	mito protein synth	-0.470976	-0.348148	0.0379883	0.536324		Trafficking+Mitochondria+Motility=RARS2_+_88299671.24-all~e39m1
	RARS2	mito protein synth	-0.480422	-0.71291	-0.278631	0.570328		Trafficking+Mitochondria+Motility=RARS2_+_88299706.24-all~e39m1
	RARS2	mito protein synth	-0.57741	-0.441565	0.194138	0.795714		Trafficking+Mitochondria+Motility=RARS2_-_88299688.23-all~e39m1
	RBFA	Ribosome	-0.15442	-0.470658	0.0933061	1.44969		Trafficking+Mitochondria+Motility=RBFA_+_77794493.24-all~e39m1
	RBFA	Ribosome	-0.162769	-0.796278		1.0422		Trafficking+Mitochondria+Motility=RBFA_-_77794501.24-all~e39m1
	RBFA	Ribosome	-0.22528	-0.670749	0.0403267	0.616899		Trafficking+Mitochondria+Motility=RBFA_-_77794507.24-all~e39m1
	RMND1	Other	-0.0309134	-0.258479	-0.0121765	0.244077		Trafficking+Mitochondria+Motility=RMND1_+_151773057.23-all~e39m1
	RPL10	Ribosome						Trafficking+Mitochondria+Motility=RPL10_+_153626724.23-ENST00000424325.2,ENST00000344746.4~e39m1
	RPL12	Ribosome	-0.474703	0.191753	-0.132673	0.124927		Trafficking+Mitochondria+Motility=RPL12_-_130213456.22-all~e39m1
	RPL17	Ribosome	-0.572696	0.384175	0.0591741	0.242964		Trafficking+Mitochondria+Motility=RPL17_-_47018777.24-ENST00000579248.1,ENST00000580261.1,ENST00000418495.1~e39m1
	RPL36A	Ribosome	-0.448131	0.0361457	-0.0316656	-0.0424351		Trafficking+Mitochondria+Motility=RPL36A_+_100645942.25-all~e39m1
	RPL39	Ribosome	-1.27199	0.771919	-0.0730913	-0.0798		Trafficking+Mitochondria+Motility=RPL39_-_118925550.22-all~e39m1
	RPS14	Ribosome	0.237693	0.10967	-0.0974031	0.199437		Trafficking+Mitochondria+Motility=RPS14_-_149829121.23-ENST00000401695.3,ENST00000407193.1,ENST00000312037.5~e39m1
	RPS20	Ribosome	-0.239125	-0.00430277	-0.0111801	0.139424		Trafficking+Mitochondria+Motility=RPS20_+_56986878.24-all~e39m1
	RPS24	Ribosome	-0.29833	0.170917	0.139168	0.0376395		Trafficking+Mitochondria+Motility=RPS24_-_79793810.23-all~e39m1
	RPS29	Ribosome	-0.50748	0.144682	0.0441566	-0.170476		Trafficking+Mitochondria+Motility=RPS29_-_50052869.24-all~e39m1
	RPS29	Other Mito	0.0932109	-0.106648	-0.712128	-0.0555756		Trafficking+Mitochondria+Motility=SCO1_+_10600676.24-all~e39m1
	RSAD1	Other Mito	-0.291094	0.259517	0.192172	0.174611		Trafficking+Mitochondria+Motility=SCO1_+_10600698.24-all~e39m1
	SCO1	Other Mito	-0.0398191	-0.454145	0.145331	0.425256		Trafficking+Mitochondria+Motility=SCO1_-_10600809.23-all~e39m1
	SFXN1	Other	0.516953	0.466406	0.271554	-0.147085		Trafficking+Mitochondria+Motility=SFXN1_-_174905656.23-all~e39m1
	SLC25A3	Other	-0.417817	-0.219677	-0.168276	0.355204		Trafficking+Mitochondria+Motility=SLC25A3_-_98987489.23-all~e39m1
	SLC25A46	Other	-0.145823	-0.410601	-0.114026	0.140181		Trafficking+Mitochondria+Motility=SLC25A46_+_110074768.24-all~e39m1
	SLC25A46	Other	-0.22676	-0.326005	-0.0939632	0.0700464		Trafficking+Mitochondria+Motility=SLC25A46_+_110074955.24-all~e39m1
	SLC30A9	Other	-0.131032	-0.586254	-0.00121831	0.331371		Trafficking+Mitochondria+Motility=SLC30A9_-_41992573.23-all~e39m1
	SLC30A9	Other	-0.138075	-0.470396	-0.0432531	0.306635		Trafficking+Mitochondria+Motility=SLC30A9_-_41992619.24-all~e39m1
	SLC30A9	Other	-0.144042	-0.510219	-0.0174303	0.349507		Trafficking+Mitochondria+Motility=SLC30A9_-_41992746.24-all~e39m1
	SSBP1	Other	-0.280477	-0.592922	-0.179537	0.44242		Trafficking+Mitochondria+Motility=SSBP1_-_141438307.24-all~e39m1
	SSBP1	Other	-0.588565	-0.712544	-0.22943	0.405294		Trafficking+Mitochondria+Motility=SSBP1_-_141438399.23-all~e39m1
	TAMM41	Other	0.250842	-0.122315	-0.104087	-0.0200901		Trafficking+Mitochondria+Motility=TAMM41_-_11888071.24-all~e39m1
	TAZ	Other	-0.947077	0.173441	-0.247321	-0.344433		Trafficking+Mitochondria+Motility=TAZ_-_153640136.24-all~e39m1
	TFB1M	Other	-0.20588	-0.505599	0.0147654	0.444382		Trafficking+Mitochondria+Motility=TFB1M_+_155635558.24-all~e39m1
	TFB1M	Other	-0.265841	-0.858794		0.631444		Trafficking+Mitochondria+Motility=TFB1M_-_155635408.23-all~e39m1
	TIMM22	Other Mito	-0.219695	-0.301388	-0.106578	0.189678		Trafficking+Mitochondria+Motility=TIMM22_+_900416.23-all~e39m1
	TIMM22	Other Mito	-0.198296	-0.100642	0.127079	-0.0439975		Trafficking+Mitochondria+Motility=TIMM22_-_900407.24-all~e39m1
	TIMM22	Other Mito	-0.334355	-0.261619	-0.104671	0.167595		Trafficking+Mitochondria+Motility=TIMM22_-_900430.22-all~e39m1
	TIMM50	Other Mito	0.345101	-0.312304	-0.0731526	0.0664124		Trafficking+Mitochondria+Motility=TIMM50_+_39971642.23-all~e39m1
	TIMM50	Other Mito	0.151534	-0.61196	0.00678115	0.547073		Trafficking+Mitochondria+Motility=TIMM50_+_39971667.22-all~e39m1
	TIMM50	Other Mito	0.0852097	-0.558022	0.118685	0.423224		Trafficking+Mitochondria+Motility=TIMM50_-_39971700.24-all~e39m1
	TIMMDC1	Other Mito	0.0851464	-0.242436	-0.0385437	0.0373252		Trafficking+Mitochondria+Motility=TIMMDC1_-_119217463.24-all~e39m1
	TRMT10C	Other	-0.563171	-0.823431		0.715802		Trafficking+Mitochondria+Motility=TRMT10C_-_101280733.23-all~e39m1
	TRMT10C	Other	-0.457041	-0.637995	-0.140212	0.51568		Trafficking+Mitochondria+Motility=TRMT10C_-_101280759.23-all~e39m1
	USMG5	Other	-0.376784	-0.512938	-0.072449	0.40519		Trafficking+Mitochondria+Motility=USMG5_+_105156142.24-ENST00000369815.1,ENST00000309579.3,ENST00000337003.4~e39m1
	VARS2	mito protein synth	-0.804313	-0.492923	-0.348129	1.28285		Trafficking+Mitochondria+Motility=VARS2_+_30882048.24-all~e39m1
	VARS2	mito protein synth	-0.435076	-0.683957		1.40486		Trafficking+Mitochondria+Motility=VARS2_+_30882141.24-all~e39m1
	negATP5A1	Non-Targeting	0.105644	-0.0176356	-0.175452	-0.0274985		Trafficking+Mitochondria+Motility=negATP5A1_+_43679527.25-NM_004046
	negATP5A1	Non-Targeting	0.010987	0.0233933	0.0128058	0.00642782		Trafficking+Mitochondria+Motility=negATP5A1_-_43680112.22-NM_004046
	negCCT7	Non-Targeting	-0.107114	0.231238	-0.0274586	0.172157		Trafficking+Mitochondria+Motility=negCCT7_+_73461600.23-NR_029403
	negCRNKL1	Non-Targeting	-0.0636869	-0.0142228	0.104183	-0.104407		Trafficking+Mitochondria+Motility=negCRNKL1_+_20037633.25-NM_016652
	negCSTF1	Non-Targeting	-0.0402868	0.0672812	0.0204262	-0.0862535		Trafficking+Mitochondria+Motility=negCSTF1_+_54967506.24-NM_001324
	negEIF2S2	Non-Targeting	0.00185384	-0.136805	0.0895352	-0.00377786		Trafficking+Mitochondria+Motility=negEIF2S2_+_32699602.25-all
	negFBXO5	Non-Targeting	0.0304153	-0.0445776	-0.0261097	-7.09972e-05		Trafficking+Mitochondria+Motility=negFBXO5_+_153303581.25-all
	negILF3	Non-Targeting	0.0757936	-0.0969734	0.101695	0.0409373		Trafficking+Mitochondria+Motility=negILF3_+_10764311.25-NM_001137673
	negNKAP	Non-Targeting	0.0117616	0.0136476	0.0789006	0.0758573		Trafficking+Mitochondria+Motility=negNKAP_-_119077098.25-all
	negNMT1	Non-Targeting	-0.0737676	0.0193869	-0.0460575	-0.128932		Trafficking+Mitochondria+Motility=negNMT1_-_43137780.24-all
	negPSMC6	Non-Targeting	-0.00854421	-0.0223778	-0.0056554	0.0531467		Trafficking+Mitochondria+Motility=negPSMC6_-_53174315.24-all
	negRBBP4	Non-Targeting	0.129507	0.111619	-0.036173	0.12482		Trafficking+Mitochondria+Motility=negRBBP4_-_33116622.25-NM_001135256
	negRNGTT	Non-Targeting	0.069017	-0.0378036	-0.0785301	-0.0747887		Trafficking+Mitochondria+Motility=negRNGTT_-_89672251.23-NM_001286428
	negRPL17	Non-Targeting	-0.0440245	0.0545265	0.0704373	0.0546218		Trafficking+Mitochondria+Motility=negRPL17_+_47018087.24-NM_001035006
	negRPS11	Non-Targeting	-0.100424	-0.0982942	0.00982327	-0.0738497		Trafficking+Mitochondria+Motility=negRPS11_+_49998653.25-all
	negRPS14	Non-Targeting	0.0792203	-0.110504	-0.0318346	0.0499765		Trafficking+Mitochondria+Motility=negRPS14_+_149829067.23-NM_001025071
	negSRSF1	Non-Targeting	0.139577	0.22985	-0.182353	-0.0750175		Trafficking+Mitochondria+Motility=negSRSF1_+_56083997.25-NM_001078166
	negSUPT16H	Non-Targeting	0.0769584	-0.00156858	-0.0565663	0.0223501		Trafficking+Mitochondria+Motility=negSUPT16H_-_21852380.25-all
	negTUBGCP3	Non-Targeting	0.186376	0.362131	0.113893	0.0834334		Trafficking+Mitochondria+Motility=negTUBGCP3_-_113242986.21-NM_006322
	DPH6	Other	-0.581436	0.0281064	0.0486963	0.157434		Unassigned=DPH6_-_35838249.23-all~e39m1
	DPY30	Other	0.735164	0.0375831	-0.0513457	-0.42562		Unassigned=DPY30_+_32264844.24-all~e39m1
	HJURP	Other	-0.525495	0.154972	0.219884	0.111095		Unassigned=HJURP_-_234763148.24-all~e39m1
	TELO2	Other	0.871845	0.0559888	0.669124	-0.0827667		Unassigned=TELO2_+_1543463.23-all~e39m1
	TTI1	Other		0.0213745	1.88798	0.174086		Unassigned=TTI1_+_36661776.24-ENST00000373448.2,ENST00000373447.3~e39m1
	TTI2	Other	0.550104	0.191315	0.315594	0.0355206		Unassigned=TTI2_+_33370591.24-ENST00000360742.5~e39m1
	EFTUD1	Other	-1.14182	0.637045	-0.220772	-0.483227		Drug_Targets+Kinase_Phosphatase=EFTUD1_+_82554982.24-all~e39m1
	RIOK2	Other		0.633157	0.0162287	-0.175396		Drug_Targets+Kinase_Phosphatase=RIOK2_+_96518986.21-all~e39m1
	EIF5B	Other				-0.375958		Apoptosis+Cancer+Other_Cancer=EIF5B_+_99954083.24-all~e39m1
	COQ2	Resp Chain	-0.0530564	-0.664412	-0.168794	0.355973		Trafficking+Mitochondria+Motility=COQ2_-_84205804.22-all~e39m1
