# Supplementary material for: Defining the ATPome reveals cross-optimization of metabolic pathways
Source: Nat Commun. 2020 Aug 28;11:4319. doi: 10.1038/s41467-020-18084-6 (PMC7455733; doi:10.1038/s41467-020-18084-6)
Supplement: Supplementary file 6 — Supplementary Data 4 [file 41467_2020_18084_MOESM6_ESM.xlsx]

## Sheet: Sheet1
	Supplementary Data 4. ATP and growth phenotypes of cells expressing CRISPRi mini-library, related to Figures 6, S6.
			ATP Phenotype			Growth Normoxia			Growth Hypoxia			Growth Hypoxia / Normoxia
	Gene	Category	Respiratory	Glycolytic		Respiratory	Glycolytic (oligomycin)	Glycolytic (phenformin)	Respiratory	Glycolytic (oligomycin)	Glycolytic (phenformin)	Basal
	ALDOA	Glycolytic	146.324	189.223		106.5	96.5173	93.7856	111.443	85.8051	90.0028	106.843		Apoptosis+Cancer+Other_Cancer=ALDOA_+_30077177.24-ENST00000395240.3~e39m1
	ARL2BP	Other	87.2229	137.786		98.7507	101.828	101.713	98.2813	102.193	101.291	109.073		Apoptosis+Cancer+Other_Cancer=ARL2BP_-_57279295.24-all~e39m1
	ARNT	Glycolytic	1064.98	14.3015		105.314	71.3461	52.9182	81.5766	45.5734	58.0973	87.5318		Apoptosis+Cancer+Other_Cancer=ARNT_+_150849012.25-all~e39m1
	ARNT	Glycolytic	1100.73	17.3316		110.602	81.083	57.8733	84.9242	40.8591	61.8354	100.27		Apoptosis+Cancer+Other_Cancer=ARNT_+_150849045.24-all~e39m1
	ATXN10	Other	122.17	105.593		101.741	100.642	103.708	96.0953	93.4177	100.167	107.046		Apoptosis+Cancer+Other_Cancer=ATXN10_-_46067828.24-all~e39m1
	DIRAS1	Other	136.672	87.5791		103.855	102.23	86.7135	97.9114	97.904	80.1782	81.9482		Apoptosis+Cancer+Other_Cancer=DIRAS1_-_2721171.24-ENST00000323469.4~e39m1
	EIF4G2	Transcription	78.421	77.0267		115.547	117.754	110.035	106.925	99.8846	96.7302	95.7842		Apoptosis+Cancer+Other_Cancer=EIF4G2_+_10830424.24-ENST00000524932.1,ENST00000527419.1,ENST00000532570.1,ENST00000530211.1,ENST00000530702.1~e39m1
	ENO1	Glycolytic	102.563	243.014		132.114	104.626	100.353	129.243	65.9422	80.4823	93.9755		Apoptosis+Cancer+Other_Cancer=ENO1_+_8938733.23-all~e39m1
	FKBP8	Other	91.0337	128.645		100.407	99.0194	104.608	102.424	103.54	99.6263	105.246		Apoptosis+Cancer+Other_Cancer=FKBP8_+_18653496.24-ENST00000596558.2~e39m1
	HIF1A	Glycolytic	135.643	125.317		94.3948	90.3861	84.7527	98.372	94.8558	100.754	99.414		Apoptosis+Cancer+Other_Cancer=HIF1A_-_62162470.24-all~e39m1
	HIF1A	Glycolytic	176.716	110.673		95.6252	84.3692	87.8427	98.2033	95.0523	96.9456	112.868		Apoptosis+Cancer+Other_Cancer=HIF1A_-_62162528.24-all~e39m1
	MCM5	Other	96.4797	130.397		107.596	117.534	122.099	101.752	104.814	98.3677	101.379		Apoptosis+Cancer+Other_Cancer=MCM5_-_35796345.23-all~e39m1
	MCTS1	Other	126.71	112.065		97.7437	112.943	124.316	98.1841	96.4314	109.204	96.1054		Apoptosis+Cancer+Other_Cancer=MCTS1_+_119737960.24-all~e39m1
	MYC	Transcription	93.0174	117.958		97.8414	103.043	96.9743	97.2481	98.6158	95.941	91.8552		Apoptosis+Cancer+Other_Cancer=MYC_+_128747780.24-all~e39m1
	NDUFB8	Resp Chain		64.1846		103.424	142.365	104.078	107.386	83.0063	126.28	74.9294		Apoptosis+Cancer+Other_Cancer=NDUFB8_-_102289597.24-all~e39m1
	NR4A2	Other	119.794	122.195		101.689	97.2583	95.5895	103.52	96.0169	107.197	101.49		Apoptosis+Cancer+Other_Cancer=NR4A2_-_157198730.24-ENST00000409572.1~e39m1
	NR4A3	Other	94.7573	116.867		100.645	105.232	105.279	100.623	99.8878	97.5836	107.188		Apoptosis+Cancer+Other_Cancer=NR4A3_-_102584183.24-all~e39m1
	PARP1	Other				120.361	75.2686	130.239	9.15719	74.367	178.798	79.0016		Apoptosis+Cancer+Other_Cancer=PARP1_+_226595689.23-all~e39m1
	PGAM1	Glycolytic	33.2293	19829.1		80.4255	76.3632	73.2135	90.5938	69.9335	90.9025	87.0999		Apoptosis+Cancer+Other_Cancer=PGAM1_-_99186020.23-all~e39m1
	PSMA1	Other	32.102	187.479		123.612	132.439	162.801	125.951	94.6333	78.0108	39.5629		Apoptosis+Cancer+Other_Cancer=PSMA1_-_14541762.22-all~e39m1
	SENP1	Other	2354.49	133.911		90.3002	106.974	104.144	93.8049	86.8995	98.6954	110.624		Apoptosis+Cancer+Other_Cancer=SENP1_-_48499541.22-ENST00000004980.5,ENST00000448372.1,ENST00000551330.1~e39m1
	SENP1	Other	178.454	112.965		106.988	110.874	114.642	102.951	103.303	100.609	89.5526		Apoptosis+Cancer+Other_Cancer=SENP1_-_48499938.24-ENST00000549518.1~e39m1
	SFPQ	Other	86.0111	71.101		114.104	108.037	130.068	114.526	89.137	98.5648	86.5271		Apoptosis+Cancer+Other_Cancer=SFPQ_+_35658618.23-all~e39m1
	SMYD2	Other	156.217	201.663		94.5439	105.27	86.1459	108.672	77.6377	97.7051	96.6644		Apoptosis+Cancer+Other_Cancer=SMYD2_-_214454684.24-all~e39m1
	SP1	Transcription	180.211	72.0617		106.33	85.0266	79.5287	107.435	100.45	96.8633	90.4555		Apoptosis+Cancer+Other_Cancer=SP1_+_53773966.24-all~e39m1
	SP1	Transcription	127.665	107.306		105.467	96.2041	97.5056	103.263	93.4328	102.363	97.8566		Apoptosis+Cancer+Other_Cancer=SP1_-_53774110.24-all~e39m1
	THRAP3	Transcription		238.687		161.302	120.478	140.151	171.156	200.166	110.533	100.453		Apoptosis+Cancer+Other_Cancer=THRAP3_-_36690135.24-all~e39m1
	TP53BP1	Other	105.552	124.469		103.386	93.4755	89.1972	99.8923	99.6491	91.1528	86.4662		Apoptosis+Cancer+Other_Cancer=TP53BP1_-_43802648.24-ENST00000263801.3~e39m1
	TSC2	Other	105.629	112.536		101.286	101.34	99.4793	94.8163	97.3267	100.026	106.786		Apoptosis+Cancer+Other_Cancer=TSC2_+_2097415.25-ENST00000219476.3~e39m1
	UGT1A1	Other	112.481	95.4074		100.265	96.5341	96.7504	100.583	99.8467	99.9705	106.824		Apoptosis+Cancer+Other_Cancer=UGT1A1_+_234580518.23-ENST00000609637.1~e39m1
	HK2	Glycolytic	305.79	63.5848		102.127	91.2785	90.4272	89.7262	100.395	95.1786	89.7122		Drug_Targets+Kinase_Phosphatase=HK2_+_75061095.22-all~e39m1
	HK2	Glycolytic	641.441	68.3233		99.2999	88.8344	77.317	78.6004	84.3907	65.4747	73.9734		Drug_Targets+Kinase_Phosphatase=HK2_-_75061288.24-all~e39m1
	HSD17B10	Other Mito	19.8651	116.38		86.0941	201.905	177.268	108.511	110.722	106.405	47.9968		Drug_Targets+Kinase_Phosphatase=HSD17B10_+_53461274.24-all~e39m1
	HSD17B10	Other Mito	9.6154	130.985		85.378	195.978	178.558	110.713	133.401	114.25	51.6315		Drug_Targets+Kinase_Phosphatase=HSD17B10_-_53461152.22-all~e39m1
	HSD17B10	Other Mito	7.85238	95.4565		93.9329	210.78	181	109.484	94.2807	102.599	52.2813		Drug_Targets+Kinase_Phosphatase=HSD17B10_-_53461249.24-all~e39m1
	MED1	Other	75.8098	62.8664		89.0003	108.593	133.74	104.242	107.627	99.0182	68.1293		Drug_Targets+Kinase_Phosphatase=MED1_-_37607464.24-all~e39m1
	NDUFA8	Resp Chain	18.4873	200.866		80.4937	139.567	139.438	80.1481	87.4067	103.997	105.563		Drug_Targets+Kinase_Phosphatase=NDUFA8_+_124921973.24-all~e39m1
	NEDD8-MDP1	Other	60.9358			168.762	205.453	240.936	605.788	517.66	492.316	7.43404		Drug_Targets+Kinase_Phosphatase=NEDD8-MDP1_-_24701368.23-all~e39m1
	NRBP1	Other	445.809	55.6615		119.908	107.922	109.207	135.543	100.07	101.786	90.5275		Drug_Targets+Kinase_Phosphatase=NRBP1_-_27651543.23-ENST00000379852.3~e39m1
	PFKM	Glycolytic	80.7826	102.35		98.2635	101.844	101.488	100.707	101.234	100.9	95.1415		Drug_Targets+Kinase_Phosphatase=PFKM_-_48513196.24-ENST00000359794.5~e39m1
	PGD	Glycolytic				117.432	42.17	20.4119	83.641	13.4477	23.9769	36.7325		Drug_Targets+Kinase_Phosphatase=PGD_+_10459169.22-all~e39m1
	RPL8	Other	99.7139	95.8688		113.081	139.071	162.515	113.981	104.125	117.756	61.0019		Drug_Targets+Kinase_Phosphatase=RPL8_-_146017783.24-all~e39m1
	TRRAP	Other	97.2241	104.781		104.217	99.3139	104.284	107.252	110.027	102.56	100.359		Drug_Targets+Kinase_Phosphatase=TRRAP_-_98476108.22-ENST00000359863.4,ENST00000355540.3~e39m1
	UBA1	Other	173.832	114.269		100.807	102.487	108.476	100.027	88.4038	105.603	96.1419		Drug_Targets+Kinase_Phosphatase=UBA1_-_47053322.23-ENST00000335972.6~e39m1
	UGT1A9	Other	112.481	95.4074		100.265	96.5341	96.7504	100.583	99.8467	99.9705	106.824		Drug_Targets+Kinase_Phosphatase=UGT1A9_+_234580518.23-all~e39m1
	VDAC1	Other	7587.6	5609		100.414	98.6515	84.3369	75.841	114.171	64.2226	95.0911		Drug_Targets+Kinase_Phosphatase=VDAC1_+_133340407.23-ENST00000395044.3,ENST00000395047.2~e39m1
	VDAC1	Other	2132.74	858.455		98.8717	103.121	93.1195	97.6601	110.522	96.5684	85.5537		Drug_Targets+Kinase_Phosphatase=VDAC1_-_133340379.24-ENST00000395044.3,ENST00000395047.2~e39m1
	VDAC3	Other	10969.6	38.3011		103.16	80.7761	117.853	136.21	55.3865	103.084	85.1822		Drug_Targets+Kinase_Phosphatase=VDAC3_-_42249492.24-all~e39m1
	DDX27	Other	114.151	81.9016		115.906	131.503	172.323	131.772	113.176	112.714	58.4341		Gene_Expression=DDX27_+_47836124.21-all~e39m1
	EIF2B3	Transcription	15191.3	700.587		157.271	196.808	127.926	178.827	144.84	153.426	15.6823		Gene_Expression=EIF2B3_-_45452050.21-all~e39m1
	EXOSC8	Transcription				178.233	208.944	286.865	133.208	39.2653	85.2814	24.0826		Gene_Expression=EXOSC8_-_37574976.24-all~e39m1
	LEO1	Transcription	20.5048	78.159		102.968	133.527	163.222	116.345	108.256	119.529	79.2771		Gene_Expression=LEO1_+_52263929.23-all~e39m1
	MED21	Other	210.695	272.053		88.5737	82.2845	88.9428	102.521	93.4955	100.012	72.1572		Gene_Expression=MED21_-_27175725.24-all~e39m1
	MED7	Other	49.2707	81.251		103.89	108.141	135.888	101.912	84.9919	97.2472	93.5899		Gene_Expression=MED7_+_156569806.24-ENST00000420343.1~e39m1
	TAF8	Transcription	33569	1932.01		88.5752	182.021	306.827	306.065	284.776	292.291	8.33807		Gene_Expression=TAF8_-_42018330.22-all~e39m1
	TRNAU1AP	Other	88.1927	87.8885		102.165	106.907	111.37	97.3183	87.9507	102.654	125.258		Gene_Expression=TRNAU1AP_-_28879658.23-all~e39m1
	TMEM261	Other	6.90998	215.564		75.1383	153.151	180.549	78.3905	88.4658	110.287	93.793		Membrane_Proteins=TMEM261_-_7799800.22-all~e39m1
	CENPP	Other	76.2269	118.929		102.366	108.565	116.035	110.843	107.714	116.914	75.4754		Stress_Proteostasis=CENPP_+_95087933.23-all~e39m1
	GNAQ	Other	153.54	100.884		100.862	97.5081	98.5988	101.456	102.283	106.15	111.504		Stress_Proteostasis=GNAQ_-_80646388.28-all~e39m1
	NEDD8	Other	260.122	86.9609		136.002	161.037	254.029	94.5568	92.8499	117.401	32.4889		Stress_Proteostasis=NEDD8_+_24701514.24-all~e39m1
	PITRM1	Other	101.474	126.572		100.025	105.361	99.5072	100.249	95.3776	92.4525	118.81		Stress_Proteostasis=PITRM1_+_3214891.22-all~e39m1
	UFM1	Other	102.957	100.418		96.4043	104.624	106.238	92.8495	89.746	96.64	87.7716		Stress_Proteostasis=UFM1_-_38924048.25-all~e39m1
	ATP5E	Resp Chain	125.168	97.3816		102.53	106.59	107.533	102.392	104.629	99.9497	105.221		Trafficking+Mitochondria+Motility=ATP5E_+_57607169.25-all~e39m1
	ATP5E	Resp Chain	105.674	131.797		104.123	104.271	105.791	101.628	97.0378	109.108	101.41		Trafficking+Mitochondria+Motility=ATP5E_+_57607208.23-all~e39m1
	ATP5E	Resp Chain	102.51	99.0855		104.725	102.723	99.8994	101.595	104.013	97.0607	104.323		Trafficking+Mitochondria+Motility=ATP5E_-_57607267.25-all~e39m1
	ATP5E	Resp Chain				73.5793	226.056	198.07	102.239	59.8861	115.028	96.3301		Trafficking+Mitochondria+Motility=ATP5E_-_57607361.22-all~e39m1
	BTF3	Other	762.381	160.649		97.6713	119.273	113.649	91.5269	108.001	88.6107	132.309		Trafficking+Mitochondria+Motility=BTF3_+_72794288.22-all~e39m1
	BTF3	Other	211.927	126.556		106.413	98.5492	91.2362	97.6336	108.981	100.533	94.8957		Trafficking+Mitochondria+Motility=BTF3_+_72794353.24-all~e39m1
	BTF3	Other	35.7204	75.3145		101.154	114.672	114.35	118.974	102.362	115.819	87.7703		Trafficking+Mitochondria+Motility=BTF3_-_72794461.24-all~e39m1
	BTF3	Other	46.5166	136.787		110.791	127.774	155.378	102.061	83.4602	105.704	112.324		Trafficking+Mitochondria+Motility=BTF3_-_72794519.24-all~e39m1
	C14orf2	Other Mito	13.4584	126.765		83.7817	170.87	126.969	79.6486	111.105	84.2064	107.198		Trafficking+Mitochondria+Motility=C14orf2_+_104387805.23-ENST00000286953.3,ENST00000557040.1~e39m1
	C14orf2	Other Mito	63.1814	129.605		92.4458	114.836	114.204	98.9692	94.3632	94.8522	116.201		Trafficking+Mitochondria+Motility=C14orf2_-_104387635.24-ENST00000286953.3,ENST00000557040.1~e39m1
	C1QBP	Other	50.793	116.444		90.0325	115.84	110.741	94.7002	106.143	100.413	98.9404		Trafficking+Mitochondria+Motility=C1QBP_+_5342228.24-all~e39m1
	C1QBP	Other	78.8998	105.66		100.099	103.962	100.908	97.2362	98.4706	94.2527	98.1307		Trafficking+Mitochondria+Motility=C1QBP_-_5342238.24-all~e39m1
	CD3EAP	Other	209.649	97.7783		114.401	112.236	114.689	108.073	89.2978	94.4862	80.2961		Trafficking+Mitochondria+Motility=CD3EAP_-_45910113.22-ENST00000589804.1~e39m1
	CHCHD1	Other Mito	30.5245	138.918		84.106	130.786	116.817	83.4661	109.127	102.466	101.932		Trafficking+Mitochondria+Motility=CHCHD1_+_75541877.24-all~e39m1
	CHCHD1	Other Mito	84.9461	122.548		93.0889	112.991	105.89	83.4661	109.127	102.466	105.599		Trafficking+Mitochondria+Motility=CHCHD1_+_75541887.23-all~e39m1
	CHCHD2	Other Mito	2000.4	110.276		104.184	81.0132	87.1366	100.415	108.412	96.7945	87.9904		Trafficking+Mitochondria+Motility=CHCHD2_+_56174001.24-all~e39m1
	CHCHD2	Other Mito	111.968	84.4488		99.7339	93.1705	98.177	109.915	103.017	110.013	97.1793		Trafficking+Mitochondria+Motility=CHCHD2_+_56174239.24-all~e39m1
	CHCHD4	Other Mito	24.3175	87.9731		86.0546	199.254	200.606	152.88	115.177	113.332	64.9601		Trafficking+Mitochondria+Motility=CHCHD4_+_14166114.24-all~e39m1
	CMC1	Other				99.2472	103.028	98.627	91.1853	105.557	94.7047	99.9992		Trafficking+Mitochondria+Motility=CMC1_-_28283333.24-all~e39m1
	COX10	Resp Chain	57.6449	127.669		95.3208	118.164	113.724	84.8965	98.1832	105.001	103.044		Trafficking+Mitochondria+Motility=COX10_+_13973027.23-all~e39m1
	COX10	Resp Chain	49.0681	82.2694		92.4483	118.052	107.748	79.6266	112.224	103.828	89.421		Trafficking+Mitochondria+Motility=COX10_-_13972904.23-all~e39m1
	COX11	Resp Chain	93.2188	102.147		101.832	109.246	108.538	99.1935	104.309	97.3405	116.401		Trafficking+Mitochondria+Motility=COX11_+_53045854.24-all~e39m1
	COX11	Resp Chain	318.197	121.902		96.7345	102.076	98.728	92.7983	94.4688	95.3957	92.9261		Trafficking+Mitochondria+Motility=COX11_+_53045926.25-all~e39m1
	COX16	Resp Chain	94.8966	119.602		98.5836	114.798	112.293	91.0636	99.6325	100.957	108.11		Trafficking+Mitochondria+Motility=COX16_+_70826202.24-all~e39m1
	COX16	Resp Chain	78.8231	46.6948		89.987	116.847	102.258	95.1496	94.7789	107.631	98.3057		Trafficking+Mitochondria+Motility=COX16_+_70826332.23-all~e39m1
	COX17	Resp Chain	105.25	110.236		96.6612	107.653	106.373	98.7096	102.673	100.6	106.225		Trafficking+Mitochondria+Motility=COX17_+_119396028.25-all~e39m1
	COX18	Resp Chain	33.8569	117.739		81.1901	119.171	114.033	83.2742	107.867	107.144	97.9127		Trafficking+Mitochondria+Motility=COX18_+_73935397.24-all~e39m1
	COX18	Resp Chain	85.9459	135.372		89.4102	113.057	105.499	89.5098	94.1897	103.945	104.049		Trafficking+Mitochondria+Motility=COX18_+_73935406.24-all~e39m1
	ELAC2	Other	78.2709	164.115		101.528	117.851	116.388	99.7738	106.582	100.142	96.42		Trafficking+Mitochondria+Motility=ELAC2_+_12921318.24-all~e39m1
	ERAL1	Other	24.4001	113.343		89.3842	141.112	129.209	76.8536	100.582	98.1396	116.863		Trafficking+Mitochondria+Motility=ERAL1_-_27182251.23-all~e39m1
	FAM162A	Other	69.2203	104.551		96.9944	103.733	104.252	97.3464	98.1804	104.148	104.1		Trafficking+Mitochondria+Motility=FAM162A_-_122103162.24-all~e39m1
	FASTKD2	Other	103.558	86.4866		93.9835	107.903	109.464	92.6929	95.4759	99.8087	105.422		Trafficking+Mitochondria+Motility=FASTKD2_-_207630363.23-all~e39m1
	FIS1	Other	76.9206	99.4375		101.382	111.231	119.804	102.052	99.9176	106.284	84.5088		Trafficking+Mitochondria+Motility=FIS1_+_100888122.23-all~e39m1
	FIS1	Other	836.176	158.582		107.619	119	102.842	97.0364	95.2247	104.39	82.0263		Trafficking+Mitochondria+Motility=FIS1_+_100888172.23-all~e39m1
	GRSF1	Other	109.793	120.172		97.5434	100.921	97.949	100.168	116.221	103.572	95.6442		Trafficking+Mitochondria+Motility=GRSF1_+_71705419.23-all~e39m1
	ICT1	Other	7.03143	1339.36		79.0875	145.039	138.439	100.174	171.804	125.202	73.0006		Trafficking+Mitochondria+Motility=ICT1_+_73008752.24-all~e39m1
	ICT1	Other	35.2316	1086.83		87.9719	108.924	106.821	92.9828	111.694	106.202	97.6183		Trafficking+Mitochondria+Motility=ICT1_+_73008845.24-all~e39m1
	IMMT	Other	155.032	121.575		105.468	107.499	103.144	95.8554	88.8699	85.5602	110.459		Trafficking+Mitochondria+Motility=IMMT_-_86422566.24-ENST00000449247.2,ENST00000442664.2~e39m1
	IMMT	Other	6826.12	72.3537		91.726	115.466	118.711	93.9307	112.357	79.9985	99.0428		Trafficking+Mitochondria+Motility=IMMT_-_86422569.22-ENST00000449247.2,ENST00000442664.2~e39m1
	ISCA1	Other	43.982	107.893		90.2069	121.246	118.309	95.4703	107.966	100.387	108.748		Trafficking+Mitochondria+Motility=ISCA1_+_88897227.24-all~e39m1
	ISCA1	Other	75.6702	118.986		96.6438	113.584	114.617	100.866	94.4546	100.369	108.819		Trafficking+Mitochondria+Motility=ISCA1_-_88897181.23-all~e39m1
	ISCA2	Other	20.2346	155.484		85.682	147.528	157.168	92.0616	103.062	104.383	114.943		Trafficking+Mitochondria+Motility=ISCA2_+_74960428.23-all~e39m1
	KPNB1	Other	78.9324	132.454		98.6006	100.258	103.911	102.278	95.8437	104.406	117.397		Trafficking+Mitochondria+Motility=KPNB1_-_45727376.24-all~e39m1
	MALSU1	Other	9.7873	165.939		86.7277	165.513	149.894	78.2705	83.3338	94.7301	110.877		Trafficking+Mitochondria+Motility=MALSU1_-_23338974.24-all~e39m1
	MALSU1	Other	7.13148	151.986		83.3755	169.843	154.052	70.6566	87.9168	98.889	107.551		Trafficking+Mitochondria+Motility=MALSU1_-_23338984.23-all~e39m1
	METTL17	Other Mito	4.5707	1294.87		78.5545	138.801	148.178	85.3182	106.615	94.8083	75.152		Trafficking+Mitochondria+Motility=METTL17_-_21458124.24-all~e39m1
	METTL17	Other Mito	12.3168	10677		75.5606	129.894	104.528	91.5684	135.303	117.153	77.0318		Trafficking+Mitochondria+Motility=METTL17_-_21458210.24-all~e39m1
	MINOS1	Other	95.0837	116.605		105.96	100.435	99.764	98.6735	96.6922	98.9237	110.39		Trafficking+Mitochondria+Motility=MINOS1_+_19923687.23-all~e39m1
	MPP6	Other	101.975	97.462		99.9073	99.7117	98.3401	98.5957	98.0086	95.7056	94.29		Trafficking+Mitochondria+Motility=MPP6_-_24613248.25-all~e39m1
	MRPL10	mito protein synth	15.3852	136.008		86.7409	153.06	136.605	92.6925	123.368	101.807	83.9871		Trafficking+Mitochondria+Motility=MRPL10_+_45908879.24-all~e39m1
	MRPL10	mito protein synth	28.4601	4149.72		80.1812	108.68	112.041	71.4493	110.756	80.8284	110.197		Trafficking+Mitochondria+Motility=MRPL10_-_45908806.24-all~e39m1
	MRPL11	mito protein synth	74.3014	127.529		93.8639	100.91	99.5177	93.4066	95.6784	97.1056	104.724		Trafficking+Mitochondria+Motility=MRPL11_-_66206281.24-all~e39m1
	MRPL12	mito protein synth	15.6483	151.202		86.7846	140.104	128.587	84.2181	107.077	101.35	105.219		Trafficking+Mitochondria+Motility=MRPL12_+_79670446.23-all~e39m1
	MRPL12	mito protein synth	19.9167	223.135		75.5064	156.775	146.844	89.2218	67.7615	112.909	115.443		Trafficking+Mitochondria+Motility=MRPL12_+_79670494.24-all~e39m1
	MRPL12	mito protein synth	928.738	88.6001		79.3877	138.048	126.557	80.434	115.905	110.301	90.374		Trafficking+Mitochondria+Motility=MRPL12_-_79670497.24-all~e39m1
	MRPL22	mito protein synth	8.68288	165.878		80.6582	169.903	161.481	88.9035	104.186	92.5291	89.0508		Trafficking+Mitochondria+Motility=MRPL22_-_154320703.22-all~e39m1
	MRPL33	mito protein synth	6.8485	195.619		88.1903	171.572	155.526	76.6101	104.144	98.3192	97.2646		Trafficking+Mitochondria+Motility=MRPL33_+_27994796.23-all~e39m1
	MRPL33	mito protein synth	19.108	118.063		77.4724	146.939	139.004	92.0851	105.455	101.311	95.9305		Trafficking+Mitochondria+Motility=MRPL33_-_27994633.24-all~e39m1
	MRPL3	mito protein synth	10.4572	229.532		78.5371	167.741	138.44	75.7967	92.5004	89.5451	107.642		Trafficking+Mitochondria+Motility=MRPL3_+_131221564.24-all~e39m1
	MRPS14	mito protein synth	22.4076	140.209		84.5517	146.809	131.734	79.7587	100.135	102.96	109.777		Trafficking+Mitochondria+Motility=MRPS14_+_174992406.24-all~e39m1
	MRPS16	mito protein synth	94.0544	133.311		91.2205	120.987	113.277	98.2573	93.5165	100.187	125.232		Trafficking+Mitochondria+Motility=MRPS16_-_75012231.23-all~e39m1
	MRPS17	mito protein synth	99.1421	115.981		99.4814	102.112	97.9025	95.4329	108.195	96.4405	96.9641		Trafficking+Mitochondria+Motility=MRPS17_-_56019674.24-all~e39m1
	MRPS22	mito protein synth	2.18642	122.631		81.4559	163.095	152.376	76.546	92.115	94.6126	104.269		Trafficking+Mitochondria+Motility=MRPS22_-_139062922.23-ENST00000310776.4,ENST00000465056.1~e39m1
	MRPS22	mito protein synth	70.8041	110.423		98.1209	107.322	110.842	100.925	98.5598	102.946	109.138		Trafficking+Mitochondria+Motility=MRPS22_-_139063101.24-ENST00000310776.4,ENST00000465056.1~e39m1
	MTERFD1	Other	17.0692	142.613		87.0476	177.833	171.104	86.6282	88.2727	95.3402	98.189		Trafficking+Mitochondria+Motility=MTERFD1_+_97273772.23-all~e39m1
	MTERFD1	Other	22.7093	158.123		91.5823	136.079	131.829	81.1826	96.8017	101.544	116.12		Trafficking+Mitochondria+Motility=MTERFD1_-_97273755.24-all~e39m1
	MTG1	Other	146.68	130.946		103.349	128.228	121.695	86.1036	69.8342	92.4583	105.459		Trafficking+Mitochondria+Motility=MTG1_+_135207656.23-all~e39m1
	MTG1	Other	18369			75.4887	94.2476	89.1439	64.1752	66.8136	57.7856	192.044		Trafficking+Mitochondria+Motility=MTG1_+_135207895.23-all~e39m1
	MTIF2	Other	40.9381	121.583		92.5583	121.518	112.331	87.5267	109.616	100.074	108.663		Trafficking+Mitochondria+Motility=MTIF2_+_55496269.24-all~e39m1
	MTIF2	Other	65.8429	115.032		94.6083	111.382	110.185	94.6958	100.553	103.231	105.584		Trafficking+Mitochondria+Motility=MTIF2_-_55496148.24-all~e39m1
	MTIF2	Other	128.804	106.991		101.576	99.1735	101.743	102.705	105.344	102.594	100.849		Trafficking+Mitochondria+Motility=MTIF2_-_55496360.24-all~e39m1
	MTPAP	Other	45.0151	93.9889		89.9034	125.889	123.169	85.41	94.6357	108.65	116.694		Trafficking+Mitochondria+Motility=MTPAP_+_30638046.24-all~e39m1
	MTPAP	Other	47.5119	198.063		90.1366	128.647	128.623	83.5564	88.3006	112.987	102.884		Trafficking+Mitochondria+Motility=MTPAP_+_30638061.22-all~e39m1
	MTRF1L	Other		101.28		99.7185	189.954	154.428	62.8378	63.5962	78.2085	132.291		Trafficking+Mitochondria+Motility=MTRF1L_+_153323799.23-all~e39m1
	MTRF1L	Other	18.2748	7678.85		94.0906	162.264	146.722	64.4667	91.521	88.0786	115.241		Trafficking+Mitochondria+Motility=MTRF1L_+_153323814.23-all~e39m1
	NDUFAF1	Resp Chain	89.3842	128.913		103.759	105.372	100.068	100.513	99.3126	104.254	105.991		Trafficking+Mitochondria+Motility=NDUFAF1_+_41694528.24-all~e39m1
	NDUFAF1	Resp Chain	244.114	140.552		88.615	151.76	142.244	82.3754	107.868	109.232	96.8743		Trafficking+Mitochondria+Motility=NDUFAF1_+_41694646.23-all~e39m1
	NDUFAF1	Resp Chain	1754.59	118.395		87.4618	103.401	103.036	115.278	133.446	103.58	86.9069		Trafficking+Mitochondria+Motility=NDUFAF1_+_41694664.24-all~e39m1
	NDUFAF1	Resp Chain	115.451	122.487		99.9942	96.6839	98.8363	102.288	102.694	101.901	102.989		Trafficking+Mitochondria+Motility=NDUFAF1_-_41694559.24-all~e39m1
	NDUFAF3	Resp Chain	214.862	170.042		92.2151	92.5432	89.5803	89.946	90.7104	99.3897	96.132		Trafficking+Mitochondria+Motility=NDUFAF3_+_49058456.23-all~e39m1
	NDUFAF3	Resp Chain	562.849	113.529		102.71	102.736	107.519	109.496	93.5502	97.0996	104.534		Trafficking+Mitochondria+Motility=NDUFAF3_+_49058472.24-all~e39m1
	NDUFAF3	Resp Chain	126.289	111.192		97.9456	97.4932	99.3866	98.6322	93.789	96.4602	104.587		Trafficking+Mitochondria+Motility=NDUFAF3_+_49058496.24-all~e39m1
	NDUFAF3	Resp Chain	114.018	72.4706		106.68	96.1213	97.4835	114.705	103.069	103.804	88.3305		Trafficking+Mitochondria+Motility=NDUFAF3_+_49058707.24-all~e39m1
	NDUFAF4	Resp Chain	49.891	105.165		92.4	105.501	113.219	97.0646	96.5385	100.632	114.441		Trafficking+Mitochondria+Motility=NDUFAF4_+_97345647.24-all~e39m1
	NDUFAF4	Resp Chain	7.21205	133.795		77.3623	151.704	168.111	78.6375	91.3738	101.687	107.317		Trafficking+Mitochondria+Motility=NDUFAF4_+_97345654.24-all~e39m1
	NDUFAF4	Resp Chain	106.333	112.05		101.112	102.818	106.503	97.9262	98.6431	95.2142	94.7911		Trafficking+Mitochondria+Motility=NDUFAF4_+_97345781.22-all~e39m1
	NDUFAF4	Resp Chain	9.47314	126.313		78.6911	159.442	180.962	79.9487	84.0242	110.633	100.91		Trafficking+Mitochondria+Motility=NDUFAF4_-_97345717.23-all~e39m1
	NDUFAF5	Resp Chain	89.2389	110.347		132.794	165.764	203.968	126.716	75.7536	113.422	42.2965		Trafficking+Mitochondria+Motility=NDUFAF5_+_13765588.23-all~e39m1
	NDUFAF5	Resp Chain				202.516	305.158	232.464				16.6423		Trafficking+Mitochondria+Motility=NDUFAF5_+_13765610.23-all~e39m1
	NDUFAF5	Resp Chain	208.242	161.606		90.0345	96.9541	101.387	94.0385	99.4757	99.9188	100.095		Trafficking+Mitochondria+Motility=NDUFAF5_-_13765762.24-all~e39m1
	NDUFAF5	Resp Chain	97.5293	103.568		95.7828	99.5182	98.6966	102.776	90.0034	99.7478	94.9602		Trafficking+Mitochondria+Motility=NDUFAF5_-_13765768.24-all~e39m1
	OXA1L	Other	100.143	164.362		105.767	102.493	108.996	97.707	92.0844	93.0104	112.255		Trafficking+Mitochondria+Motility=OXA1L_+_23236076.24-all~e39m1
	OXA1L	Other	28.8085	314.565		92.2477	169.733	142.299	90.0846	110.81	91.1371	101.883		Trafficking+Mitochondria+Motility=OXA1L_-_23235972.23-all~e39m1
	OXA1L	Other	45.838	120.843		94.2192	119.197	113.546	93.6307	93.226	94.4558	103.277		Trafficking+Mitochondria+Motility=OXA1L_-_23236169.22-all~e39m1
	PAF1	Transcription	66.9149	85.7303		111.191	101.926	100.495	91.7583	90.6119	94.1747	108.835		Trafficking+Mitochondria+Motility=PAF1_+_39881570.24-all~e39m1
	PAF1	Transcription	242.638	767.884		91.6968	112.251	104.802	99.4265	81.9274	103.311	115.065		Trafficking+Mitochondria+Motility=PAF1_-_39881843.23-all~e39m1
	PDSS1	Other Mito		886.621		83.2987	78.6775	100.364	133.713	177.061	148.878	80.9438		Trafficking+Mitochondria+Motility=PDSS1_+_26986730.24-all~e39m1
	PDSS1	Other Mito	31.8629	128.502		90.695	114.463	119.423	95.7413	103.987	99.9993	94.3036		Trafficking+Mitochondria+Motility=PDSS1_-_26986834.24-all~e39m1
	PDSS2	Other Mito	22.138	128.522		92.3303	120.637	125.842	87.4287	97.0277	106.37	109.398		Trafficking+Mitochondria+Motility=PDSS2_+_107780732.23-all~e39m1
	PDSS2	Other Mito	21.0623	133.578		99.5593	113.332	110.556	79.4665	99.8575	95.0903	104.592		Trafficking+Mitochondria+Motility=PDSS2_-_107780554.24-all~e39m1
	PET112	Other	21.1787	58.1967		90.1497	155.807	200.906	91.6156	45.8345	79.9837	75.0946		Trafficking+Mitochondria+Motility=PET112_+_152682088.22-all~e39m1
	PET112	Other	75.562	90.4267		109.468	100.556	109	104.679	104.106	88.914	97.9187		Trafficking+Mitochondria+Motility=PET112_+_152682166.22-all~e39m1
	PET112	Other	4.59393	484.615		76.1288	151.461	149.658	78.2674	83.2609	103.639	76.8218		Trafficking+Mitochondria+Motility=PET112_-_152682081.23-all~e39m1
	PET117	Other	60.5128	172.958		94.4797	117.303	117.725	88.2277	101.739	100.455	98.8275		Trafficking+Mitochondria+Motility=PET117_-_18118759.24-all~e39m1
	PNPT1	Other	100.434	94.6134		99.3103	99.9788	98.5677	97.5184	92.5658	96.5165	107.731		Trafficking+Mitochondria+Motility=PNPT1_+_55920990.24-all~e39m1
	PNPT1	Other	37.2965	146.651		95.7382	134.956	126.189	84.0947	101.895	87.1624	102.714		Trafficking+Mitochondria+Motility=PNPT1_-_55920895.24-all~e39m1
	POLG2	Transcription	23.245	182.813		81.8764	127.969	115.896	74.8338	90.5576	90.2192	102.933		Trafficking+Mitochondria+Motility=POLG2_+_62493140.24-all~e39m1
	POLG2	Transcription	93.2064	113.599		94.8656	101.465	101.039	92.1831	101.357	100.343	109.458		Trafficking+Mitochondria+Motility=POLG2_-_62493069.23-all~e39m1
	PTCD1	Other	13.3981	177.472		76.5142	135.76	120.099	80.6734	109.928	90.1712	98.0973		Trafficking+Mitochondria+Motility=PTCD1_+_99036354.24-all~e39m1
	PTCD1	Other	146.387	184.165		88.7709	139.851	128.063	75.9585	62.8376	88.9886	103.893		Trafficking+Mitochondria+Motility=PTCD1_-_99036285.23-all~e39m1
	PTCD3	Other	27.0109	220.304		89.7771	126.121	116.283	80.8931	91.2115	92.0358	105.066		Trafficking+Mitochondria+Motility=PTCD3_-_86333591.21-all~e39m1
	RARS2	mito protein synth	39.0803	130.707		89.8201	129.378	123.505	89.1309	94.197	101.9	104.164		Trafficking+Mitochondria+Motility=RARS2_+_88299671.24-all~e39m1
	RARS2	mito protein synth	108.625	107.785		98.8269	99.8601	100.942	96.5967	103.087	104.313	99.4551		Trafficking+Mitochondria+Motility=RARS2_+_88299706.24-all~e39m1
	RARS2	mito protein synth	37.01	349.086		83.8002	138.025	142.464	85.1132	89.7665	114.987	101.104		Trafficking+Mitochondria+Motility=RARS2_-_88299688.23-all~e39m1
	RBFA	Ribosome	12.168	42.2638		75.9945	131.575	127.977	66.5118	112.565	96.7232	106.546		Trafficking+Mitochondria+Motility=RBFA_+_77794493.24-all~e39m1
	RBFA	Ribosome	8.92371	156.014		84.2137	161.297	157.788	68.4334	77.1252	92.4453	108.866		Trafficking+Mitochondria+Motility=RBFA_-_77794501.24-all~e39m1
	RBFA	Ribosome	68.3516	115.883		110.611	129.362	116.897	87.5653	80.2173	91.2505	129.014		Trafficking+Mitochondria+Motility=RBFA_-_77794507.24-all~e39m1
	RMND1	Other	211.887	92.374		91.8015	100.221	114.632	99.4496	127.679	104.64	96.5179		Trafficking+Mitochondria+Motility=RMND1_+_151773057.23-all~e39m1
	RPL10	Ribosome				93.0807	84.1388	76.5067	69.1983	86.5411	96.0445	173.767		Trafficking+Mitochondria+Motility=RPL10_+_153626724.23-ENST00000424325.2,ENST00000344746.4~e39m1
	RPL12	Ribosome	115.648	112.212		105.154	114.584	126.108	107.215	110.561	107.752	109.183		Trafficking+Mitochondria+Motility=RPL12_-_130213456.22-all~e39m1
	RPL17	Ribosome	126.372	102.258		110.411	107.207	105.328	100.857	103.251	102.242	94.6604		Trafficking+Mitochondria+Motility=RPL17_-_47018777.24-ENST00000579248.1,ENST00000580261.1,ENST00000418495.1~e39m1
	RPL36A	Ribosome	103.027	118.331		108.587	119.474	125.559	107.4	98.5233	107.061	98.9872		Trafficking+Mitochondria+Motility=RPL36A_+_100645942.25-all~e39m1
	RPL39	Ribosome	4269.07	21.4157		131.65	183.238	301.41	98.5692	67.8158	133.732	24.3323		Trafficking+Mitochondria+Motility=RPL39_-_118925550.22-all~e39m1
	RPS14	Ribosome	94.3969	94.7589		114.182	112.459	126.266	115.15	118.887	110.172	80.126		Trafficking+Mitochondria+Motility=RPS14_-_149829121.23-ENST00000401695.3,ENST00000407193.1,ENST00000312037.5~e39m1
	RPS20	Ribosome	97.3823	104.624		103.274	104.325	104.477	106.127	109.47	101.746	88.9959		Trafficking+Mitochondria+Motility=RPS20_+_56986878.24-all~e39m1
	RPS24	Ribosome	120.203	77.365		99.1168	102.629	111.487	99.6255	101.875	100.412	104.629		Trafficking+Mitochondria+Motility=RPS24_-_79793810.23-all~e39m1
	RPS29	Ribosome	4325.58	7090.56		148.034	221.622	266.103	86.812	137.655	92.5692	38.4261		Trafficking+Mitochondria+Motility=RPS29_-_50052869.24-all~e39m1
	RPS29	Other Mito	121.502	126.103		102.87	101.76	81.5907	104.764	87.077	96.28	102.022		Trafficking+Mitochondria+Motility=SCO1_+_10600676.24-all~e39m1
	RSAD1	Other Mito	111.465	150.875		87.7001	96.0861	90.6901	92.0309	100.092	98.1337	91.044		Trafficking+Mitochondria+Motility=SCO1_+_10600698.24-all~e39m1
	SCO1	Other Mito	35.7808	111.575		94.0432	125.667	118.487	82.7207	105.055	107.102	105.523		Trafficking+Mitochondria+Motility=SCO1_-_10600809.23-all~e39m1
	SFXN1	Other	150.22	55.7785		93.5811	88.4182	84.9791	92.482	83.007	100.653	108.649		Trafficking+Mitochondria+Motility=SFXN1_-_174905656.23-all~e39m1
	SLC25A3	Other	35.2665	119.038		97.3264	120.731	125.558	96.3651	103.54	112.375	104.551		Trafficking+Mitochondria+Motility=SLC25A3_-_98987489.23-all~e39m1
	SLC25A46	Other	81.992	103.046		97.9243	100.646	101.142	97.6095	103.42	99.5655	96.3591		Trafficking+Mitochondria+Motility=SLC25A46_+_110074768.24-all~e39m1
	SLC25A46	Other	99.4798	111.533		98.3637	101.611	97.3542	94.5372	95.7253	89.3877	94.1073		Trafficking+Mitochondria+Motility=SLC25A46_+_110074955.24-all~e39m1
	SLC30A9	Other	14.504	139.751		82.3808	145.868	136.245	74.2147	99.5468	101.829	105.012		Trafficking+Mitochondria+Motility=SLC30A9_-_41992573.23-all~e39m1
	SLC30A9	Other	59.5536	133.482		96.106	118.645	114.215	85.5578	91.3232	93.7864	108.842		Trafficking+Mitochondria+Motility=SLC30A9_-_41992619.24-all~e39m1
	SLC30A9	Other	22.9438	160.054		86.5795	143.105	131.909	76.6633	93.4988	99.0728	106.768		Trafficking+Mitochondria+Motility=SLC30A9_-_41992746.24-all~e39m1
	SSBP1	Other	66.6642	166.641		93.5254	113.076	111.786	94.6643	99.3065	95.3148	108.043		Trafficking+Mitochondria+Motility=SSBP1_-_141438307.24-all~e39m1
	SSBP1	Other	28.6615	187.603		88.3799	115.549	111.9	95.1016	100.801	109.34	104.117		Trafficking+Mitochondria+Motility=SSBP1_-_141438399.23-all~e39m1
	TAMM41	Other	41.2128	180.171		105.32	159.576	183.736	101.201	106.701	106.067	80.9677		Trafficking+Mitochondria+Motility=TAMM41_-_11888071.24-all~e39m1
	TAZ	Other	211.965	448.606		98.9791	105.439	94.3782	88.214	91.8019	91.298	97.6857		Trafficking+Mitochondria+Motility=TAZ_-_153640136.24-all~e39m1
	TFB1M	Other	28.4307	142.744		90.8942	134.191	131.13	78.4794	95.7935	100.628	118.771		Trafficking+Mitochondria+Motility=TFB1M_+_155635558.24-all~e39m1
	TFB1M	Other	42.0872	151.096		91.3161	125.141	112.765	87.7287	100.601	99.1333	113.33		Trafficking+Mitochondria+Motility=TFB1M_-_155635408.23-all~e39m1
	TIMM22	Other Mito	47.8327	82.8597		79.3419	109.047	99.542	81.4372	89.8699	93.7941	124.335		Trafficking+Mitochondria+Motility=TIMM22_+_900416.23-all~e39m1
	TIMM22	Other Mito	157.432	134.903		91.4311	98.4448	97.9571	87.8143	94.2965	96.0386	101.436		Trafficking+Mitochondria+Motility=TIMM22_-_900407.24-all~e39m1
	TIMM22	Other Mito	107.564	68.8468		88.6977	94.8576	89.1352	90.5975	95.8373	94.2929	118.546		Trafficking+Mitochondria+Motility=TIMM22_-_900430.22-all~e39m1
	TIMM50	Other Mito	145.631	99.6041		97.7268	104.197	112.048	93.5395	93.7598	100.352	103.858		Trafficking+Mitochondria+Motility=TIMM50_+_39971642.23-all~e39m1
	TIMM50	Other Mito	66.3586	150.454		88.96	137.417	139.677	86.1099	91.741	106.247	100.548		Trafficking+Mitochondria+Motility=TIMM50_+_39971667.22-all~e39m1
	TIMM50	Other Mito	70.8581	127.259		88.5031	118.062	127.343	93.871	110.363	107.749	95.4332		Trafficking+Mitochondria+Motility=TIMM50_-_39971700.24-all~e39m1
	TIMMDC1	Other Mito	26.211	169.495		86.3682	132.26	126.001	55.8777	1.13621	155.497	112.572		Trafficking+Mitochondria+Motility=TIMMDC1_-_119217463.24-all~e39m1
	TRMT10C	Other	14.624	156.582		88.0631	157.674	160.566	78.8526	92.7126	105.135	112.448		Trafficking+Mitochondria+Motility=TRMT10C_-_101280733.23-all~e39m1
	TRMT10C	Other	13.2685	432.715		95.6072	209.618	195.876	107.543	113.942	113.192	65.9505		Trafficking+Mitochondria+Motility=TRMT10C_-_101280759.23-all~e39m1
	USMG5	Other	73.2616	116.972		104.956	95.6027	91.2515	106.743	99.3923	93.013	103.247		Trafficking+Mitochondria+Motility=USMG5_+_105156142.24-ENST00000369815.1,ENST00000309579.3,ENST00000337003.4~e39m1
	VARS2	mito protein synth	3.44628	123.242		96.1049	245.804	217.88	93.1697	153.224	107.846	48.3891		Trafficking+Mitochondria+Motility=VARS2_+_30882048.24-all~e39m1
	VARS2	mito protein synth	5.34689	28.701		103.696	239.834	203.488	99.1176	95.9412	91.6271	41.7114		Trafficking+Mitochondria+Motility=VARS2_+_30882141.24-all~e39m1
	negATP5A1	Non-Targeting	104.959	132.719		99.7569	95.7541	96.1102	96.8745	100.81	100.078	98.3662		Trafficking+Mitochondria+Motility=negATP5A1_+_43679527.25-NM_004046
	negATP5A1	Non-Targeting	93.9684	94.5862		101.585	100.347	102.281	103.217	108.686	101.305	97.5445		Trafficking+Mitochondria+Motility=negATP5A1_-_43680112.22-NM_004046
	negCCT7	Non-Targeting	89.5655	94.9428		99.5896	100.564	102.539	95.7374	100.002	100.572	99.5496		Trafficking+Mitochondria+Motility=negCCT7_+_73461600.23-NR_029403
	negCRNKL1	Non-Targeting	106.163	113.914		97.725	101.01	96.8857	103.78	90.7885	97.1905	98.1543		Trafficking+Mitochondria+Motility=negCRNKL1_+_20037633.25-NM_016652
	negCSTF1	Non-Targeting	100.016	141.069		102.658	98.3739	104.279	99.4239	99.9822	97.5642	107.025		Trafficking+Mitochondria+Motility=negCSTF1_+_54967506.24-NM_001324
	negEIF2S2	Non-Targeting	101.698	103.538		103.358	96.496	100.197	97.6355	97.4434	105.277	102.438		Trafficking+Mitochondria+Motility=negEIF2S2_+_32699602.25-all
	negFBXO5	Non-Targeting	102.442	114.742		100.205	102.092	96.6155	98.7776	96.8211	98.3004	99.0637		Trafficking+Mitochondria+Motility=negFBXO5_+_153303581.25-all
	negILF3	Non-Targeting	144.291	121.824		100.968	102.053	100.364	102.881	100.264	103.298	99.7231		Trafficking+Mitochondria+Motility=negILF3_+_10764311.25-NM_001137673
	negNKAP	Non-Targeting	128.395	92.1885		101.875	102.291	105.489	97.6561	91.5491	97.6518	101.398		Trafficking+Mitochondria+Motility=negNKAP_-_119077098.25-all
	negNMT1	Non-Targeting	124.352	86.1912		98.9397	98.7809	94.2985	96.7295	102.39	102.241	91.1875		Trafficking+Mitochondria+Motility=negNMT1_-_43137780.24-all
	negPSMC6	Non-Targeting	110.297	112.623		97.5629	99.8553	101.758	100.828	98.0139	102.06	101.397		Trafficking+Mitochondria+Motility=negPSMC6_-_53174315.24-all
	negRBBP4	Non-Targeting	242.06	171.922		102.867	104.05	104.314	101.953	116.571	102.852	117.559		Trafficking+Mitochondria+Motility=negRBBP4_-_33116622.25-NM_001135256
	negRNGTT	Non-Targeting	88.9819	96.2956		98.8372	99.3398	104.769	102.074	98.0333	104.123	98.9915		Trafficking+Mitochondria+Motility=negRNGTT_-_89672251.23-NM_001286428
	negRPL17	Non-Targeting	136.324	79.9693		99.4665	98.3566	102.516	98.3834	98.0106	96.8863	103.186		Trafficking+Mitochondria+Motility=negRPL17_+_47018087.24-NM_001035006
	negRPS11	Non-Targeting	91.8099	92.6377		97.8271	100.335	94.4397	98.3809	99.2655	99.6083	92.0217		Trafficking+Mitochondria+Motility=negRPS11_+_49998653.25-all
	negRPS14	Non-Targeting	191.89	101.155		98.7242	103.06	97.8122	101.526	111.521	98.8237	107.607		Trafficking+Mitochondria+Motility=negRPS14_+_149829067.23-NM_001025071
	negSRSF1	Non-Targeting	130.502	164.516		94.6183	92.7591	94.4363	100.719	95.8624	95.0059	96.6165		Trafficking+Mitochondria+Motility=negSRSF1_+_56083997.25-NM_001078166
	negSUPT16H	Non-Targeting	85.4239	98.6651		101.863	99.3498	98.3262	97.8491	98.2425	97.0411	105.502		Trafficking+Mitochondria+Motility=negSUPT16H_-_21852380.25-all
	negTUBGCP3	Non-Targeting	64.7416	106.83		102.768	97.1174	106.354	110.441	102.65	112.283	86.3982		Trafficking+Mitochondria+Motility=negTUBGCP3_-_113242986.21-NM_006322
	DPH6	Other	1053.33	51.2214		111.231	117.805	110.628	112.835	96.4816	106.811	88.93		Unassigned=DPH6_-_35838249.23-all~e39m1
	DPY30	Other		7412.61		134.436	141.692	213.722	78.3353	39.0487	79.8646	60.7112		Unassigned=DPY30_+_32264844.24-all~e39m1
	HJURP	Other	82.2908	89.3466		124.353	144.424	155.924	125.467	113.749	119.709	38.3853		Unassigned=HJURP_-_234763148.24-all~e39m1
	TELO2	Other	139.327	71.4127		98.8858	96.7432	98.6473	106.215	102.818	97.4153	77.8594		Unassigned=TELO2_+_1543463.23-all~e39m1
	TTI1	Other				104.778	116.435	144.476	80.7753	59.4819	32.0822	37.0238		Unassigned=TTI1_+_36661776.24-ENST00000373448.2,ENST00000373447.3~e39m1
	TTI2	Other	114.204	82.1965		99.5366	100.148	102.318	98.3375	91.9335	100.403	103.334		Unassigned=TTI2_+_33370591.24-ENST00000360742.5~e39m1
	EFTUD1	Other				120.576	189.751	231.127						Drug_Targets+Kinase_Phosphatase=EFTUD1_+_82554982.24-all~e39m1
	RIOK2	Other				112.358	130.135	226.621						Drug_Targets+Kinase_Phosphatase=RIOK2_+_96518986.21-all~e39m1
	EIF5B	Other												Apoptosis+Cancer+Other_Cancer=EIF5B_+_99954083.24-all~e39m1
	COQ2	Resp Chain												Trafficking+Mitochondria+Motility=COQ2_-_84205804.22-all~e39m1
