# Supplementary material for: Defining the ATPome reveals cross-optimization of metabolic pathways
Source: Nat Commun. 2020 Aug 28;11:4319. doi: 10.1038/s41467-020-18084-6 (PMC7455733; doi:10.1038/s41467-020-18084-6)
Supplement: Supplementary file 9 — Source Data [file 41467_2020_18084_MOESM9_ESM.xlsx]

## Sheet: Figure 1c
Gene	ATP FRET Phenotype Replicate 1	Pval.Rep1	ATP FRET Phenotype Replicate 2	Pval.Rep2	ATP FRET Phenotype Live Sensor, Replicates 1+2	Pval.Avg	FRET Phenotype (Dead Sensor)	Pval.RK
A2M	0.185135	0.0761235	-0.157128	0.871716	-0.172393	0.340109	0.351338	0.31004
A4GALT	0.382473	0.764421	-0.186393	0.836334	-0.163473	0.623064	-0.120817	0.710503
A4GALT	-0.514373	0.270347	-0.868353	0.739564	-0.853459	0.454947	0.252977	0.829436
AACS	2.0296	0.00729242	0.997788	0.220967	0.992345	0.0799882	0.964751	0.113243
AATF	0.288426	0.996808	0.0380082	0.149047	-0.0311072	0.268	0.57551	0.228188
ABCA1	0.727128	0.0737246	0.967116	0.233824	0.682085	0.0725176	0.0707931	0.237371
ABCA13	-0.279721	0.763135	-0.852551	0.146566	-0.363877	0.563166	0.51849	0.89275
ABCA3	0.262169	0.656862	0.365571	0.72393	0.299046	0.681892	0.654143	0.87976
ABCA4	0.325451	0.982979	0.737792	0.0848961	0.670421	0.240173	0.323202	0.647152
ABCA5	-0.350542	0.456477	-0.537029	0.210907	-0.351127	0.208019	-0.145366	0.531293
ABCA5	-0.70946	0.0569812	-0.606929	0.853732	-0.738341	0.274084	0.314219	0.191023
ABCA6	-0.883855	0.134907	-1.01743	0.819988	-0.931282	0.358741	-0.404127	0.24239
ABCA7	1.01073	0.0391324	0.627644	0.945816	0.955761	0.252644	0.153732	0.121384
ABCA9	-0.0406031	0.885306	-0.346124	0.781326	-0.0228424	0.831205	0.2594	0.916122
ABCB1	-0.134116	0.785738	0.937123	0.0419936	0.297416	0.231827	-0.123007	0.329551
ABCB10	-0.280125	0.453874	-0.601145	0.439553	-0.195965	0.540382	0.738987	0.124736
ABCB11	0.706687	0.880234	-0.776401	0.0746541	-0.256975	0.208373	-0.351967	0.543496
ABCB8	0.195493	0.306658	0.198783	0.470205	0.287768	0.449949	0.424703	0.191442
ABCC1	0.848129	0.161834	0.653905	0.802326	0.506872	0.562454	0.377014	0.957056
ABCC3	-0.63524	0.817248	-0.457071	0.877403	-0.520881	0.980075	0.0859296	0.819542
ABCC4	0.622643	0.208777	-0.0712686	0.958271	0.113867	0.583183	0.28599	0.839731
ABCD2	0.176359	0.316433	0.462043	0.0818267	0.250503	0.0982074	0.385941	0.810901
ABCD4	0.248342	0.538027	0.215098	0.210254	0.174004	0.269123	0.965712	0.0918485
ABCG2	0.215099	0.366364	0.516504	0.312334	0.452236	0.265744	0.631791	0.0675061
ABHD17A	0.270153	0.898863	-0.30225	0.457356	-0.127724	0.814903	-0.154271	0.26233
ABI1	-0.0843683	0.804571	-0.161851	0.707925	-0.12311	0.742014	-0.0424787	0.902424
ABI1	-0.12918	0.561747	-0.549837	0.0869285	-0.339509	0.128502	0.123264	0.633326
ABI1	0.931577	0.171777	0.231603	0.594654	0.102133	0.760987	-0.236186	0.276911
ABI1	-0.225333	0.55172	-0.398044	0.390958	-0.311688	0.413297	-0.16601	0.612821
ABI1	-0.0859674	0.75235	-0.165155	0.488306	-0.189352	0.591231	0.503684	0.100435
ABLIM2	-0.327651	0.547011	-0.525562	0.858315	-0.58617	0.601993	0.164004	0.951612
ABTB1	-0.102329	0.457128	0.0909047	0.996761	-0.140713	0.746999	0.00451033	0.821673
ACADM	-0.222097	0.685875	-0.455186	0.933138	-0.369733	0.959879	0.74011	0.304898
ACADM	-0.286295	0.996637	-1.03663	0.210566	-0.911473	0.600365	0.820291	0.561087
ACO2	0.416069	0.249657	0.242688	0.560577	0.250041	0.290834	0.247747	0.539684
ACOT6	-0.338777	0.857845	-0.981422	0.0745423	-0.431397	0.492541	1.24791	0.0746295
ACSBG1	-0.239206	0.66848	-0.908267	0.042305	-0.378995	0.171413	0.168956	0.771661
ACSL5	0.737946	0.816678	0.0795057	0.626796	0.273743	0.468428	-0.186473	0.852605
ACSL5	0.557009	0.716844	1.37509	0.206574	1.15483	0.467696	-0.0856058	0.822347
ACSL5	-0.139641	0.468561	-0.25995	0.59852	-0.145684	0.491001	-0.063653	0.526406
ACSL6	0.328859	0.562247	1.10415	0.072919	0.489048	0.289851	-0.162611	0.55145
ACSL6	-0.486549	0.968266	-1.17359	0.0276246	-0.936098	0.0747878	0.0051229	0.488296
ACSL6	-0.846157	0.143245	-0.851457	0.0304072	-0.769573	0.0300714	0.971364	0.398109
ACSS1	0.467613	0.277166	-0.371758	0.782428	0.0123927	0.896747	0.829701	0.270627
ACTA2	-0.0329159	0.369286	0.46859	0.990835	0.217837	0.623303	-0.410768	0.844554
ACTA2	0.12394	0.330024	0.237051	0.431252	0.277821	0.363343	-0.0881702	0.682843
ACTB	0.710741	0.325648	0.207822	0.211837	0.220966	0.336848	0.933585	0.145066
ACTG1	-0.797347	0.0176029	-0.159723	0.626157	-0.547414	0.0950582	0.219791	0.219803
ACTL6B	-0.782716	0.167759	0.231264	0.637336	-0.250943	0.603358	0.386668	0.201843
ACTR3	-1.00831	0.039942	-0.379283	0.603862	-0.461973	0.21052	0.0437479	0.997704
ACTR3B	-0.155234	0.561081	-1.17227	0.0755219	-0.290286	0.12633	0.214556	0.196949
ACTR8	0.813018	0.0709043	1.23431	0.0505963	0.879936	0.0399562	0.496078	0.554182
ACYP1	-0.830476	0.0400236	-0.441394	0.896999	-0.8008	0.420089	-0.756068	0.00628219
ADA	0.520331	0.142462	0.440399	0.113043	0.467194	0.0910332	0.279593	0.164225
ADAM12	0.154524	0.646461	0.812627	0.687099	0.164666	0.468428	0.466996	0.68677
ADAM15	-0.672118	0.413467	-0.406369	0.601444	-0.592351	0.420622	0.993649	0.106492
ADAM17	0.497317	0.583983	1.06247	0.632242	0.886089	0.560587	0.259102	0.621246
ADAM19	0.322178	0.681725	0.571664	0.456192	0.362682	0.798604	-0.659041	0.311533
ADAM22	-0.508346	0.108946	-0.220678	0.565572	-0.309527	0.185478	-0.134547	0.29288
ADAM22	-0.768475	0.15125	-1.28847	0.0993747	-1.02847	0.105032	-0.0534393	0.88592
ADAM22	0.277019	0.253143	0.387457	0.183108	0.332238	0.165435	-0.106909	0.72126
ADAM22	-0.14836	0.703888	0.180677	0.52309	0.0108546	0.807639	0.0338385	0.991684
ADAM28	0.63687	0.325232	0.345837	0.567366	0.377716	0.331815	0.532333	0.423299
ADAMTS12	-0.549711	0.711869	-0.707564	0.141562	-0.742693	0.25915	0.319375	0.27188
ADAMTS20	-0.908966	0.0102784	0.0211206	0.56834	-0.155983	0.0723787	0.578201	0.477519
ADAMTSL1	0.445672	0.861475	0.41815	0.897554	0.0507599	0.895886	0.275589	0.470918
ADAMTSL3	-0.239485	0.539347	0.132622	0.755625	0.0307236	0.550682	-0.0823275	0.965772
ADAMTSL5	-0.634344	0.543172	-1.34662	0.0923946	-1.13624	0.135152	-0.504567	0.17024
ADAR	0.0235787	0.983323	0.222755	0.399857	0.129734	0.601972	0.573604	0.279204
ADAR	0.18686	0.781175	-0.000711424	0.674677	0.114684	0.922814	0.886112	0.515774
ADAR	-0.837403	0.505569	-0.831784	0.548711	-0.88424	0.690221	-0.120802	0.312729
ADCY1	-0.6272	0.283219	-0.98237	0.0249735	-0.823628	0.0503751	-0.0275263	0.949853
ADCY10	-0.278663	0.260807	-0.333091	0.44097	-0.264196	0.249208	-0.127075	0.580355
ADCY2	0.470903	0.346516	1.2861	0.248579	0.522842	0.286588	-0.266513	0.232418
ADCY3	-0.332904	0.234475	-0.137757	0.33509	-0.291418	0.221038	0.419736	0.927129
ADCY4	0.445461	0.487805	-0.466699	0.997709	0.0566133	0.994139	0.795987	0.227539
ADCY4	0.555758	0.834142	0.188706	0.66054	-0.131435	0.918656	0.522318	0.225384
ADCY4	1.1219	0.113592	1.3498	0.0993747	1.23585	0.0947342	0.53805	0.205825
ADCY5	0.35906	0.974117	1.83568	0.825375	0.72943	0.923146	-0.544766	0.17024
ADCY6	1.45256	0.0346195	0.362168	0.5117	0.21867	0.322834	0.22022	0.1485
ADCY7	0.406903	0.501562	0.265882	0.187316	0.336393	0.253661	0.0712039	0.659345
ADCY7	-0.252237	0.8252	0.808595	0.0547812	0.659721	0.297579	0.0650998	0.93546
ADCY8	0.957852	0.344237	-0.286141	0.583361	0.160154	0.95587	0.247967	0.600854
ADCY9	-0.045411	0.967738	0.176658	0.469573	0.14714	0.740984	-0.502574	0.250431
ADCYAP1	0.545044	0.0897416	0.439556	0.145243	0.4923	0.079704	-0.374613	0.133127
ADCYAP1	-0.532217	0.243344	-0.0407327	0.980008	-0.286475	0.399705	-0.276144	0.507428
ADCYAP1	0.459211	0.121816	0.536818	0.351031	0.495087	0.140122	-0.107205	0.33061
ADD1	0.87109	0.030322	0.331671	0.0528194	0.810049	0.0366562	-0.499429	0.081965
ADD1	-0.301261	0.127218	0.253072	0.655553	-0.0110847	0.773762	-0.33475	0.42993
ADH1A	-0.182643	0.210715	0.168475	0.851159	-0.0517335	0.34669	0.265788	0.0783167
ADH6	-0.305632	0.680898	0.512171	0.999236	-0.0235576	0.747652	0.07172	0.625812
ADH7	0.351663	0.232945	0.706583	0.415887	0.428756	0.303293	0.787193	0.00122412
ADHFE1	-0.884515	0.0441102	-0.602741	0.536014	-0.851579	0.143593	-0.744103	0.372604
ADIRF	0.0201271	0.961676	-0.989363	0.170588	-0.589123	0.4346	0.0841128	0.992129
ADM	0.682213	0.386862	-0.17252	0.825646	0.172031	0.642394	0.24188	0.25811
ADM	0.219828	0.674149	1.47408	0.600882	0.316497	0.21392	0.195566	0.581693
ADM2	0.236767	0.61914	0.290813	0.459055	0.242966	0.417675	-0.243974	0.56431
ADPRHL1	0.0802563	0.510572	-1.16706	0.170799	-0.748338	0.223224	1.07911	0.0637611
ADSS	1.25748	0.0219582	0.775145	0.069761	1.17878	0.054304	0.263001	0.215342
AFAP1L2	0.222343	0.881783	-0.175476	0.792046	-0.0433661	0.885105	0.404471	0.665636
AFAP1L2	-0.446527	0.133865	-0.898376	0.00745193	-0.575236	0.0118678	-0.460715	0.127932
AFAP1L2	-0.374027	0.268443	-0.637368	0.0819443	-0.466449	0.0751934	-0.146389	0.732009
AFF1	-1.13775	0.00418268	-0.167455	0.535019	-0.732507	0.0624775	-0.0243443	0.985821
AFF1	-0.313088	0.982514	0.792221	0.639818	0.388651	0.789155	0.815494	0.252982
AFF3	0.512359	0.0343003	0.792748	0.093712	0.547778	0.0296212	0.325526	0.769461
AFF3	0.250148	0.259966	0.432256	0.692102	0.366971	0.566196	0.568286	0.34272
AFF4	0.730902	0.600574	0.299693	0.954963	0.490967	0.713776	0.963657	0.691019
AFMID	-0.437412	0.321396	-0.775873	0.479966	-0.543513	0.303179	0.379317	0.0322896
AFP	0.0154952	0.665414	0.0625348	0.510895	0.138649	0.649937	0.0448916	0.911629
AGAP2	0.775546	0.200818	0.51578	0.143179	0.506246	0.131605	0.432146	0.299622
AGFG2	0.267536	0.860366	-0.126677	0.703225	0.239748	0.713046	0.462103	0.296804
AGPAT2	0.404039	0.120679	0.434671	0.0995072	1.07507	0.122469	0.149346	0.397583
AGT	0.282961	0.385377	-0.38043	0.855404	-0.0116521	0.602332	0.265166	0.734968
AHCYL2	1.00839	0.0246453	0.422178	0.176604	0.789887	0.0413384	0.705177	0.287865
AHNAK	-0.400033	0.358654	-0.254019	0.551997	-0.724702	0.464385	0.919022	0.0657509
AHR	-0.269218	0.470804	0.198674	0.707562	-0.257712	0.939646	0.286419	0.424717
AICDA	0.939864	0.280017	0.270328	0.501591	0.384775	0.321542	0.671615	0.449201
AIF1	-0.189982	0.6787	-0.570575	0.895571	-0.387859	0.843775	1.00835	0.224026
AIFM1	-0.148454	0.698809	0.315133	0.899854	-0.218583	0.916563	0.209444	0.727719
AIFM2	-0.22232	0.740424	0.207765	0.831314	-0.15034	0.726573	-0.179574	0.81539
AIFM2	-0.383431	0.464152	0.363132	0.953959	0.229642	0.632887	0.483809	0.395751
AIM1	-0.304747	0.641362	0.170639	0.339405	0.166309	0.808551	-0.420762	0.259524
AJUBA	-0.146451	0.791537	0.381432	0.801311	0.256289	0.935501	-0.309585	0.971171
AJUBA	-0.975463	0.0366184	-1.01011	0.13121	-1.21435	0.0679901	0.0351353	0.75049
AJUBA	0.26412	0.468735	-0.538267	0.125206	-0.179679	0.609003	0.434572	0.161197
AKAP2	-0.628698	0.675469	-0.183989	0.693606	-0.468688	0.858731	0.235321	0.174225
AKAP2	0.110182	0.461984	0.436274	0.606232	-0.0637019	0.798618	-0.571933	0.539944
AKAP2	-0.274565	0.422985	-1.03741	0.0374358	-0.322962	0.268	1.45342	0.455401
AKR1C1	1.35846	0.0288259	0.285434	0.0347199	0.759303	0.0404214	0.214238	0.920137
AKR1C1	0.0457854	0.797525	-0.119283	0.617648	0.186073	0.879724	-0.593888	0.0526351
AKR1C2	0.205763	0.498742	-0.145975	0.951085	0.271955	0.866227	0.322953	0.623664
AKR1C2	-0.390519	0.12683	-0.296093	0.472223	-0.463936	0.414867	0.440322	0.469654
AKR1C3	-0.62544	0.467051	-0.495242	0.532838	-0.369749	0.268825	-0.312596	0.516737
AKR1C4	1.54279	0.0241612	0.326886	0.599989	1.03926	0.0782901	0.197344	0.350708
AKR1C4	0.148336	0.693389	0.391114	0.061584	0.139283	0.130535	0.529347	0.0816453
AKR1D1	-0.271669	0.326271	-0.360232	0.282432	-0.611105	0.180919	0.204298	0.490612
ALAD	-0.288443	0.322188	-1.05409	0.0119332	-0.441207	0.138454	-0.264412	0.14879
ALCAM	-0.124612	0.804261	0.405419	0.527531	0.179991	0.814192	0.420212	0.540772
ALDH1A1	0.379186	0.521579	0.319052	0.692247	0.33638	0.567007	-0.155055	0.898597
ALDH1A3	0.561071	0.691649	0.397872	0.603894	-0.0881297	0.467696	-0.166122	0.861262
ALDH2	0.374001	0.813426	0.916026	0.0718547	0.889084	0.245605	-0.398848	0.748069
ALDH3B2	0.574936	0.791173	-0.0962152	0.901841	-0.426782	0.658505	1.22202	0.107057
ALDH3B2	0.356381	0.155592	0.164025	0.608685	0.284564	0.330846	-0.36679	0.536428
ALDH6A1	-0.0968958	0.803783	0.71191	0.428326	0.265405	0.801408	0.534179	0.0940491
ALDH7A1	-0.166483	0.462526	-0.61658	0.10952	-0.466034	0.194205	1.03646	0.0147095
ALDOA	-0.200012	0.955295	0.382638	0.738203	-0.00592904	0.948115	0.280417	0.73917
ALDOA	0.910885	0.0312752	0.20474	0.693082	0.557812	0.0865389	0.185768	0.571503
ALDOA	-0.284686	0.994769	1.26404	0.487318	0.379969	0.671789	0.687668	0.0586665
ALDOA	0.453368	0.106651	0.352984	0.323028	0.403176	0.155878	0.010256	0.978389
ALDOA	-0.42522	0.767185	0.451798	0.651664	-0.17127	0.928639	0.121971	0.58228
ALDOB	0.142325	0.804471	-0.892635	0.439553	-0.353629	0.618463	0.648862	0.65809
ALDOC	0.397492	0.677099	0.289135	0.908172	0.432586	0.617773	-0.568142	0.215171
ALDOC	0.461754	0.803633	-0.0752782	0.91765	0.193238	0.821415	0.0741158	0.96626
ALDOC	0.485601	0.987177	-0.487176	0.427504	-0.000787502	0.991384	-0.241389	0.357061
ALG12	0.836145	0.607705	0.245781	0.66894	0.282481	0.617852	-0.161886	0.123208
ALKBH2	0.57465	0.715418	1.05936	0.529489	0.563877	0.631772	0.181389	0.170419
ALKBH3	-0.134216	0.690092	0.331375	0.890113	-0.0599166	0.727887	0.786821	0.62357
ALMS1	0.424738	0.12033	0.346971	0.643937	0.555575	0.355291	0.661015	0.0683577
ALOX12	-0.822289	0.184897	-0.54634	0.799433	-0.449658	0.653393	-0.609905	0.64672
ALOX15	0.171432	0.173915	0.307417	0.607236	0.175903	0.418801	0.687015	0.527526
ALOX15	-0.0503233	0.392904	-1.28959	0.581384	-0.441613	0.502266	0.480245	0.808885
ALOX15B	0.295673	0.865782	-0.808203	0.138773	-0.205524	0.273036	-0.679133	0.964045
ALPP	-1.55597	0.828289	-1.90729	0.942108	-1.83471	0.978277	0.184935	0.273184
ALS2	0.41786	0.487853	-0.140371	0.834704	0.19566	0.740984	0.336335	0.400801
AMBP	0.527915	0.404138	0.716829	0.516874	0.612015	0.430271	0.137053	0.804875
AMD1	0.594197	0.116246	0.301158	0.409577	0.283777	0.423594	-0.178219	0.644351
AMER1	-0.544114	0.766882	-0.0684893	0.291413	-0.219472	0.571204	0.112644	0.831706
AMER2	-0.212576	0.945561	-0.52303	0.933138	-0.294565	0.871312	-0.0414661	0.524296
AMER2	0.307236	0.471582	0.163777	0.681135	-0.0822465	0.683628	0.00602436	0.917825
AMFR	0.174065	0.422985	-0.274788	0.742305	-0.165929	0.865067	0.135114	0.725868
AMH	-0.410572	0.529406	-1.07515	0.362936	-0.77175	0.429731	0.227817	0.931952
AMPD1	0.435431	0.379505	-0.212729	0.686051	0.239375	0.508981	-0.35205	0.396208
AMPD2	0.373768	0.696633	-0.0149254	0.424131	0.211916	0.890446	0.151181	0.675902
AMPD2	-0.0862438	0.759282	-0.374708	0.758426	-0.140422	0.695925	-0.113568	0.414065
AMPD3	-0.78719	0.0426887	-0.28276	0.365634	-0.59521	0.0615399	-0.372866	0.504684
AMPD3	-0.246716	0.629973	0.831479	0.360893	0.17191	0.709561	0.189857	0.925658
ANAPC1	-0.145305	0.330233	-0.687295	0.837658	-0.563922	0.597324	0.555396	0.31946
ANAPC10	0.222377	0.755707	1.81528	0.000142247	1.04892	0.000953214	-0.20035	0.0350095
ANAPC11	-0.139916	0.560698	-0.139045	0.78783	-0.13948	0.665635	-0.217225	0.669625
ANAPC11	-0.31883	0.256997	-0.314143	0.22663	-0.337396	0.217176	-0.268331	0.287804
ANAPC11	0.411116	0.1752	0.581715	0.116715	0.496415	0.112843	0.217501	0.513351
ANAPC11	-0.0785309	0.57346	0.187257	0.893443	-0.23269	0.637846	0.826712	0.0242788
ANAPC11	-0.413417	0.560963	0.000261435	0.974387	-0.248599	0.531721	0.020614	0.918494
ANAPC11	0.125784	0.88649	-0.0278416	0.794876	0.0489712	0.690455	0.0480552	0.785325
ANAPC11	0.914797	0.133096	0.685397	0.211733	0.800097	0.144342	-0.106843	0.753274
ANAPC11	0.218979	0.56974	-0.280061	0.525254	-0.0305412	0.945738	0.295124	0.414235
ANAPC11	-0.744623	0.11558	0.254503	0.641736	-0.26894	0.749765	0.583626	0.0729254
ANAPC13	0.575551	0.103556	0.491557	0.179293	0.419471	0.114628	-0.355486	0.125341
ANAPC13	0.643162	0.101439	1.0892	0.0327012	0.772456	0.0284265	0.213829	0.510275
ANAPC2	-0.503902	0.981893	-0.620737	0.549771	-0.465712	0.997075	0.683876	0.98393
ANAPC4	0.17712	0.497129	0.229407	0.397701	0.203263	0.368205	0.306307	0.41141
ANAPC5	-0.353436	0.518926	-0.923478	0.00459498	-0.656906	0.0332492	-0.261739	0.665636
ANAPC7	0.221486	0.867627	0.343535	0.755283	0.115234	0.861873	-0.908561	0.248387
ANG	-0.460881	0.979079	-0.682569	0.397701	-0.351058	0.602975	0.976679	0.412661
ANG	0.697011	0.659925	1.56143	0.0298621	0.696197	0.13825	0.275639	0.806466
ANGEL1	0.158322	0.465781	-0.333085	0.861698	-0.0975479	0.964455	0.0519265	0.897627
ANGPT1	0.247207	0.923106	-0.26399	0.309272	-0.052624	0.501152	0.866962	0.00882357
ANGPT2	-0.676243	0.292985	0.151742	0.375156	-0.214497	0.758064	-0.451978	0.563407
ANGPTL1	0.459538	0.288857	1.21582	0.108614	0.837679	0.131091	-0.0519813	0.890042
ANGPTL1	-0.345059	0.265929	-0.521587	0.239047	-0.334329	0.148149	0.213547	0.570158
ANLN	0.440581	0.413661	-0.146311	0.513122	0.0489589	0.596799	0.234703	0.974066
ANO3	-0.08093	0.777084	0.275566	0.712124	0.213776	0.930149	-0.456874	0.604797
ANO3	-0.45608	0.865119	1.43905	0.193336	0.279016	0.400004	0.284312	0.521633
ANP32B	0.256063	0.197719	0.139467	0.948571	0.132793	0.71369	0.0648562	0.937681
ANPEP	-0.542852	0.428084	-0.63656	0.328573	-0.41342	0.314589	-0.631727	0.203928
ANXA1	-0.272526	0.0529304	-0.444639	0.159739	-0.493491	0.0879672	-0.121317	0.554182
ANXA1	0.335677	0.583366	-0.225422	0.829647	0.259728	0.854296	-0.258656	0.0384785
ANXA4	0.33378	0.699321	1.08203	0.0341224	0.770887	0.232863	0.377517	0.44014
ANXA8	-0.231238	0.845996	-1.02743	0.0410232	-0.744044	0.166051	0.412806	0.125869
AOC2	-0.398208	0.0591125	-0.670574	0.613945	-0.881593	0.255703	-0.405342	0.388501
AOC3	0.250338	0.553836	-0.672421	0.287355	-0.0547138	0.902949	0.173897	0.976717
APAF1	0.22424	0.313436	0.156742	0.474586	0.250295	0.524694	0.632219	0.476367
APAF1	0.720724	0.262507	0.723419	0.0771458	0.574091	0.180778	0.290664	0.205941
APBB1	0.253312	0.882055	-1.15073	0.350231	-0.692989	0.331765	-0.2261	0.404267
APBB1IP	-0.294318	0.702462	-0.486234	0.874504	-0.435131	0.879724	-0.0370032	0.959899
APBB2	-0.00513632	0.746265	-0.85796	0.0978465	-0.616734	0.222547	-0.229506	0.737929
APC	-0.164616	0.155239	0.488118	0.559882	0.14618	0.538037	-0.0283324	0.808058
APC	0.383084	0.508668	0.127735	0.942467	0.264159	0.736536	-0.0705285	0.760679
APC2	-0.489474	0.584603	0.864115	0.0673297	-0.186004	0.173616	-0.118658	0.359974
APC2	0.743271	0.293189	0.566208	0.177891	0.768124	0.253661	0.325929	0.835556
APCDD1L	-0.319705	0.472893	-0.31539	0.659115	-0.0157519	0.587747	0.604339	0.069128
APEX1	0.568941	0.756045	0.369879	0.515108	0.336794	0.730649	0.648755	0.237027
APEX2	-0.331697	0.297176	-0.586659	0.242583	-0.330843	0.164698	0.145875	0.663521
API5	0.358938	0.365506	0.366388	0.166658	0.41051	0.414221	1.6002	0.0100408
APLF	0.227709	0.582288	0.566922	0.828979	0.482006	0.782424	-0.529478	0.5985
APOBEC3A	0.186158	0.605841	0.407359	0.443201	0.194642	0.424894	0.238798	0.761574
APOBEC3A	-0.370805	0.322699	-0.613623	0.155077	-0.31716	0.326276	-0.164984	0.970161
APOBEC3C	-0.835296	0.0805297	-1.28442	0.1291	-1.01113	0.0758679	-0.799067	0.736689
APOBEC4	0.234981	0.491002	0.384966	0.293272	0.638183	0.301869	0.402567	0.234048
APOD	-0.414338	0.253299	-1.29534	0.0365184	-0.205122	0.177131	0.197596	0.219458
APP	0.0958733	0.79863	0.405816	0.351628	0.308139	0.458857	-0.0304115	0.993769
APPL1	0.35544	0.348798	-0.294648	0.929446	0.0888198	0.882815	0.932287	0.0496858
APPL2	-0.419728	0.459283	0.0682386	0.516583	-0.242811	0.788592	0.169765	0.777327
APTX	-0.049149	0.316648	-0.403138	0.22742	-0.131819	0.155853	0.847956	0.0603114
APTX	0.449522	0.194221	0.190827	0.960426	0.210324	0.600365	0.166585	0.32066
APTX	-0.166738	0.461259	-0.655045	0.0772905	-0.483219	0.152031	0.0679623	0.962074
AQP1	0.214203	0.914742	1.23299	0.927405	0.841496	0.877221	0.13153	0.45241
AQR	0.33833	0.254749	0.265167	0.490257	0.301748	0.328686	-0.618272	0.0637472
AR	0.322769	0.822405	-0.0448848	0.186903	0.119236	0.516708	-0.372633	0.102965
ARAP1	-0.485482	0.29216	-0.170532	0.771706	-0.345702	0.53746	-0.184373	0.782949
ARAP1	-0.252788	0.623335	-0.331139	0.879182	-0.572487	0.775832	-0.696054	0.0792261
ARAP1	0.3382	0.0268223	0.660002	0.813343	0.212073	0.111636	0.198331	0.734211
AREG	-0.18374	0.285684	0.0858123	0.884348	-0.251951	0.866523	0.804064	0.112267
ARG1	0.589979	0.354	0.028787	0.929194	0.50782	0.578125	0.754295	0.122112
ARG2	0.435365	0.35709	-0.154409	0.530891	0.711781	0.792857	0.582466	0.966884
ARGLU1	0.329131	0.134176	0.646452	0.107095	0.62001	0.134598	-0.439811	0.974496
ARHGAP11A	-0.356059	0.321797	0.428721	0.946643	0.0416445	0.939195	-0.420161	0.309008
ARHGAP20	-0.342677	0.923356	-0.367235	0.896285	-0.0583496	0.702847	0.133965	0.979598
ARHGAP20	0.374216	0.130053	0.200194	0.551935	0.339013	0.247873	0.144864	0.598606
ARHGAP20	-0.333665	0.619688	-0.364454	0.47711	-0.446523	0.585661	-0.0184424	0.935941
ARHGAP20	0.628286	0.0686134	0.794241	0.272653	0.695208	0.0999863	0.812461	0.394608
ARHGAP25	0.537943	0.095127	0.250242	0.460282	0.496564	0.104164	0.239794	0.74715
ARHGAP29	0.209215	0.707717	0.361363	0.948483	0.2283	0.794838	0.737872	0.522939
ARHGAP35	0.145593	0.798253	0.185681	0.196275	0.0484173	0.391183	-0.193804	0.581395
ARHGEF12	0.116569	0.373567	0.128291	0.164206	0.0325068	0.151593	0.271991	0.844876
ARHGEF25	-0.463275	0.383212	0.126017	0.62456	0.0153332	0.932485	-0.64451	0.324884
ARHGEF40	0.743983	0.335251	-0.574995	0.813857	0.467492	0.483448	-0.412977	0.723094
ARHGEF6	0.844778	0.540255	-1.28119	0.230737	-0.485181	0.205867	1.80834	0.0373818
ARHGEF7	0.127457	0.476789	-0.530941	0.232709	-0.108583	0.262729	0.109548	0.165851
ARID1A	0.172354	0.762952	-0.416659	0.255716	-0.169203	0.486737	0.290423	0.481066
ARID1A	0.393914	0.197729	0.590441	0.622326	0.545606	0.267422	0.0366554	0.772919
ARL2BP	-0.281246	0.657544	1.02001	0.0277961	0.339648	0.266086	-0.204336	0.21542
ARL5A	0.762985	0.680328	-1.25516	0.343069	-0.286551	0.611076	-0.785892	0.455135
ARL9	0.336603	0.313355	0.175382	0.414911	0.110802	0.304335	-0.0687279	0.895026
ARMC6	-0.120819	0.377639	-0.935824	0.211507	-0.274	0.177928	0.0971835	0.45241
ARNT	4.39738	7.56e-05	5.38897	0.00103109	4.89317	0.000171199	-0.406128	0.942295
ARNT2	1.25704	0.261321	0.438592	0.564919	0.538749	0.555005	-0.720437	0.266006
ARPC1A	0.310792	0.368182	0.0567847	0.509521	0.0603797	0.745045	-0.441311	0.621536
ARRDC4	-0.765952	0.110165	-0.425527	0.377874	-0.635698	0.146908	0.227166	0.666028
ARSD	0.423627	0.681106	-0.0918063	0.818061	0.102526	0.895355	0.77843	0.0762336
ARSJ	0.301493	0.155609	0.644979	0.140466	0.486011	0.113819	0.223805	0.7402
ASCC3	-0.881757	0.0344447	0.609589	0.124516	-0.136084	0.598051	2.29285	0.0111635
ASF1A	-0.290134	0.407296	0.216224	0.883614	-0.0723672	0.846977	-0.196849	0.01408
ASL	-0.706006	0.0519403	-0.143094	0.870295	-0.209011	0.265832	0.13277	0.32086
ASMT	1.32144	0.521825	-0.048071	0.87693	0.0873622	0.879898	-0.611859	0.760583
ASNS	0.451562	0.108634	0.211548	0.791186	0.333856	0.234702	0.241407	0.479636
ASNS	0.304638	0.823443	0.281727	0.776974	0.141248	0.58255	0.671673	0.0382355
ASPH	-0.0579546	0.712532	-0.28015	0.962972	-0.0728633	0.940274	0.556453	0.67828
ASPH	0.390879	0.17945	0.712416	0.415155	0.256544	0.241354	0.179713	0.540772
ASPM	0.299086	0.251502	1.00561	0.0803336	0.67903	0.086432	0.0106424	0.73917
ASPSCR1	-0.20813	0.669934	-0.534316	0.830596	-0.353015	0.941833	-0.110505	0.589741
ASTN1	0.342937	0.258469	0.92774	0.109271	0.768924	0.120993	0.456859	0.473955
ATF1	0.162903	0.442624	-0.47844	0.650189	0.139724	0.756925	0.0687405	0.792811
ATF2	0.609685	0.0742588	0.387564	0.376412	0.444821	0.148457	0.0152056	0.184006
ATF3	0.0811342	0.999664	0.321986	0.589325	0.187829	0.711516	0.522976	0.0403724
ATF3	0.0451754	0.688869	-0.0389384	0.847624	0.232943	0.673291	-0.193091	0.315442
ATF5	0.634361	0.173722	0.0626217	0.809407	0.348491	0.512694	0.814266	0.029832
ATF5	0.123536	0.604096	-0.351126	0.631257	0.0669982	0.762588	0.180033	0.471974
ATG10	0.730385	0.0494186	0.499482	0.187399	0.641637	0.0478708	-0.366659	0.561918
ATG12	-0.235521	0.534657	-1.23908	0.144641	-0.88199	0.253734	0.213151	0.926311
ATG14	-0.57534	0.339741	-0.664733	0.455416	-0.296478	0.34159	-0.984285	0.0144053
ATG3	0.163271	0.43172	0.445953	0.16544	0.304612	0.228911	-0.793563	0.00726338
ATG4A	-0.235026	0.429601	-0.357059	0.379392	-0.318753	0.357367	0.281876	0.459863
ATG5	0.207494	0.764169	-0.473224	0.492107	-0.268491	0.809982	0.507054	0.211282
ATG5	-0.0521024	0.236759	0.0443473	0.254171	-0.252072	0.794993	0.400022	0.55437
ATG7	-0.628225	0.184139	-0.729818	0.318936	-0.179342	0.163601	-0.033947	0.163851
ATIC	-0.339245	0.345313	0.920828	0.249706	0.312366	0.284193	0.487891	0.0152476
ATOH7	-0.27904	0.339528	0.13957	0.550419	-0.122141	0.879292	0.525376	0.633509
ATP11A	-0.338193	0.818949	-0.277887	0.338038	-0.190502	0.398092	0.159514	0.291815
ATP13A1	0.376511	0.367285	0.525252	0.491031	0.598265	0.510105	-0.381048	0.641414
ATP5D	-0.96468	0.200072	-0.439242	0.529642	-0.530702	0.362422	-0.295617	0.870537
ATP5J2	-1.48507	0.0274502	-2.63594	0.0247284	-1.45694	0.0519503	-0.0325184	0.485083
ATP5J2	0.0214062	0.55027	-0.159578	0.474882	0.128848	0.41207	-0.314399	0.129841
ATP6V0A1	-0.862013	0.273061	0.143488	0.467714	-0.437142	0.341512	-0.466609	0.497882
ATP6V0A4	-1.34926	0.121288	-1.39886	0.0434	-1.23625	0.0279352	-0.471457	0.703202
ATP6V0A4	-0.300411	0.301766	-0.745843	0.996246	-0.461278	0.56731	0.0237365	0.192282
ATP6V1D	0.244946	0.949253	-0.139295	0.693415	0.0197379	0.727507	-0.104721	0.568393
ATP6V1E1	-0.808569	0.540133	-0.832988	0.193742	-0.67402	0.155355	-0.395449	0.712551
ATP6V1G1	0.249321	0.395141	-0.478938	0.406056	-0.158744	0.551607	-0.741704	0.677691
ATP6V1G2	-0.418821	0.747438	-0.371559	0.424131	-0.384004	0.684984	0.551223	0.192142
ATP6V1G3	0.157042	0.971891	-0.454422	0.236045	-0.118438	0.483816	0.504606	0.428122
ATP6V1G3	0.866237	0.254928	-0.424065	0.930804	0.247919	0.493855	0.0125992	0.83331
ATP6V1G3	0.0113518	0.646787	-0.451161	0.554884	-0.222879	0.802271	0.419113	0.394563
ATP8A2	-0.253313	0.844615	-0.556123	0.869531	-0.318211	0.773028	-0.400872	0.508894
ATRAID	-1.04522	0.0491107	-0.536413	0.289125	-0.640961	0.0294711	-0.230692	0.0681763
ATRNL1	-0.901527	0.330024	-0.385334	0.828943	-0.455646	0.407956	-0.0603807	0.754112
ATRX	0.13446	0.400654	0.293842	0.303809	0.207667	0.278719	0.818178	0.0881093
ATXN10	0.524633	0.606271	-0.46659	0.217786	-0.18152	0.935317	0.705837	0.177011
ATXN3	-0.313396	0.399149	0.240504	0.926685	0.241962	0.601047	0.396606	0.666925
AVEN	0.463439	0.402274	0.584149	0.69826	0.521729	0.481006	-0.263325	0.373535
AVPI1	-0.0631208	0.667992	-0.936178	0.216867	-0.49965	0.390917	-0.310572	0.868429
AXIN1	0.244999	0.608016	-0.0266446	0.791183	0.409941	0.407956	0.24479	0.871665
AXIN2	0.113306	0.997872	-0.311208	0.393745	-0.541657	0.295388	-0.213285	0.431959
AZI1	0.394641	0.98823	0.621104	0.87391	0.516293	0.981494	-0.509663	0.198092
B3GALT4	0.358374	0.192369	0.426515	0.466608	0.707248	0.229984	0.343892	0.36474
B3GAT1	0.0998493	0.256344	0.800251	0.508424	0.195675	0.36242	0.324576	0.848094
B3GAT1	1.01968	0.0449357	-0.288348	0.731118	0.511154	0.113372	-0.346167	0.362569
B3GAT3	-0.375465	0.616123	-0.524083	0.829647	-0.500319	0.976804	-0.71264	0.145976
B3GNT3	0.976078	0.460239	0.622915	0.369636	0.538095	0.442785	-0.813889	0.240244
B3GNT6	0.191381	0.450165	-0.0739309	0.969291	0.219726	0.427578	0.0666601	0.58713
B3GNT7	0.892506	0.257104	0.158171	0.120532	0.317717	0.153438	-0.142793	0.830103
B4GALT5	-0.984186	0.388483	-0.833307	0.920611	-0.745477	0.681102	-0.341636	0.442959
B4GALT6	-0.0130135	0.306447	-1.21276	0.0873562	-0.336708	0.139593	-0.30619	0.587696
BAAT	0.8243	0.407063	-0.138067	0.838327	0.358132	0.683671	0.0725916	0.594509
BAAT	-0.304088	0.127939	-0.0273283	0.649946	-0.355966	0.656058	0.793226	0.958039
BAD	1.1525	0.0139073	0.187551	0.67881	0.654259	0.108215	1.30567	0.757614
BAGE	0.486144	0.772658	0.146419	0.212446	0.0790478	0.477922	-0.902268	0.993113
BAI1	0.829866	0.337037	-0.0709131	0.942108	0.336896	0.642114	0.547093	0.294933
BAI1	-0.303908	0.904128	-0.227252	0.376962	-0.158316	0.59519	0.135841	0.250801
BAI3	-0.425471	0.403069	-0.786183	0.499173	-0.588899	0.356469	-0.376222	0.587696
BAK1	-0.517019	0.0814082	-0.786441	0.309591	-0.50299	0.0989804	-0.350581	0.380323
BANP	0.68537	0.0639521	1.21145	0.0169032	0.937341	0.023534	0.31653	0.334263
BARD1	-0.491961	0.865413	-1.14484	0.0690693	-0.590752	0.171725	0.174293	0.857138
BAX	-0.476923	0.58949	0.168736	0.359851	0.16293	0.991531	0.317393	0.529946
BBC3	-0.742626	0.0498327	-0.723461	0.256814	-0.298957	0.195227	-0.365017	0.481212
BBS4	-0.854272	0.356632	0.166387	0.872226	-0.303005	0.517441	-0.165893	0.359974
BCAR1	-0.537115	0.205456	0.107519	0.725007	-0.279931	0.437063	0.0536048	0.846163
BCAR1	0.709298	0.816186	1.11281	0.078021	0.813067	0.204876	0.117808	0.746428
BCAR1	0.10546	0.438576	-0.498732	0.100856	-0.208132	0.562843	-0.188448	0.471257
BCAS1	0.21908	0.600969	-0.0433082	0.660911	0.116097	0.970338	0.350565	0.728121
BCAS2	0.220278	0.824889	0.439505	0.180018	0.329891	0.346169	0.381968	0.834969
BCAS3	0.221455	0.840658	0.353357	0.260602	0.28946	0.394148	-0.568463	0.383968
BCAT1	-0.445091	0.536637	0.25274	0.221358	-0.37554	0.604634	0.500098	0.356962
BCCIP	0.311952	0.993159	0.536062	0.251805	0.118944	0.839892	0.916755	0.194962
BCL10	-0.97223	0.10895	-1.33943	0.327104	-1.03783	0.132298	0.124472	0.345704
BCL11A	-0.168789	0.480863	-1.25762	0.0259431	-0.893805	0.0252289	-0.29657	0.667822
BCL11B	0.607239	0.133414	0.281677	0.386009	0.444458	0.0886193	0.583479	0.0586379
BCL11B	0.141574	0.502523	-0.271651	0.422622	-0.0650381	0.758926	0.0301803	0.840774
BCL11B	1.27673	0.556477	0.828726	0.0689716	1.02721	0.188837	-0.246444	0.718452
BCL2	-0.346984	0.602686	0.447124	0.831314	0.307678	0.951491	0.336813	0.715407
BCL2	-0.481172	0.282841	-0.749555	0.973043	-0.497448	0.438286	0.183168	0.981635
BCL2A1	-0.251395	0.452569	-0.328838	0.482607	-0.233866	0.271172	0.552766	0.160724
BCL2L1	0.285173	0.653519	-0.159354	0.85952	-0.1521	0.638159	0.0412089	0.919282
BCL2L1	0.41063	0.349975	0.146108	0.940429	0.383041	0.4602	0.43788	0.139267
BCL2L1	0.0710599	0.838901	-0.27765	0.368136	-0.0919502	0.797209	-0.288158	0.411258
BCL2L10	-0.360302	0.170866	-0.27461	0.292487	-0.276333	0.19201	0.261555	0.683447
BCL2L11	-0.302634	0.68916	0.379449	0.83365	-0.222501	0.99127	0.113243	0.466126
BCL2L12	0.340107	0.4155	0.28628	0.824376	0.605038	0.850281	-0.327309	0.507494
BCL2L13	0.296081	0.625139	-0.589047	0.123771	-0.633117	0.14526	-0.933743	0.248154
BCL2L14	0.855176	0.64565	-0.162008	0.577134	0.375922	0.547928	0.962814	0.354546
BCL2L14	-0.454707	0.341491	-0.186565	0.735802	-0.305523	0.452233	-0.435709	0.114891
BCL2L14	0.53936	0.10753	0.406597	0.232617	0.624317	0.178554	0.145635	0.92403
BCL2L2	0.224651	0.737593	0.0971632	0.743349	0.218099	0.938208	1.89989	0.141921
BCL3	-0.86426	0.467963	0.536957	0.70856	-0.326266	0.781271	-0.690269	0.417624
BCL6	0.0420503	0.830714	-0.782009	0.150103	-0.789064	0.241645	0.393243	0.554951
BCL6	0.821416	0.179996	0.0777129	0.886965	0.144292	0.463746	-0.192029	0.290355
BCL7A	-0.473578	0.27384	0.86767	0.0339059	0.193859	0.514324	0.123281	0.562195
BCL7B	-0.184365	0.953743	-0.0155617	0.307998	-0.17526	0.621918	-0.0859974	0.943675
BCL9	0.648588	0.0839766	0.923266	0.19814	0.757474	0.108563	-0.0710688	0.952647
BCLAF1	-0.892178	0.0940963	-1.28872	0.12214	-0.732874	0.0838328	-0.127637	0.969005
BCLAF1	0.784235	0.0331885	1.16629	0.0219138	0.76238	0.00633983	0.191288	0.163603
BCMO1	-0.179932	0.96974	-0.0125147	0.217335	0.0470156	0.322199	0.660364	0.0647576
BDNF	0.347073	0.905386	0.473087	0.790838	0.470699	0.979013	-0.149246	0.0639378
BDNF	0.175851	0.837456	-0.502935	0.444458	-0.163542	0.83896	0.271779	0.395178
BDNF	0.578399	0.228822	0.237142	0.214157	0.195986	0.134307	-1.17472	0.00681653
BDNF	-0.189674	0.374892	-0.212441	0.406498	-0.201058	0.344806	-0.09503	0.712352
BDNF	0.134009	0.577459	0.122184	0.654207	0.128097	0.589705	0.495581	0.0408147
BDNF	0.0080791	0.959999	0.265637	0.366164	0.136858	0.556975	-0.158287	0.807391
BDNF	-0.0284748	0.833162	0.249516	0.396828	0.110521	0.686915	0.194548	0.472396
BEND2	-0.470406	0.264024	-0.593528	0.355372	-0.669641	0.442785	-0.670076	0.175079
BEX1	-1.46976	0.0592394	-1.02029	0.0668646	-1.39198	0.0405172	-0.0427218	0.904775
BID	0.190522	0.538173	0.297329	0.609948	0.194411	0.972388	0.103549	0.601073
BIK	-0.129983	0.451233	0.164924	0.257	-0.0453825	0.771592	0.196461	0.87296
BIN1	0.40021	0.155075	0.138751	0.755283	0.0505694	0.248404	0.276009	0.73576
BIN3	0.320333	0.0981601	-0.129306	0.770691	-0.0430829	0.30308	0.0950004	0.58402
BIRC3	0.343608	0.079992	0.182589	0.559139	0.188212	0.113819	0.282891	0.0657268
BIRC5	0.823734	0.0200724	-0.200684	0.452938	0.362346	0.242481	0.104024	0.76644
BIRC6	0.390306	0.227699	0.141514	0.945698	0.311433	0.754001	0.325059	0.579511
BIVM	-0.315568	0.400393	0.439932	0.427749	-0.0956252	0.845853	0.340793	0.169028
BLM	-0.129955	0.670239	1.0038	0.176113	0.796129	0.338602	0.742813	0.117298
BLNK	0.792884	0.816186	-0.561238	0.206116	-0.0952057	0.568334	0.252905	0.606519
BLOC1S2	-0.258036	0.381795	-0.46726	0.924347	-0.397773	0.625559	-0.392649	0.774178
BLOC1S3	-0.218108	0.396415	-0.448384	0.398941	-0.653423	0.342924	0.18576	0.60365
BLOC1S3	0.353068	0.0681834	0.796904	0.130432	1.04987	0.110507	-0.650943	0.267067
BMF	-0.246772	0.134061	-0.267511	0.392936	-0.257142	0.194363	0.198054	0.962952
BMF	0.178529	0.98237	-0.0156259	0.643754	0.0814516	0.752254	-0.0840896	1
BMF	0.414434	0.329789	0.558158	0.126367	0.486296	0.188542	0.0272779	0.920882
BMF	0.318126	0.810265	0.223899	0.584119	0.133554	0.657687	-0.473399	0.165176
BMF	0.151387	0.677439	-0.171687	0.693841	-0.0101497	0.994459	0.51321	0.749044
BMP2	-0.31131	0.49953	-0.116966	0.587261	-0.168459	0.496152	-0.210143	0.943963
BMP4	-0.394905	0.340808	0.392582	0.730916	-0.231041	0.473717	1.02123	0.185913
BMP4	-0.58606	0.315813	-0.628284	0.510177	-0.711245	0.374103	0.261299	0.873566
BMP4	0.71103	0.0729738	1.09788	0.0388526	1.01963	0.0502891	0.134094	0.640665
BMP7	0.226339	0.250736	-0.323048	0.839506	-0.266764	0.756807	0.321121	0.23648
BNIP1	0.240763	0.962299	-1.42489	0.095535	-1.24868	0.0936418	-0.0450156	0.96103
BNIP2	0.823884	0.99731	0.638548	0.863907	0.35702	0.884413	-0.599833	0.0795076
BNIP3	-0.16258	0.90965	-0.276199	0.485187	-0.282927	0.737182	-0.00857412	0.684328
BNIP3L	-0.0919631	0.595948	0.336491	0.463725	-0.149853	0.77035	0.236484	0.300431
BOD1	0.226308	0.637549	0.104758	0.980908	0.140388	0.716701	0.194066	0.467133
BOK	0.27068	0.460896	0.298112	0.290758	0.441486	0.320463	-0.0445031	0.475026
BORA	0.269186	0.28548	0.0294046	0.463669	0.434827	0.100294	0.0578902	0.553393
BPGM	0.247528	0.263115	0.806765	0.353078	0.691289	0.271024	0.10581	0.731426
BRAT1	0.698888	0.12805	0.802916	0.200826	0.64538	0.231178	0.783951	0.0628256
BRCA1	0.327455	0.634509	-0.155646	0.795785	0.198607	0.859705	-1.57787	0.037968
BRCA2	-0.2627	0.360127	-0.383845	0.122064	-0.290355	0.205542	0.32315	0.345233
BRCC3	-0.374129	0.8393	0.583429	0.41668	0.194437	0.631639	0.796926	0.0470261
BRD1	0.458268	0.664115	0.227206	0.0805696	0.238578	0.379921	0.704215	0.322811
BRD1	-0.152617	0.120175	-0.769955	0.19911	-0.215928	0.135706	-0.64837	0.0321278
BRE	0.600875	0.107336	0.928259	0.0348151	0.722109	0.0184255	0.428189	0.65798
BRIP1	0.605225	0.240538	-0.903104	0.0257976	-0.457815	0.145782	1.0131	0.226226
BRMS1	-0.0116102	0.971636	-0.12037	0.961147	0.168083	0.942972	-0.224104	0.233947
BSG	-0.214509	0.869376	0.286067	0.310087	0.166241	0.676863	1.56912	0.161131
BTG1	0.33009	0.756716	-0.646301	0.84234	-0.260099	0.753673	-0.0557896	0.87296
BTG2	-0.367858	0.260618	-0.935745	0.0042584	-0.870104	0.0391593	-0.00694171	0.243551
BTG3	-0.885079	0.101349	-0.993582	0.187316	-0.917119	0.130107	0.00751911	0.841072
BTG4	0.0482364	0.964549	-0.238604	0.880605	0.0651811	0.879314	-0.312506	0.99672
BUB3	-0.0168962	0.549163	0.238903	0.479001	0.0265602	0.885951	0.242117	0.369378
C10orf137	0.228333	0.812391	0.971606	0.388951	0.807615	0.578756	0.185945	0.71029
C10orf90	0.209203	0.404663	0.344315	0.881317	0.276759	0.610203	0.997369	0.393884
C11orf30	0.919161	0.0238649	-0.221233	0.679341	0.772632	0.0714185	1.24187	0.00634976
C11orf30	0.504617	0.851483	-0.421712	0.55961	-0.142398	0.846759	-0.0777919	0.301849
C11orf82	-0.709699	0.51038	-0.862767	0.0327012	-0.772489	0.151067	-0.157581	0.932845
C14orf169	-1.13219	0.0545687	-1.09794	0.157342	-0.997647	0.0478708	-0.167562	0.716328
C14orf178	0.680617	0.361342	0.319814	0.768421	0.500216	0.664656	0.230236	0.590881
C15orf41	-0.0686341	0.949495	-1.01181	0.125731	-1.12079	0.0980729	0.270223	0.487835
C15orf41	0.498915	0.10565	0.55771	0.0665395	0.528312	0.0506623	0.338371	0.502104
C15orf41	0.440883	0.213831	-0.190069	0.604177	-0.0296697	0.87331	0.017493	0.468851
C15orf57	0.69972	0.015632	0.541828	0.548088	0.578001	0.200105	-0.610668	0.0519976
C17orf70	0.326773	0.852265	-0.248876	0.518203	0.263002	0.587073	0.726966	0.868106
C19orf25	-0.0253226	0.869797	0.704566	0.835078	0.409047	0.666449	-0.103949	0.275658
C19orf25	0.280575	0.442106	-0.569864	0.15568	-0.286108	0.473805	-0.613963	0.0425048
C19orf33	0.457034	0.315179	-0.258042	0.215826	-0.0205779	0.544535	-0.1257	0.761618
C19orf40	0.146607	0.646717	0.288175	0.176996	0.323183	0.383786	0.623475	0.404732
C19orf55	-0.58075	0.0839966	-0.471596	0.370024	-0.515225	0.15887	0.187071	0.66986
C19orf60	0.302573	0.330024	-0.120552	0.629997	0.0681368	0.877131	0.0774205	0.940038
C19orf66	-0.682243	0.181388	-0.451099	0.23726	-0.517981	0.177131	-0.148642	0.207418
C1QL1	0.726835	0.513012	0.212983	0.708458	0.0157605	0.397062	0.603487	0.871018
C1QTNF9	-0.495632	0.277958	-0.502564	0.52446	-0.397086	0.93895	0.109238	0.700426
C1QTNF9	0.311001	0.216937	0.235718	0.695414	0.0469457	0.487123	0.712083	0.570822
C1QTNF9B	0.485115	0.254559	1.39725	0.177096	0.900966	0.0829082	0.132539	0.870537
C1QTNF9B	-0.318084	0.647419	-0.357691	0.641099	-0.337888	0.914594	0.749146	0.344234
C1orf159	-0.147983	0.365036	0.263882	0.0885312	0.136733	0.495456	0.278697	0.695559
C1orf159	0.114931	0.789838	0.268236	0.416326	0.191583	0.505027	-0.222859	0.423762
C1orf159	-0.049614	0.460049	-0.238653	0.478238	-0.208463	0.465423	0.153292	0.831656
C1orf159	0.00423797	0.996922	-0.139799	0.528443	-0.0677807	0.741908	-0.0331133	0.858464
C1orf159	-0.100555	0.690625	-0.642198	0.110583	-0.371377	0.21138	-0.148158	0.706816
C1orf64	-0.775099	0.965612	-0.0137503	0.856112	-0.658362	0.898276	0.248344	0.532233
C20orf96	0.347949	0.967029	0.201029	0.595907	0.133471	0.648648	0.679828	0.538869
C22orf29	-0.569014	0.324612	-0.681804	0.0790874	-0.879661	0.0483815	1.10229	0.0474019
C2CD4B	-0.287149	0.118974	-0.156521	0.763639	-0.245302	0.345156	0.255618	0.243551
C3orf14	-0.0715703	0.471582	-0.164298	0.153407	-0.294541	0.118452	-0.695394	0.0427263
C3orf14	0.203564	0.606462	-0.234465	0.524781	0.108835	0.516111	0.440986	0.0563245
C6orf15	0.647426	0.136736	0.516354	0.768689	0.683127	0.336848	-0.118599	0.762565
C7	0.985803	0.0269586	-0.193009	0.965821	1.00525	0.0840293	0.0448704	0.430944
C7orf26	-0.920436	0.0534565	-0.735409	0.115619	-0.78188	0.0797975	0.991855	0.0497363
C7orf31	-0.483665	0.388302	0.618454	0.165743	0.199349	0.722718	-0.0880664	0.543488
C7orf43	0.707188	0.0679288	0.228945	0.371806	0.655811	0.199974	0.68079	0.306336
C7orf50	0.561557	0.118117	0.299305	0.819045	0.394702	0.382584	-0.23566	0.290145
CAB39	-0.36601	0.60274	-1.21366	0.0430375	-0.815457	0.155314	0.226565	0.929195
CAB39	0.423348	0.290574	0.297389	0.925643	0.421453	0.546624	-0.282032	0.225707
CABLES1	-0.0853353	0.792218	-0.078056	0.83699	-0.233104	0.959161	-0.0911454	0.804186
CABLES1	0.605434	0.174583	0.326784	0.539055	0.857832	0.323255	-0.32359	0.561364
CABLES2	-1.05022	0.98554	-0.169998	0.634627	-0.386252	0.73777	0.0315768	0.628886
CACNA1F	0.250696	0.849592	-0.716229	0.0570223	-0.244699	0.245907	0.862222	0.666847
CACNA1G	0.851542	0.15754	0.508461	0.316222	0.9219	0.0964027	0.255045	0.646218
CACNA1G	-0.717453	0.153424	-1.44506	0.1782	-0.866858	0.13956	-0.313727	0.92162
CACNA1H	-0.489449	0.215781	-0.0944283	0.73472	-0.181246	0.338873	-0.183664	0.256471
CACNA1H	1.02289	0.7468	0.516292	0.943903	-0.255928	0.809982	-0.095061	0.762558
CACNA2D3	-0.136142	0.763457	-0.40589	0.782957	-0.237444	0.985684	1.03973	0.242556
CACUL1	0.0183073	0.682034	0.446685	0.574077	0.0955147	0.52826	0.421782	0.89145
CACYBP	-0.838708	0.1165	0.00913094	0.950544	-0.35282	0.400985	0.275429	0.601457
CAD	-0.387525	0.211028	0.191755	0.636889	-0.0978852	0.730397	1.26665	0.15499
CADM1	0.799701	0.0909733	0.331916	0.17919	0.523337	0.119544	1.03859	0.24455
CADM4	-0.25086	0.78508	0.225916	0.678206	-0.108099	0.771019	-0.186183	0.446005
CALCA	-0.345291	0.290274	-0.50912	0.333509	-0.4088	0.292895	0.463272	0.343396
CALCA	0.418365	0.830714	-0.267863	0.566718	0.0764658	0.574326	-0.186425	0.885604
CALCR	-0.200913	0.429381	-0.743779	0.374711	-0.692501	0.319051	0.543825	0.137315
CALCR	0.206692	0.920764	0.681287	0.973043	0.226173	0.99127	-0.0951684	0.949196
CAMK2N2	0.474285	0.960333	0.360614	0.990283	-0.0814369	0.782205	0.336446	0.235992
CAMTA1	-0.122595	0.684359	-0.263315	0.976709	-0.285375	0.785786	0.833352	0.877172
CAPNS2	0.700949	0.36349	1.20091	0.369395	0.659998	0.314589	-0.946334	0.752863
CARD10	-0.624049	0.171611	-0.406319	0.984997	-0.409	0.374158	0.0994807	0.928855
CARD10	-0.174202	0.503346	-0.581977	0.357694	-0.48755	0.26906	-0.0528192	0.901029
CARD10	0.187557	0.575642	-0.0136015	0.974582	0.0785659	0.758624	-0.284306	0.319893
CARD11	0.403826	0.23559	0.286116	0.369155	1.02994	0.122105	0.205434	0.311903
CARD14	0.401247	0.922437	-0.249298	0.383348	-0.266709	0.807405	-0.614449	0.0221662
CARD14	-0.0179116	0.645626	-1.28146	0.202898	-0.78588	0.268618	-0.227728	0.671116
CARD16	0.745847	0.17631	0.939951	0.142648	0.842899	0.129678	-0.54647	0.187739
CARD16	-0.176131	0.535767	-0.0877799	0.753717	-0.131956	0.633965	-0.167323	0.485253
CARD16	-1.29468	0.124633	-0.438361	0.586768	-0.654355	0.205206	0.571994	0.0763098
CARD16	-0.912996	0.435112	0.719089	0.345756	-0.240153	0.91848	0.351516	0.112124
CARD17	-0.421417	0.928108	0.719089	0.553506	-0.240153	0.758809	0.351516	0.326098
CARD18	-0.0829913	0.454711	-0.440129	0.659115	-0.232063	0.925357	-0.169803	0.401137
CARD6	0.381283	0.266546	-0.47061	0.424392	-0.18432	0.934161	-0.0938745	0.765871
CARD8	0.919257	0.13172	0.934417	0.142648	0.926837	0.121452	-0.402497	0.289574
CARD8	0.224244	0.81826	0.657899	0.218293	0.441072	0.387046	-0.123986	0.732365
CARD8	0.442726	0.0958875	0.11394	0.673536	0.278333	0.224158	-0.262876	0.454927
CARD8	0.652229	0.224859	0.431385	0.308672	0.463486	0.331072	-0.270164	0.286863
CARD8	-0.366388	0.461264	-1.01457	0.479262	-0.314026	0.771019	0.225917	0.318462
CARD9	0.270932	0.444056	-0.245306	0.941351	0.268839	0.405867	0.562519	0.168123
CARM1	4.48891	0.0837415					0.293996	0.414235
CARM1	-0.236648	0.523484	0.0657973	0.900617	-0.0854256	0.807951	0.494265	0.230172
CARM1	0.449564	0.645504	0.779299	0.297224	0.289886	0.52725	1.27231	0.000621434
CARS	-0.850886	0.639392	0.137157	0.157948	0.0327756	0.40006	0.026598	0.814694
CARS2	-0.282339	0.285564	-0.957394	0.0379795	-0.331084	0.170376	-0.356134	0.172746
CASC5	-0.359382	0.211581	-0.410925	0.284051	-0.385153	0.227227	-0.181748	0.561315
CASC5	0.395293	0.483596	0.366168	0.423207	0.0798469	0.807951	0.095834	0.730603
CASC5	0.734157	0.0230193	-0.277153	0.437628	0.325912	0.297794	0.124972	0.70787
CASP1	-0.278612	0.382641	0.176803	0.69068	-0.0215858	0.950774	-0.233048	0.828275
CASP1	-0.392106	0.266643	-0.186005	0.673904	-0.454896	0.278015	-0.542777	0.187739
CASP1	0.228184	0.627897	-0.7075	0.144256	-0.34697	0.6038	0.24336	0.647367
CASP1	-0.421417	0.456053	0.719089	0.261518	0.130911	0.329073	0.373824	0.182248
CASP12	-0.577254	0.286687	-0.0319644	0.908789	-0.304609	0.401678	0.0887761	0.833355
CASP12	-0.0161822	0.976553	-0.652113	0.169405	-0.324477	0.262016	-0.0512521	0.962791
CASP12	0.0842244	0.708917	0.701183	0.106673	0.318844	0.406428	0.0638669	0.900608
CASP3	0.332337	0.956756	0.448784	0.371564	0.390561	0.634859	0.0737331	0.875378
CASP4	0.207599	0.450062	-0.208015	0.484859	-0.0784155	0.313911	0.249448	0.72747
CASP5	0.192972	0.940124	-0.225261	0.838096	0.226999	0.990058	0.247258	0.395522
CASP8	-0.797855	0.0866394	0.876318	0.788754	-0.193139	0.462222	0.387047	0.602664
CASP8	0.141275	0.913445	0.0700584	0.528071	0.175454	0.761687	0.0946091	0.621018
CASP8	0.163609	0.282652	0.440274	0.392936	0.202933	0.256432	0.518601	0.555284
CASP8AP2	0.406187	0.719747	-0.881081	0.043819	-0.541662	0.0810567	0.191462	0.979732
CAV1	0.0621463	0.749974	0.175379	0.591672	0.118763	0.957185	-0.403788	0.0659182
CAV1	0.0576307	0.885739	0.128899	0.84332	0.0932648	0.865132	0.543995	0.0840568
CAV1	0.583901	0.0644571	-0.841237	0.123887	0.0999555	0.753195	1.11355	0.177446
CBFA2T3	-0.284712	0.457901	-0.070896	0.847153	-0.177804	0.639724	-0.200568	0.397273
CBFA2T3	-0.66474	0.139588	-0.183232	0.773519	-0.178621	0.480976	-0.31441	0.404035
CBFB	0.265831	0.175522	1.39072	0.986008	0.488817	0.577434	0.829639	0.0312146
CBL	-1.03069	0.189486	-0.733415	0.197937	-0.769103	0.164743	0.308711	0.190563
CBX4	-0.718208	0.299977	-0.251172	0.567056	-0.334439	0.355751	0.501568	0.456128
CCAR1	-0.191694	0.718674	-1.42891	0.00126462	-0.959276	0.0144726	-1.19597	0.0293354
CCAR2	-0.144467	0.854357	-0.718499	0.61533	-0.373476	0.710856	0.525199	0.107288
CCAR2	-0.799327	0.180518	0.256069	0.765937	0.198031	0.695594	-0.0173155	0.741964
CCDC103	-0.26577	0.318953	0.679481	0.162542	-0.00210873	0.899559	-0.192678	0.60295
CCDC176	0.77928	0.109749	0.261881	0.541778	0.76125	0.195972	-0.251139	0.754648
CCDC6	1.8351	0.00412356	0.163611	0.732603	0.210867	0.616011	1.21853	0.0515565
CCK	0.463809	0.273754	0.421949	0.583911	0.330379	0.387795	-0.533291	0.0726115
CCK	-0.112974	0.749042	-0.724203	0.0913065	-0.440203	0.226525	-0.159041	0.646866
CCK	0.326149	0.0744882	0.261924	0.984344	0.288776	0.338873	-0.255978	0.975418
CCKBR	1.37829	0.0455029	0.7272	0.317867	0.654418	0.266086	-0.234125	0.741343
CCL18	0.323041	0.778607	0.0127915	0.284863	-0.149213	0.504843	0.148408	0.204763
CCL2	-0.292696	0.215123	-0.306252	0.490686	-0.212042	0.265832	0.639784	0.249277
CCL21	0.0976208	0.403888	-0.369086	0.886209	0.094176	0.92548	-0.258674	0.818977
CCL22	-0.891597	0.262935	0.130274	0.956677	-0.113622	0.466721	-0.0290704	0.45241
CCL3	-0.248871	0.620422	-1.1839	0.826483	-0.487449	0.686341	-0.494419	0.262839
CCL4	-0.429144	0.725196	-0.332102	0.580798	-0.358168	0.585834	0.214658	0.878468
CCL5	0.298625	0.792218	0.216037	0.629149	0.159349	0.596717	-0.0836707	0.688282
CCNA1	0.73519	0.329708	-0.818142	0.216663	-0.237099	0.911438	-0.197017	0.670997
CCNA2	0.0692924	0.923154	-0.20388	0.361756	0.0553686	0.6966	0.584571	0.208689
CCNB1	2.24794	0.0992488	-0.426381	0.338228	0.0574357	0.949011	0.895884	0.046692
CCNB1IP1	-0.380493	0.405301	0.446524	0.453647	-0.248328	0.85497	-0.275198	0.537702
CCNB1IP1	0.664121	0.110238	0.0639471	0.867021	0.333147	0.304278	0.268072	0.388389
CCNB1IP1	0.867595	0.145246	0.675251	0.213726	0.771423	0.150551	0.149109	0.642422
CCNB1IP1	0.0860303	0.706513	0.47899	0.141814	0.28251	0.284028	-0.332859	0.186905
CCNB1IP1	-0.0372788	0.625222	0.316785	0.822395	0.159463	0.969921	0.188074	0.859628
CCNB2	0.212409	0.0575454	-0.24977	0.744387	0.0128985	0.716648	0.337586	0.576947
CCNB3	0.194754	0.761119	-0.278369	0.814558	-0.360996	0.917296	-0.0352214	0.681335
CCNB3	1.30688	0.198504	-0.171152	0.691188	0.231832	0.898297	0.694514	0.197663
CCNC	-0.802174	0.185188	0.270823	0.3921	-0.2177	0.828755	-0.255304	0.538869
CCNC	0.781143	0.253179	0.93025	0.0231695	0.640044	0.0413148	1.58811	0.0169304
CCND1	-0.293917	0.734066	-1.02253	0.0354836	-0.778029	0.150518	0.378263	0.784268
CCND2	-0.401326	0.174844	-0.982608	0.195283	-0.434608	0.317918	-0.0607345	0.506523
CCND3	0.256315	0.463293	-0.759194	0.186218	-0.314128	0.363109	0.133372	0.958028
CCNE1	0.682605	0.0870381	0.863341	0.130785	0.948224	0.114486	0.401942	0.32154
CCNE2	-0.630978	0.0255215	-0.811089	0.0527138	-0.635549	0.0325007	0.887254	0.0265241
CCNE2	0.727571	0.984867	-0.47803	0.471315	-0.299785	0.848111	0.52712	0.615714
CCNF	0.929244	0.0774585	0.894896	0.0992439	0.844626	0.0474626	0.724827	0.211897
CCNG1	-0.187385	0.483356	-0.292141	0.671241	0.0524951	0.542698	-0.560396	0.0349705
CCNG2	0.557303	0.709552	0.0435767	0.41121	0.188987	0.493901	-0.300644	0.116124
CCNG2	0.69768	0.195673	-0.110545	0.337357	0.468539	0.964293	0.743431	0.00207275
CCNH	0.361853	0.194959	-0.124357	0.923819	0.0696137	0.454391	-0.152884	0.958518
CCNI	0.0266826	0.994356	0.218102	0.868686	0.193212	0.664927	0.0941356	0.87458
CCNJ	0.751513	0.159774	-0.228971	0.786672	0.326032	0.339175	-0.250249	0.67321
CCNK	-0.706975	0.131145	-0.490655	0.142396	-0.835587	0.129611	-0.0170403	0.482292
CCNL1	0.892096	0.0697281	-0.445119	0.815258	0.483308	0.127106	0.461355	0.679232
CCNO	0.0837594	0.864481	-0.404986	0.756997	-0.360054	0.987112	-0.283384	0.705
CCNT1	-0.314391	0.863131	0.66766	0.149806	-0.133657	0.448176	0.924727	0.0118345
CCNT2	-0.706893	0.102237	-0.614253	0.108967	-0.863391	0.0969927	-0.356214	0.949853
CCNY	0.198117	0.61567	0.264182	0.700755	0.27386	0.737928	0.208736	0.688282
CCP110	0.176391	0.720383	0.0685474	0.814653	-0.0150265	0.905366	0.0179626	0.556404
CCPG1	0.160324	0.0895377	0.667052	0.0625463	0.676409	0.0504227	-0.561042	0.511947
CCR1	0.993724	0.518185	1.18814	0.151141	1.09093	0.257175	-0.288801	0.229549
CCZ1	-1.03986	0.0684784	-0.876675	0.137216	-0.958265	0.0857566	0.866657	0.212067
CCZ1B	1.13063	0.753193	0.303485	0.848684	0.27433	0.915831	0.529137	0.100789
CD109	-0.298168	0.131207	0.0740886	0.629757	-0.0588922	0.534576	-0.353675	0.853895
CD109	1.23065	0.0639521	0.233428	0.330794	0.288794	0.0946805	-0.343054	0.0205863
CD160	0.40915	0.775721	0.197891	0.879182	0.642237	0.901199	0.187148	0.6332
CD160	0.597167	0.887046	0.10219	0.823673	0.516221	0.587626	0.330203	0.767576
CD180	0.240621	0.604449	0.94482	0.133145	0.865153	0.252065	0.168473	0.437467
CD19	0.0867925	0.58171	-1.05752	0.104435	-0.243152	0.307229	-0.237763	0.372837
CD2	0.143744	0.374523	-0.53876	0.383019	-0.189522	0.953996	-0.36638	0.851804
CD27	-0.0342211	0.607983	-0.40627	0.459734	-0.354735	0.727507	0.187345	0.518699
CD28	-0.214541	0.638683	-1.17991	0.0119273	-0.736664	0.050067	-0.105035	0.262884
CD2AP	-0.458121	0.861336	0.310456	0.728693	-0.215182	0.776539	0.500818	0.738564
CD36	-0.24384	0.52311	-0.349919	0.396316	-0.279061	0.403443	0.521334	0.420437
CD36	-0.0964646	0.816516	-0.694116	0.673978	0.0985442	0.872004	-0.315942	0.113416
CD36	0.84332	0.28454	0.100267	0.913664	0.471794	0.626988	0.068229	0.817006
CD36	-0.181742	0.994347	-0.170343	0.631963	-0.207569	0.817838	0.0926838	0.289507
CD38	0.27007	0.245223	0.233103	0.853431	0.311253	0.52789	0.331535	0.0916112
CD40	-0.328847	0.499025	0.180239	0.780087	0.214629	0.780079	0.807817	0.838571
CD40LG	-0.488899	0.761706	-0.727152	0.0423801	-0.755252	0.219195	0.143393	0.458741
CD44	-0.814971	0.22659	-0.333499	0.250501	-0.366343	0.1879	-0.164044	0.498926
CD44	-0.168505	0.896065	-0.287419	0.150826	-0.239947	0.461118	0.32421	0.869172
CD44	0.000625956	0.996799	-0.343965	0.452049	-0.17167	0.649689	-1.2181	0.0894811
CD5	-0.919082	0.0498877	0.26325	0.882808	-0.273865	0.276756	-0.180484	0.13992
CD5L	-0.897765	0.014911	-1.30925	0.00321117	-0.990354	0.00126555	-0.249681	0.978684
CD70	-0.0244389	0.920735	0.396117	0.426371	0.144832	0.625841	0.139704	0.616479
CD79A	-0.0771846	0.923441	-0.308981	0.277613	-0.300578	0.304482	0.187436	0.807421
CD9	0.178141	0.168531	-0.567879	0.523485	-0.307174	0.454593	0.39101	0.568311
CD9	-0.915731	0.00618788	-1.02132	0.0205596	-0.962883	0.0129523	0.632758	0.910285
CD99	0.477796	0.438041	0.802709	0.22644	0.821741	0.294344	-0.204869	0.280093
CDAN1	0.792353	0.118824	0.286334	0.130662	0.274118	0.068504	0.648606	0.0587215
CDC123	1.29566	0.0557531	0.608449	0.206574	0.455182	0.110302	-0.12637	0.811698
CDC16	-0.43151	0.167119	-1.283	0.0161088	-0.892487	0.0181983	0.0808701	0.740193
CDC20	0.808881	0.23247	0.648043	0.105739	0.728462	0.119221	-0.199145	0.543497
CDC23	-0.0989624	0.97348	-0.273687	0.676259	-0.165141	0.798548	0.391624	0.424722
CDC26	-0.200265	0.487151	-0.218535	0.859046	-0.336163	0.336727	0.725103	0.104458
CDC27	-0.623224	0.736692	0.292038	0.810346	0.0545322	0.927597	-0.186438	0.930961
CDC34	0.837354	0.112341	0.964596	0.06331	0.65326	0.0552798	-0.25546	0.965901
CDC37	0.178463	0.332962	-0.244812	0.749328	-0.162712	0.482951	0.212085	0.46487
CDC37L1	-0.208776	0.132338	-0.69217	0.18118	-0.411931	0.0817937	0.947268	0.00558029
CDC42	-0.757214	0.116557	-0.125833	0.671533	-0.360735	0.423891	0.278531	0.890624
CDC45	-0.742471	0.0163842	-1.33742	0.0282067	-0.683783	0.0660988	0.152561	0.782799
CDC45	0.867835	0.0654257	0.40118	0.451808	0.6995	0.119323	-0.505724	0.183058
CDC5L	-1.03066	0.352482	-0.138924	0.586812	-0.584792	0.297937	0.25581	0.563849
CDC6	0.383904	0.988298	0.331075	0.484699	0.352183	0.980075	-0.257414	0.600552
CDC73	0.478054	0.0955952	0.104141	0.771415	0.173522	0.442231	0.795567	0.465445
CDCA2	0.270872	0.656797	0.288846	0.962033	0.334387	0.854149	-0.137232	0.539976
CDCA3	0.177428	0.711579	-1.19835	0.325729	-0.122347	0.866523	0.262786	0.908098
CDCA5	0.302382	0.460903	-0.537308	0.175137	-0.386732	0.757318	0.699921	0.674893
CDCA8	0.140216	0.492708	0.218116	0.360455	0.179166	0.393167	0.483824	0.082801
CDH1	-0.385583	0.866229	-0.411816	0.659768	-0.346355	0.642775	-0.787829	0.118288
CDH11	-0.459524	0.229327	-0.699591	0.803401	-0.432054	0.388345	-0.244512	0.354821
CDH13	0.128017	0.326479	-0.288249	0.926386	-0.256986	0.679819	0.174181	0.290408
CDH2	-0.49957	0.474798	-0.97041	0.245632	-0.514342	0.186396	0.33949	0.554182
CDH4	-0.291972	0.420549	-1.41525	0.0971171	-1.04572	0.0867712	0.185985	0.640238
CDIP1	-0.138338	0.820225	-0.374836	0.213954	-0.23889	0.298007	0.460529	0.2956
CDIP1	-0.341766	0.358717	0.106154	0.685194	0.0935195	0.781741	0.179426	0.813839
CDIP1
CDIP1	-0.248624	0.967738	-0.125953	0.635134	-0.356503	0.758914	-0.19649	0.664688
CDIPT	0.133161	0.331071	0.725522	0.131007	0.214729	0.158289	-0.511453	0.710936
CDIPT	0.447634	0.0432834	0.749519	0.0813528	0.710463	0.0411931	-0.798813	0.177974
CDK2AP1	-0.238674	0.388547	-0.178869	0.837744	-0.113016	0.804978	-0.29769	0.841338
CDK5RAP2	0.284126	0.186078	1.39702	0.00455774	0.665485	0.0751088	0.121349	0.379852
CDPF1	0.251875	0.344237	0.710459	0.387563	0.403238	0.363343	-0.1309	0.769147
CDPF1	0.0800291	0.972429	0.773135	0.297021	0.22616	0.562575	-0.155684	0.899904
CDR1	0.0958748	0.568814	-0.0601958	0.872562	0.2444	0.730281	-0.588102	0.32448
CDR2	0.312019	0.0179879	-0.151715	0.611213	0.28521	0.124671	-0.756672	0.218811
CDT1	0.800538	0.235426	0.475368	0.346246	0.97425	0.176961	0.395047	0.408449
CDX2	-0.461857	0.351379	-0.391133	0.476343	-0.374015	0.354176	-0.579796	0.18564
CEBPA	-0.0254123	0.471235	-0.333653	0.520375	-0.20434	0.576999	0.351724	0.20257
CEBPB	-1.65824	0.513556	-0.0503567	0.873523	-0.254495	0.355836	0.854946	0.108385
CEBPG	0.426494	0.353348	0.785714	0.184768	0.543036	0.130356	-0.479437	0.274324
CEBPG	-0.838623	0.232895	0.276435	0.596742	-0.234067	0.652062	0.596322	0.248909
CENPE	0.18043	0.497273	0.535369	0.149827	0.357899	0.209948	-0.0958432	0.61628
CENPF	0.250931	0.363156	-0.458788	0.511928	0.0481429	0.565681	-0.447403	0.839409
CENPI	0.142169	0.821978	-1.15003	0.109815	-0.784002	0.137593	0.551378	0.194827
CENPJ	-0.440951	0.194162	0.0334469	0.960361	-0.226559	0.542105	0.923207	0.230672
CENPL	0.234869	0.546406	-0.701449	0.551905	-0.436511	0.421624	0.335898	0.362237
CENPM	0.225142	0.943086	0.195777	0.704221	0.090496	0.770265	0.697454	0.243662
CENPN	0.447539	0.513039	0.263604	0.620348	0.360702	0.56278	0.0119668	0.861964
CENPQ	1.162	0.0586001	0.416336	0.23243	1.01901	0.155423	0.992824	0.18387
CENPU	-0.0231802	0.73988	0.255864	0.859654	0.193451	0.800694	-0.195484	0.737256
CENPV	-0.9121	0.752873	-1.25994	0.305017	-1.04568	0.480225	-0.318114	0.865518
CEP128	-0.447687	0.720459	-0.587865	0.39942	-0.396568	0.403936	-0.136536	0.733989
CEP128	0.00224165	0.512469	0.431681	0.523068	0.141797	0.948703	0.0877398	0.280949
CEP135	1.0309	0.0501952	0.0691797	0.637052	0.265878	0.281991	0.718739	0.0390096
CEP152	0.86316	0.283601	0.0948188	0.532042	0.106069	0.855809	0.4362	0.0922562
CEP192	-0.0986045	0.34659	0.359202	0.894881	-0.0339019	0.707507	0.123401	0.893459
CEP250	0.120277	0.794167	0.151208	0.964742	-0.270992	0.793569	-0.29161	0.939057
CEP290	-0.042067	0.892543	-0.674864	0.214727	-0.358465	0.35856	-0.0307712	0.918494
CEP290	0.264733	0.715878	0.211328	0.603715	0.23803	0.640975	0.169164	0.557035
CEP290	-0.00481788	0.488445	-0.296113	0.198345	-0.30815	0.146712	-0.11006	0.289098
CEP350	-0.282109	0.411592	-0.540938	0.854739	0.198671	0.991225	0.379563	0.613892
CEP41	-0.443925	0.237645	0.107447	0.992057	-0.166597	0.713412	0.603435	0.330076
CEP55	-0.150284	0.818258	-0.574247	0.514543	-0.15433	0.987849	-0.33055	0.694537
CEP57	0.858298	0.228024	-0.084019	0.926403	0.0981425	0.981637	0.68461	0.266785
CEP63	-0.166578	0.257091	-0.8036	0.0725625	-0.354787	0.0530985	1.16472	0.147816
CEP68	-0.406596	0.966716	0.0622701	0.567042	-0.024259	0.716701	-0.321217	0.57166
CEP70	-0.309256	0.386631	0.144139	0.939309	-0.149396	0.557272	-0.82132	0.0316358
CEP72	-0.57534	0.0328544	-0.395557	0.254359	-0.139703	0.216271	0.551955	0.385285
CEP76	0.213973	0.496472	-0.0460578	0.709426	0.0723957	0.380356	0.598016	0.854184
CEP78	1.1204	0.0606089	1.31713	0.00523343	1.21877	0.0102519	0.066731	0.860391
CEP78	0.649193	0.425514	0.840839	0.286266	0.743763	0.356598	-0.244777	0.298818
CEP78	-0.0993179	0.684158	-0.145337	0.838314	-0.110966	0.637647	0.0899958	0.444105
CES3	-0.310388	0.55598	-0.665567	0.397985	-0.767083	0.440358	-0.0490907	0.330573
CES5A	0.401452	0.751273	-0.511862	0.720238	0.122521	0.960615	0.205054	0.949853
CES5A	-0.314395	0.931814	0.308803	0.825078	-0.228647	0.940769	0.74238	0.0333015
CETN1	-0.0939519	0.676423	-0.204227	0.971574	-0.156171	0.913634	0.523302	0.388377
CETN2	0.146503	0.588232	-0.246243	0.826483	0.0243456	0.755084	0.768915	0.111079
CETN3	-0.0424192	0.169495	-0.344873	0.287962	-0.454908	0.088637	0.101302	0.928162
CFP	-0.628306	0.141366	-0.487772	0.678177	-0.466969	0.54402	0.16672	0.607809
CFP	0.207552	0.44247	-0.532034	0.235866	0.214464	0.999609	-0.226994	0.835556
CGB	-0.255543	0.480452	-0.3663	0.246183	-0.463335	0.170038	0.309068	0.68655
CGB5	-0.0684581	0.461052	-1.34231	0.24873	-0.101865	0.394739	-0.0559099	0.688387
CGREF1	-0.161114	0.84225	0.152196	0.760318	-0.0554102	0.947209	0.587054	0.724218
CGRRF1	0.777967	0.733127	-0.208125	0.335909	-0.250253	0.695632	0.267558	0.511947
CHAF1A	0.114366	0.579042	-0.181734	0.681852	-0.0107696	0.992242	0.762836	0.128259
CHAF1B	0.61611	0.559163	-0.247483	0.795665	-0.187195	0.856333	0.453263	0.485351
CHAT	1.45583	0.100531	0.690173	0.390121	0.209121	0.266645	0.407018	0.445464
CHAT	0.0807419	0.633658	-0.269539	0.22497	-0.0943984	0.355777	-0.103087	0.786979
CHAT	-0.377942	0.376199	-0.35339	0.253984	-0.347694	0.249915	-0.508191	0.88528
CHD8	-0.0574072	0.844952	-0.84423	0.347343	-0.168893	0.807836	0.436226	0.0896234
CHD8	0.243071	0.347815	0.320129	0.416326	0.146753	0.445038	0.227294	0.774528
CHD8	0.263597	0.202253	-0.49478	0.623283	-0.294466	0.331765	0.504546	0.186161
CHD9	-0.258331	0.851483	0.138158	0.565423	-0.218527	0.805433	0.829772	0.0552744
CHD9	-0.235956	0.303305	-0.448556	0.322059	-0.262533	0.110938	-0.385551	0.382398
CHFR	-0.380941	0.633571	-0.315349	0.739296	-0.348145	0.712821	-0.314192	0.404035
CHI3L1	0.255235	0.633511	0.254934	0.830184	0.255084	0.646013	-1.11068	0.470217
CHIC2	0.226283	0.599029	-0.34393	0.662384	0.0498391	0.97018	0.749521	0.0377134
CHL1	-0.818039	0.633871	-0.0698405	0.661688	-0.243485	0.645532	0.164193	0.104186
CHN1	-0.561694	0.822576	-0.481947	0.261873	-0.455971	0.592474	-0.0933434	0.712954
CHP2	0.820382	0.327068	0.216113	0.213326	0.58432	0.157745	0.280209	0.606519
CHPF	0.218384	0.212255	0.84407	0.0283979	0.693306	0.0417783	0.125949	0.953338
CHST1	0.258932	0.282274	0.881363	0.0297522	0.697017	0.0639394	-0.202737	0.595363
CHST12	-0.202054	0.658995	0.290356	0.541319	0.283288	0.675975	-0.375979	0.819542
CHST13	0.113154	0.838352	-0.234488	0.834651	0.13685	0.89381	0.60965	0.406122
CHST14	-0.472251	0.0932914	-0.884679	0.167513	-0.856992	0.117584	0.334474	0.297785
CHST4	-0.0470596	0.801721	0.407025	0.964742	0.0954895	0.942238	0.274262	0.796817
CHST4	-0.239267	0.476006	0.55139	0.0608192	0.269876	0.351907	-0.237969	0.794078
CHST6	0.346408	0.785614	0.482944	0.387126	0.352836	0.421624	-0.572541	0.667523
CHST6	0.269273	0.423716	0.273991	0.556432	0.229426	0.4204	-0.000309055	0.814433
CHST7	0.838606	0.625787	-0.183443	0.240004	-0.0924496	0.0886233	-0.296417	0.780165
CHSY3	0.257951	0.284924	0.293711	0.412223	0.584423	0.290938	0.754268	0.518965
CIB1	-0.45649	0.171053	-1.59464	0.0218116	-0.407284	0.13956	0.0583016	0.220439
CIC	0.303404	0.778653	0.320636	0.52296	0.270182	0.892102	0.74287	0.482374
CIC	0.156047	0.723829	-1.63889	0.0470785	-0.598415	0.301017	0.170098	0.379617
CIDEA	0.306857	0.628058	0.796947	0.125017	0.350324	0.183034	0.420826	0.152856
CIDEB	0.292477	0.120175	0.979699	0.0640192	0.793506	0.0961603	-0.0128849	0.769775
CIDEB	0.429965	0.663272	0.985698	0.153667	0.285591	0.406389	0.37422	0.846163
CIDEC	-0.990745	0.20057	-0.22632	0.872619	-0.404051	0.54402	0.0835896	0.719673
CIDEC	-0.159123	0.526497	-0.323902	0.508027	0.119211	0.959772	-0.0660328	0.941605
CIITA	-0.013473	0.88304	0.460396	0.861071	0.391726	0.820732	-0.647136	0.128907
CILP2	-0.33232	0.718172	0.492333	0.812807	-0.129947	0.743506	-0.186331	0.976062
CITED2	-0.0546243	0.850064	0.200441	0.553521	0.106006	0.768144	0.741059	0.00386556
CITED2	-0.136486	0.389502	0.0713104	0.943122	0.0747861	0.478971	0.330477	0.20898
CITED2	-0.186625	0.81967	0.109001	0.29303	0.110149	0.442928	-0.287888	0.059653
CKAP2	0.628937	0.0382214	1.01804	0.0927553	1.09535	0.0414456	0.226364	0.502848
CKAP5	0.142704	0.651198	-0.00290343	0.839904	0.130154	0.940835	-0.184119	0.921247
CLASP1	-0.487137	0.279316	-0.347164	0.18039	-0.245744	0.141956	-0.562991	0.263938
CLASP2	0.113938	0.683935	-0.243741	0.516493	-0.206515	0.859405	0.780822	0.112131
CLASP2	0.431289	0.52445	0.997498	0.144486	0.725213	0.219003	-0.239916	0.33899
CLASP2	-0.588183	0.0566673	-0.176469	0.553317	-0.382326	0.252195	0.920489	0.187408
CLASP2	-0.418469	0.662275	-0.480448	0.0144602	-0.894229	0.0644808	0.231615	0.169658
CLASRP	0.311697	0.769938	-1.03019	0.0376994	-0.613109	0.0827363	0.376905	0.299218
CLDN3	-0.405464	0.998936	0.133894	0.727	0.025098	0.894625	0.37496	0.357688
CLDN4	-0.701551	0.0494185	0.255361	0.88274	-0.470456	0.307535	-0.0271042	0.545692
CLDN4	0.348132	0.511066	1.29413	0.0065015	0.94556	0.0898201	-0.135635	0.759024
CLDN4	-0.634883	0.148531	-0.464057	0.63725	-0.432814	0.298901	-0.284436	0.612084
CLDN5	0.940252	0.195725	-1.24035	0.00545623	-1.00773	0.00708358	1.6218	0.0438638
CLDN5	-1.13881	0.158822	-1.05629	0.100212	-1.093	0.110263	-0.101352	0.281132
CLEC2B	0.395431	0.362823	0.0170258	0.417882	0.0985013	0.470696	-0.140095	0.607505
CLGN	0.498417	0.121181	0.829934	0.314049	0.822477	0.18122	-0.442742	0.223556
CLGN	0.282462	0.481731					-0.451687	0.244669
CLGN	-0.34505	0.354083	-0.143147	0.645752	-0.244098	0.473283	0.347513	0.239825
CLGN	0.345701	0.861128	-0.219797	0.516493	0.206098	0.775042	0.278102	0.268969
CLGN	-0.0692603	0.989341	0.173873	0.896978	-0.0828615	0.993912	0.0132989	0.687271
CLIC2	0.262126	0.958989	-0.214269	0.780986	-0.122281	0.838052	-0.000284124	0.795144
CLIC5	0.155118	0.814714	-0.608814	0.858097	-0.439908	0.894502	-0.361264	0.12063
CLIC6	0.118969	0.71193	-0.0651698	0.352406	0.364568	0.230603	-0.478163	0.261409
CLP1	0.0976925	0.444505	-0.0599987	0.99755	0.038069	0.628813	0.717281	0.309833
CLP1	-1.05751	0.0192334	-1.11378	0.00333022	-1.01912	0.00309795	0.217379	0.363609
CLSPN	-0.0295005	0.84236	-0.30805	0.822557	-0.182997	0.879232	-0.0455971	0.685355
CLTC	-0.429401	0.359721					0.214717	0.683401
CLTCL1	0.0914528	0.70287	-0.269015	0.543768	-0.0836572	0.590171	0.788867	0.0732345
CLU	0.440647	0.0423665	0.851827	0.0940923	0.548666	0.0322373	0.0985464	0.374167
CLU	0.665974	0.0975433	0.221006	0.76723	0.320046	0.21052	0.646734	0.341391
CLYBL	0.0352348	0.628373	0.609371	0.50441	0.11565	0.455505	-0.149521	0.655583
CMBL	0.341092	0.367971	-0.985657	0.0418957	-0.150732	0.469517	0.446692	0.09337
CMYA5	0.201498	0.985204	-0.224957	0.333051	-0.146682	0.582227	-0.333011	0.725193
CNBP	-0.185077	0.724247	-0.185124	0.512546	-0.178143	0.546739	0.880038	0.0192139
CNKSR2	-0.201076	0.710875	-0.180328	0.890935	-0.421873	0.845943	0.234555	0.0975291
CNOT2	1.02975	0.0538675	0.185656	0.920702	0.340827	0.479179	0.733514	0.750679
CNOT6L	0.364026	0.179076	0.702722	0.340318	0.449532	0.24501	-0.242605	0.861317
CNOT8	-0.182591	0.814629	-0.422563	0.291046	-0.0679592	0.796912	0.133321	0.499301
CNOT8	0.707767	0.0320093	0.618116	0.15311	0.550456	0.096883	0.00429002	0.96399
CNOT8	0.538375	0.071108	0.797689	0.121487	0.684666	0.116454	-0.284198	0.318971
CNOT8	0.273118	0.553521	0.0546296	0.878769	0.182611	0.892404	0.0465004	0.813808
CNP	0.162079	0.820547	-0.210161	0.909502	-0.179729	0.879724	-0.160596	0.801504
CNPY4	0.329636	0.959235	0.662769	0.205202	0.718816	0.64986	0.412312	0.835862
CNTF	-0.233306	0.676785	-1.04487	0.0348151	-0.627757	0.0505314	0.165192	0.0662108
CNTN1	0.158977	0.855182	0.438947	0.296404	0.192171	0.71274	0.503508	0.242362
CNTN1	0.453868	0.547307	0.288172	0.36151	0.277576	0.340109	-0.00839248	0.606232
CNTN3	-0.205377	0.858543	-0.269598	0.442933	-0.322534	0.424459	-0.356692	0.18171
CNTN4	0.258325	0.592572	0.346366	0.985493	0.209607	0.630775	-0.483321	0.357772
CNTN4	0.36374	0.836706	-0.0606556	0.787211	-0.297494	0.776763	0.175544	0.819222
CNTN4	0.214059	0.893709	-0.730013	0.105905	-0.507417	0.517441	-0.253249	0.45068
CNTN5	0.674216	0.364095	0.218386	0.5637	0.287312	0.398608	0.192294	0.472437
CNTN5	-0.385325	0.892709	0.00999746	0.911786	-0.415857	0.829171	0.609031	0.0368217
CNTN6	0.323636	0.131086	-0.225046	0.195118	0.0384495	0.875091	-0.212009	0.890027
CNTRL	-0.293671	0.409165	0.192311	0.845152	-0.139477	0.551915	-0.0256397	0.555532
CNTRL	-0.680266	0.374284	0.133609	0.872427	-0.354905	0.61007	1.05032	0.0748346
CNTROB	-0.142882	0.591945	0.291661	0.841269	0.13886	0.785041	0.121882	0.814752
CNTROB	-0.114729	0.984752	-0.596047	0.626418	-0.252513	0.689058	0.163007	0.718171
COASY	0.281993	0.75875	0.419914	0.626796	0.28034	0.65806	0.57055	0.386217
COCH	0.0235953	0.987894	-0.351323	0.876944	0.35964	0.940343	0.14577	0.907067
COL11A1	0.374699	0.760887	-0.973706	0.235154	-0.702508	0.267024	-0.218796	0.387344
COL18A1	0.339943	0.889007	0.848447	0.772483	0.35194	0.835838	0.481928	0.127507
COL19A1	0.252635	0.2394	1.1142	0.115965	0.488486	0.102794	0.237925	0.96735
COL1A1	-0.915613	0.235342	-1.03965	0.111658	-0.691489	0.121753	0.173971	0.570351
COL1A2	0.641365	0.14259	0.439185	0.183313	0.701231	0.0853717	-0.571576	0.560484
COL3A1	0.3162	0.634695	-0.267543	0.829647	0.269657	0.789302	-0.54852	0.468645
COL4A1	0.684536	0.160825	-0.267656	0.691722	0.291114	0.665129	-0.189791	0.616609
COL4A2	0.776064	0.417795	-0.00417971	0.759728	0.169031	0.526906	0.363436	0.669618
COL4A3	0.758853	0.463575	1.19841	0.160813	0.714884	0.236133	0.716106	0.289658
COL4A4	-0.106989	0.209406	-0.171349	0.972702	-0.137674	0.573851	-0.763476	0.148731
COL4A6	-0.367605	0.286065	-0.284697	0.612841	-0.288504	0.364268	0.308027	0.441602
COL5A1	-0.529583	0.346392	0.467672	0.37754	-0.141688	0.866192	0.433236	0.518433
COL5A3	0.375952	0.148349	-0.735931	0.287962	-0.181647	0.874739	-0.251767	0.699208
COL6A2	0.456569	0.0995225	1.07206	0.150954	0.996002	0.101055	0.213919	0.109457
COL7A1	0.249338	0.277398	0.189642	0.170307	0.16301	0.183338	-0.157371	0.538327
COL9A3	-0.318513	0.827522	0.200413	0.685568	0.068695	0.789242	0.586042	0.280459
COMMD1	-0.081251	0.43016	-0.116063	0.386863	-0.136569	0.226255	-0.147919	0.733592
COMMD4	-0.437948	0.672275	-0.197201	0.227503	-0.45423	0.329295	0.0869915	0.746801
COMMD5	0.206912	0.531154	-0.779482	0.269589	0.131839	0.457179	-0.0247385	0.280652
COMT	0.663715	0.26564	0.324978	0.22023	0.798198	0.217621	0.11716	0.126134
COMT	0.240677	0.391106	-0.332722	0.379483	-0.0625733	0.870435	0.223452	0.391896
COMT	0.834544	0.567605	0.971592	0.217439	0.811389	0.264825	-0.20496	0.143975
COPS2	0.832285	0.0411369	0.502844	0.0422526	0.478801	0.0256418	0.162615	0.76078
COPS5	0.753063	0.269576	0.289285	0.65336	0.366504	0.705828	0.231676	0.772493
COQ6	-0.08192	0.900543	-1.92744	0.0857817	-0.820197	0.493654	-0.141559	0.9675
CORO6	0.310612	0.676168	-0.594334	0.0656627	-0.263079	0.135408	0.138455	0.789644
CORO6	0.684737	0.320155	0.774377	0.0235826	0.70579	0.0799983	0.604289	0.267244
COX19	0.163502	0.112312	-0.34631	0.463713	0.0877129	0.352572	0.688537	0.343374
COX4I1	0.401992	0.51238	0.0359387	0.64247	0.117997	0.980856	-0.578529	0.0925268
COX6B1	0.2071	0.308132	1.23054	0.346	0.442861	0.298961	0.436109	0.616609
COX6B1	0.0674223	0.630492	-0.500128	0.238094	-0.491519	0.190961	-0.335448	0.162116
COX6C	-0.646247	0.184135	-1.50589	0.0928658	-1.07607	0.100926	0.798569	0.259927
COX6C	0.00431313	0.915814	-0.0760755	0.494941	-0.0677066	0.713049	-0.786905	0.0166008
COX6C	-0.906661	0.213319	-1.35751	0.0784512	-1.08936	0.0386356	-0.792095	0.0255262
CPAMD8	0.858078	0.214498	0.260477	0.679145	0.179916	0.536305	0.0462895	0.643475
CPNE8	1.29561	0.0210502	1.51697	0.0149181	1.10618	0.0180485	0.259327	0.255927
CPT1A	-0.100454	0.672527	-0.513614	0.281755	-0.707135	0.275461	0.483732	0.275664
CPT1A	-0.316249	0.361985	-0.248997	0.0630298	-0.141564	0.096345	-0.692773	0.221093
CPT1B	0.0486063	0.52958	0.585795	0.611929	0.278847	0.450468	0.151188	0.786476
CPT1B	0.00471291	0.983994	0.0304843	0.961026	0.0175986	0.950162	-0.443935	0.418798
CPT1B	0.234881	0.401718	0.121272	0.798574	0.173907	0.641712	-0.132521	0.770101
CPT1B	-0.78696	0.132395	-0.240879	0.644106	-0.352998	0.277168	-0.25271	0.991801
CREB1	0.362304	0.65808	0.708725	0.0258052	0.499748	0.196114	0.636714	0.565527
CREBBP	-0.236167	0.782199	0.165013	0.751172	-0.023865	0.859697	0.318322	0.497622
CRISPLD1	0.0686897	0.48197	-0.0159985	0.773519	-0.00742083	0.79713	-0.489011	0.168625
CRK	0.112897	0.694445	-0.364008	0.662619	0.208472	0.682386	-0.252851	0.783952
CRKL	-0.267878	0.617688	-0.340654	0.441058	-0.35112	0.497209	-0.13529	0.666028
CRNKL1	0.519869	0.536414	0.551167	0.589901	0.375889	0.850042	-0.620799	0.64112
CROCC	0.374189	0.523892	-0.614343	0.137097	-0.19645	0.427305	-0.243371	0.875551
CRTC1	-0.324219	0.299404	-1.296	0.030797	-0.614526	0.0281116	0.201083	0.3137
CRYL1	0.596788	0.254083	-0.19274	0.423869	0.407488	0.224382	0.384594	0.968882
CSAG2	-0.411925	0.353922	-1.42391	0.012732	-0.986964	0.0775493	0.227363	0.699513
CSAG2	-0.295593	0.765663	-0.425021	0.487996	-0.444295	0.592478	-0.294207	0.491253
CSF1	-1.13968	0.480989	-0.33878	0.304725	-0.77309	0.399346	-0.000447278	0.873203
CSF1	-0.329352	0.200837	-0.288922	0.412724	-0.388691	0.172383	-0.153497	0.700257
CSF1	0.573285	0.126587	0.103604	0.528864	0.276018	0.735367	0.074405	0.268739
CSF2	0.253881	0.902367	0.122876	0.368914	0.147543	0.548219	-0.0163943	0.590247
CSF3	-0.364287	0.835718	-0.200895	0.177429	-0.301874	0.447534	0.802421	0.223869
CSF3R	0.23668	0.802991	-0.0694239	0.75282	0.239195	0.70794	0.347726	0.746428
CSF3R	-0.149145	0.972368	-0.379983	0.894402	-0.329951	0.976746	0.288083	0.376019
CSF3R	0.368803	0.781857	0.383187	0.379095	-0.0584218	0.571204	-1.32719	0.010313
CSGALNACT2	-0.113758	0.117979	0.566039	0.46791	-0.038634	0.760997	0.158969	0.387796
CSMD3	-0.626562	0.410889	-0.229026	0.68731	-0.241762	0.498371	-0.342652	0.760365
CSPP1	-0.390051	0.740742	0.105141	0.987031	-0.110857	0.884818	0.374503	0.584585
CSPP1	0.0152372	0.509238	0.386268	0.344777	-0.0606297	0.988669	-0.76533	0.231954
CSRNP1	0.501217	0.128162	1.58523	0.43334	1.11794	0.185612	0.315147	0.263995
CSRNP1	-0.711577	0.510301	-1.23474	0.0537146	-0.873572	0.111242	0.323079	0.896326
CSRP2BP	-0.304865	0.286077	-0.742461	0.439553	-0.216479	0.432416	0.481408	0.103139
CST3	0.23261	0.482952	-0.278779	0.601226	0.762984	0.290806	-0.336248	0.996542
CST3	0.00415836	0.881637	0.756176	0.688015	0.463353	0.809985	-0.230912	0.499476
CST4	0.0302925	0.715732	0.680436	0.620415	0.0826903	0.856073	0.244154	0.809651
CST5	-0.774336	0.0708731	-0.650643	0.885589	-0.661959	0.442237	0.127034	0.691437
CST7	0.198362	0.466325	-0.166417	0.236759	-0.164716	0.539479	-0.0985054	0.688464
CST8	0.917424	0.0552429	1.06743	0.20623	0.971026	0.155708	0.482714	0.311074
CSTA	1.04783	0.106826	1.3982	0.143527	0.945469	0.100098	0.783005	0.598744
CSTB	-0.566425	0.3372	-0.761533	0.697197	-0.681114	0.584897	0.214134	0.253085
CTAG1A	0.722141	0.143179	0.118197	0.606792	0.519455	0.249915	-0.17043	0.797108
CTAG1B	0.319613	0.370228	0.906193	0.202138	0.695915	0.177923	-0.386998	0.409584
CTAG2	1.15708	0.141176	-0.645298	0.20485	-0.122597	0.581303	0.689989	0.632756
CTBP1	0.639537	0.673396	0.251526	0.947135	0.49139	0.817862	-0.261218	0.0705519
CTBP2	-0.607477	0.482637	0.238604	0.233021	-0.140152	0.977878	0.321363	0.39002
CTBP2	-0.105577	0.903716	-0.400804	0.706848	-0.331655	0.565695	0.226218	0.840265
CTBP2	0.0475825	0.792721	-0.145249	0.898238	-0.0437139	0.958947	-0.117549	0.853982
CTCF	1.40635	0.0584187	1.01494	0.00502457	0.880069	0.0168114	0.0136908	0.837876
CTGF	-0.147208	0.504569	0.37506	0.65348	0.206214	0.977731	1.02643	0.00610662
CTHRC1	0.134557	0.686786	0.425906	0.833517	0.316853	0.435908	0.284968	0.622643
CTNNA1	0.348561	0.677401	-0.253768	0.620348	-0.501754	0.278056	0.372153	0.204082
CTNNA2	-0.408763	0.390103	-0.93913	0.108609	-0.669654	0.0854665	0.0276483	0.955498
CTNNA2	-0.274791	0.859241	-0.340839	0.720913	0.0963776	0.725499	0.249103	0.986554
CTNNA2	0.626225	0.382089	-0.213877	0.71385	0.0166829	0.901367	-0.282505	0.614502
CTNNA3	0.0845108	0.930934	0.561589	0.327012	0.30774	0.472401	-0.662823	0.0746295
CTNNA3	-0.928834	0.0317767	-0.123135	0.0400976	-0.261379	0.016792	0.31707	0.280845
CTNNB1	0.387885	0.490877	0.609729	0.0575109	0.563429	0.121087	0.287162	0.120515
CTNNB1	0.259754	0.735336	-0.517841	0.137455	-0.384489	0.384325	0.256079	0.355676
CTNND1	-0.995165	0.0223432	-0.837094	0.0449758	-0.707603	0.0450311	-0.621167	0.218131
CTNND1	0.102403	0.910063	-0.163245	0.810357	-0.14179	0.827125	-0.211135	0.830103
CTNND2	0.393237	0.195572	0.404518	0.453732	0.166432	0.159654	-1.0098	0.512592
CTSB	0.966108	0.254824	0.469464	0.561873	0.879518	0.362523	-0.756934	0.844673
CTSD	0.15357	0.875407	0.990424	0.209371	0.64645	0.508388	-0.982296	0.158566
CUL1	0.363655	0.956658	-0.143596	0.582485	0.327248	0.871412	0.409393	0.131345
CUL1	0.269897	0.48225	0.562418	0.391343	0.507026	0.391183	0.278177	0.475026
CUL1	-0.149941	0.561979	0.104176	0.87526	0.0319493	0.842203	-0.41635	0.15267
CUL1	-0.100507	0.676357	-0.302614	0.346566	-0.201561	0.421578	-0.151371	0.501625
CUL2	0.82935	0.712831	-0.205622	0.522824	-0.234544	0.450265	-0.0776572	0.987993
CUL2	-0.195245	0.470246	-0.804418	0.2475	-0.232963	0.535631	0.0252936	0.791911
CUL2	-0.0308285	0.428104	0.320377	0.838664	0.144774	0.572139	0.736641	0.080631
CUL3	0.0794186	0.935165	0.351391	0.587261	0.218081	0.753673	0.412143	0.107288
CUL4A	0.273157	0.375795	-0.201473	0.840667	0.188509	0.585725	0.132	0.94429
CUL4B	0.325706	0.0722913	0.189175	0.957193	0.37909	0.236564	0.983765	0.0660892
CUL5	-0.788889	0.808503	-0.467245	0.705972	-0.516229	0.990572	0.146694	0.828181
CUL7	0.197972	0.157804	-0.182677	0.505271	0.197746	0.352904	0.453409	0.443801
CUX1	0.264938	0.956402	0.182724	0.899854	0.116864	0.838722	-0.650659	0.868753
CUX1	-0.292474	0.83934	0.143349	0.997481	0.0383516	0.945176	0.568472	0.0762503
CUZD1	0.229342	0.389179	-0.106934	0.385218	0.0461766	0.313911	-0.0940893	0.826059
CUZD1	-0.33775	0.19146	0.0166798	0.657157	-0.529612	0.559965	0.33372	0.755965
CUZD1	-0.672776	0.198713	-0.313384	0.740238	-0.38232	0.373492	0.150254	0.784292
CXCL12	-0.879432	0.0988849	-0.911919	0.0491601	-0.791314	0.0283988	0.0556345	0.600215
CXCL14	-0.238882	0.915869	0.14897	0.669789	-0.197087	0.786539	-0.842804	0.00469927
CXCL2	-0.457255	0.701627	-0.39617	0.300802	-0.370112	0.556243	-0.165134	0.685913
CXCL5	-0.261961	0.356632	-0.00675411	0.330138	-0.0641078	0.164364	-0.667314	0.133739
CXCL9	0.769829	0.404207	-0.249288	0.45346	0.127868	0.672816	0.453348	0.503892
CXCR4	0.358849	0.990425	0.0949663	0.33055	0.111056	0.742464	-0.22534	0.205461
CXCR4	-0.242433	0.607394	-0.586569	0.39094	-0.735387	0.369867	0.117171	0.763185
CXorf22	0.155488	0.816926	0.553845	0.582105	0.357811	0.833703	0.60018	0.60478
CXorf36	0.376363	0.537329	0.216934	0.814955	0.296648	0.605408	-0.257748	0.197672
CYB5R3	-0.371263	0.229949	-0.596953	0.262147	-0.653309	0.198681	0.352645	0.560776
CYCS	-0.42809	0.195419	-0.369537	0.783551	-0.398813	0.317261	-0.242785	0.693812
CYLD	0.0197422	0.75235	-0.116089	0.749552	-0.086177	0.905849	0.319388	0.454291
CYP11A1	0.791852	0.123119	1.41695	0.0740565	1.09634	0.0759475	-0.233683	0.707138
CYP11B1	-0.745921	0.108505	-0.0242405	0.190238	-0.110269	0.0697869	0.358176	0.832479
CYP17A1	-0.94211	0.0390525	-0.672898	0.0107774	-0.662542	0.00833862	0.21287	0.394365
CYP19A1	-0.58796	0.797094	-0.396498	0.698992	-0.386902	0.670224	0.0552985	0.826734
CYP19A1	0.29705	0.982173	-0.220799	0.400536	-0.127503	0.45338	0.13033	0.138983
CYP19A1	-0.416603	0.430939	-0.0710507	0.671569	-0.120702	0.522694	0.233848	0.162803
CYP1A1	0.064712	0.987611	-0.379611	0.643356	-0.272763	0.593743	-0.216204	0.502636
CYP1A1	-0.187644	0.35698	-0.835898	0.0953208	-0.862745	0.0365686	0.464794	0.127606
CYP1A1	0.582022	0.223051					0.384931	0.30591
CYP1A1	-0.569001	0.167371	-0.358408	0.408979	-0.397482	0.254422	-0.0878965	0.690043
CYP1A2	0.872179	0.716677	0.725576	0.450523	0.522206	0.394148	0.388898	0.624734
CYP1B1	-0.24352	0.75864	-0.984584	0.309069	-0.689471	0.426993	-0.359334	0.787113
CYP21A2	0.688201	0.29091	0.663233	0.284995	0.53479	0.279712	0.616319	0.292013
CYP24A1	-0.400516	0.0523134	0.0816655	0.742527	-0.207378	0.284587	-0.776185	0.456625
CYP27B1	-0.361615	0.128008	-0.230624	0.955996	-0.297777	0.409381	0.302859	0.157235
CYP2A13	0.0580623	0.892335	0.322108	0.346815	0.432943	0.20311	0.289589	0.578668
CYP2A6	0.638618	0.0977993	0.699084	0.0876094	0.540555	0.126664	0.16784	0.757614
CYP2A7	0.225511	0.286305	-0.556447	0.934886	0.286814	0.383821	0.318081	0.608718
CYP2B6	0.319704	0.595328	-0.0988742	0.945054	0.0235702	0.961333	0.225049	0.897627
CYP2J2	0.287264	0.515246	0.68445	0.803373	0.505618	0.639472	0.511802	0.21894
CYP3A4	-0.0908193	0.825738	0.178425	0.619426	-0.0370633	0.769845	0.313389	0.124404
CYP51A1	-0.599937	0.473921	0.0426007	0.62218	-0.141609	0.943129	-0.397949	0.684655
DAB1	0.12048	0.509759	0.816823	0.0212078	0.679348	0.303101	0.306483	0.875875
DAB1	0.592529	0.0905912	0.0596888	0.618256	0.482537	0.247026	0.237964	0.0911379
DAB2	-0.239014	0.59065	-2.19925	0.0734037	-1.07133	0.207822	0.125625	0.730143
DAB2IP	0.145909	0.478144	1.14958	0.137134	0.375403	0.224008	0.211482	0.730488
DAB2IP	-0.595186	0.212031	-0.611805	0.30309	-0.694662	0.234445	0.782656	0.124427
DAB2IP	-0.0784452	0.645021	0.281792	0.845505	0.130324	0.732364	-0.263811	0.213557
DACT1	-0.734493	0.102765	0.292168	0.849037	-0.292536	0.558449	0.190631	0.657463
DAP	-0.0328646	0.659591	-0.377415	0.707902	-0.193541	0.832022	0.590413	0.120063
DAP3	0.50364	0.483401	-1.40622	0.500243	0.145119	0.778512	-0.376806	0.563977
DAXX	1.00594	0.25687	1.73145	0.783897	1.06072	0.631573	0.404095	0.49684
DBP	0.117189	0.269768	0.926393	0.0390869	0.704999	0.0914086	0.274129	0.184006
DCAF12L1	-0.331235	0.261321	0.0497658	0.721927	-0.129037	0.381165	0.592515	0.712341
DCAF12L2	0.152034	0.677439	0.438714	0.360248	0.295374	0.452391	0.327078	0.376542
DCAF12L2	-0.0634822	0.858812	0.562379	0.289701	0.249448	0.518361	0.282361	0.429306
DCAF12L2	-0.819478	0.0772121	-0.675009	0.4901	-0.747244	0.193208	-0.626714	0.0832622
DCAF4	0.517521	0.673396	0.542628	0.4708	0.563817	0.501152	0.264406	0.857586
DCC	-0.443919	0.357733	-0.656509	0.708794	-0.553329	0.757509	0.15958	0.984914
DCLRE1A	-0.130863	0.721434	-0.482388	0.413221	-0.217958	0.560335	0.125005	0.603408
DCLRE1A	-0.3242	0.69478	-0.601369	0.269718	-0.358608	0.382213	0.517466	0.421223
DCLRE1A	0.395858	0.183709	0.0533315	0.840048	0.239998	0.376162	-0.142722	0.924369
DCLRE1B	0.0273755	0.66664	0.521241	0.354188	0.166841	0.602193	0.559737	0.354393
DCLRE1C	-1.15709	0.0103998	-1.10092	0.189989	-0.658065	0.0311943	-0.154446	0.347178
DCN	0.904542	0.0161188	0.35194	0.5069	0.513828	0.162199	0.0720744	0.465185
DCN	0.285818	0.313106	0.38636	0.634836	0.336089	0.389236	-0.461496	0.0981496
DCN	-0.190489	0.450966	0.82957	0.618256	0.15904	0.781496	0.231857	0.114181
DCN	0.713799	0.216432	0.290778	0.725007	0.571413	0.30354	0.0934327	0.478779
DCT	0.130371	0.506959	0.290314	0.525981	0.0527069	0.94885	-0.0734531	0.967845
DCTN2	0.561537	0.161182	0.913519	0.0903196	0.706177	0.090616	-0.187725	0.920137
DCTN3	-0.361442	0.156805	0.232782	0.432198	-0.06433	0.76381	0.237411	0.388443
DCTN4	0.907288	0.0585415	-0.0373338	0.78598	0.289881	0.602836	0.314818	0.629403
DCX	-0.228317	0.542817	0.216111	0.611684	-0.00610284	0.990026	0.467393	0.246259
DCX	0.063655	0.815365	0.1036	0.76687	0.0836275	0.728921	0.190556	0.586495
DCX	0.0358786	0.909486	0.64995	0.229107	0.342914	0.389913	0.0570624	0.846936
DCX	-0.123796	0.960177	0.89264	0.44262	0.300628	0.63179	0.312086	0.385059
DCX	0.628034	0.206255	0.11051	0.821723	0.369272	0.365877	-0.0996477	0.762204
DCX	0.261502	0.610745	-0.399109	0.11319	-0.460207	0.412211	0.297331	0.543545
DCX	-0.0421113	0.892543	-0.304591	0.495607	-0.173351	0.643702	-0.175825	0.594631
DDB1	0.349294	0.23559	-0.529681	0.487318	-0.532774	0.730364	0.398004	0.384465
DDB2	0.0548846	0.852962	0.234704	0.86178	0.00989295	0.920959	0.476918	0.732973
DDIT3	1.46253	0.3188	0.936111	0.297224	0.564289	0.439378	0.138212	0.965427
DDIT4	-0.622054	0.454117	0.336451	0.605354	-0.0570832	0.913915	0.525905	0.858089
DDO	0.188674	0.478144	0.312724	0.566113	0.194378	0.490354	0.615769	0.026528
DDX10	-0.246068	0.78191	-0.199469	0.223568	-0.159439	0.342845	-0.771474	0.196073
DDX11	1.23296	0.246587	0.739595	0.0332635	1.20238	0.0747978	-0.35337	0.973767
DDX18	-0.0739974	0.761468	-0.579603	0.82879	-0.670135	0.598521	0.717213	0.100215
DDX20	-0.18161	0.256344	-0.121304	0.510071	-0.238484	0.365194	0.986814	0.635049
DDX23	-0.216469	0.390452	0.230401	0.474151	0.00696618	0.938047	-0.128187	0.557705
DDX3Y	-0.455184	0.13603	-0.422074	0.482011	-0.37412	0.244809	-0.0843458	0.809969
DDX3Y	-0.160256	0.562184	-1.32669	0.393994	-0.667895	0.41602	-0.31607	0.69313
DDX4	-0.676327	0.0401463	0.0844659	0.747059	-0.594925	0.184372	0.134214	0.92174
DDX54	-0.170639	0.662058	0.181163	0.426746	0.0658204	0.727902	0.337449	0.352577
DDX6	1.21505	0.0228734	1.76098	0.0902568	1.43328	0.0920221	0.82716	0.0391798
DDX6	0.294671	0.269855	0.387377	0.177003	0.341024	0.153555	-0.388377	0.465468
DDX6	0.583671	0.281535	0.0660999	0.988642	-0.168328	0.819481	0.397151	0.649159
2020-12-01	0.149976	0.613596	-1.16252	0.258253	-0.271545	0.504499	0.241576	0.301231
DEDD	-0.171338	0.636831	-0.43856	0.35387	-0.304949	0.424487	-0.194191	0.566054
DEDD	-0.0986676	0.775732	0.522761	0.31384	0.212047	0.575645	-0.0840985	0.802265
DEDD	-0.214213	0.545361	-0.31654	0.444327	-0.350308	0.534726	-0.244559	0.515226
DEDD2	-0.403754	0.118431	-1.02941	0.0206221	-0.748889	0.017617	0.122038	0.568868
DEDD2	0.214148	0.764743	0.199648	0.692037	0.218084	0.678536	-1.01061	0.0162785
DEFB1	0.171853	0.136343	0.184918	0.88274	-0.0734897	0.402228	0.226544	0.661552
DEK	-0.2758	0.163229	-0.142839	0.460282	-0.180613	0.273845	-0.257004	0.310159
DENND2A	0.741614	0.57981	1.04136	0.102834	0.51418	0.377025	0.296147	0.3476
DENND2A	0.319047	0.953216	-0.48473	0.530678	-0.217546	0.730281	1.11325	0.139039
DENND4A	-0.312997	0.38244	-0.971964	0.00272195	-0.604694	0.0138262	0.111649	0.629193
DERA	0.435916	0.819081	0.692736	0.19611	0.429536	0.529172	0.4509	0.185585
DES	-0.919246	0.903775	-0.29926	0.564452	-0.22052	0.916148	0.761115	0.332067
DET1	0.925059	0.115425	1.76258	0.00588264	1.33373	0.0144425	0.0917941	0.412188
DFFA	0.195314	0.498822	-0.234316	0.417497	0.131027	0.89873	0.654027	0.410368
DFFB	-0.203829	0.662354	0.824991	0.11003	0.268374	0.238205	0.303419	0.666626
DGCR6L	0.44976	0.46925	-0.506809	0.811408	-0.233567	0.799981	-0.250256	0.528824
DHCR24	-0.224622	0.672781	0.256604	0.426012	-0.171118	0.789155	-0.0681233	0.89174
DHDH	0.137194	0.747119	-0.215617	0.497237	-0.154782	0.775125	0.227103	0.716328
DHFR	0.812441	0.209052	1.28121	0.0684796	1.03709	0.0964948	0.422616	0.482144
DHFR	-0.708424	0.796581	-0.18555	0.475234	-0.460012	0.32991	0.667154	0.15761
DHFR	0.85165	0.195138	0.494869	0.277417	0.67326	0.218109	0.124869	0.584359
DHRS2	-0.123232	0.633737	-0.587089	0.134708	-0.355161	0.220116	-0.394112	0.569483
DHRS2	-0.124997	0.702509	-0.460213	0.287312	-0.292605	0.286781	-0.0409969	0.933141
DHRS2	-0.123157	0.740794	-0.141544	0.218888	-0.134122	0.383168	0.38245	0.527688
DHRS3	0.894272	0.245607	-0.209625	0.537798	0.287683	0.454593	0.23743	0.703345
DHRS7	0.915346	0.0438448	-0.209606	0.367714	0.302528	0.487898	0.246744	0.5734
DHRS7	0.210137	0.186515	0.901428	0.156019	0.240138	0.083258	-0.37941	0.17626
DHX16	-0.196589	0.37611	-0.57527	0.347495	-0.343053	0.299478	0.0651228	0.792084
DIABLO	-0.435994	0.153532	0.333782	0.799764	-0.188652	0.82145	1.04995	0.533087
DIAPH2	-0.325959	0.620822	-1.20498	0.361036	-0.887709	0.424894	-0.180654	0.209067
DICER1	0.106961	0.901123	0.147727	0.711668	-0.078133	0.733446	2.19532	0.0200927
DICER1	-0.0769495	0.979131	0.142736	0.652033	0.0998546	0.565357	-0.189455	0.792084
DICER1	-0.656808	0.280772	-0.0880004	0.373816	-0.265963	0.252531	0.481976	0.402265
DICER1	-0.171994	0.410335	-0.284772	0.393346	-0.228383	0.381137	1.0504	0.0723606
DIP2C	-0.202735	0.868104	0.16272	0.338203	0.116606	0.618755	-0.762345	0.192422
DIRAS1	2.84418	0.0962436	3.55601	0.0121393	3.19135	0.038035	1.53189	0.217824
DIRAS1	0.399174	0.390507	0.545572	0.270882	0.365404	0.356469	0.187275	0.35354
DIRAS3	0.263461	0.777637	0.117137	0.704701	0.0602881	0.595503	0.198118	0.604175
DIRAS3	-0.416784	0.296275	0.50416	0.421057	0.315026	0.897964	0.217964	0.367793
DIS3	1.20539	0.0735726	0.266983	0.175581	0.69679	0.233112	0.321961	0.546773
DISC1	0.411839	0.453102	-0.841091	0.805056	0.271345	0.592474	0.147341	0.39233
DKK1	-0.0617438	0.814714	0.0340053	0.982254	-0.108388	0.794551	-0.178575	0.783637
DKK2	0.732976	0.31376	0.840673	0.299206	0.786824	0.292139	-0.184049	0.775752
DKK3	0.717398	0.158259	0.122852	0.796185	0.695385	0.396268	-0.35747	0.54637
DKK3	-0.298322	0.137039	-0.142331	0.568856	-0.217952	0.220839	0.588773	0.105229
DKK3	-0.208325	0.899536	0.661997	0.033341	0.418245	0.381738	0.240631	0.419884
DKK4	-0.273538	0.17836	-0.423664	0.83098	-0.380732	0.648677	-0.00112576	0.516305
DLC1	-0.3091	0.473426	0.521316	0.901997	0.380348	0.54331	-0.24414	0.857443
DLC1	-0.198847	0.311732	0.416224	0.77692	-0.0738352	0.855065	-0.622233	0.141138
DLEC1	-0.95358	0.762135	0.129206	0.116755	-0.382964	0.179718	-0.106293	0.442444
DLG1	-0.403925	0.71353	-0.165106	0.91009	-0.284516	0.81691	0.0539637	0.873284
DLG1	-0.19779	0.275989	-0.484695	0.367234	-0.391601	0.32446	0.538738	0.665431
DLG1	-0.57997	0.0356905	-0.0695619	0.330957	-0.572243	0.152504	0.117267	0.746133
DLGAP5	0.112721	0.737532	-0.490117	0.47502	0.131385	0.881499	0.00266543	0.812245
DLL1	-0.0459725	0.772871	0.284411	0.439188	-0.0112495	0.568334	-0.22916	0.920435
DLL3	-0.38656	0.385863	-0.486554	0.727059	-0.456606	0.632887	-0.293157	0.533372
DLL4	0.507928	0.378087	-0.000637659	0.229449	0.0699412	0.212295	-0.383647	0.440384
DLST	-0.632263	0.137024	-0.552929	0.818231	-0.533182	0.532787	-0.701044	0.0476809
DMBT1	-0.238922	0.653816	-0.225155	0.990643	-0.282913	0.900468	-0.376755	0.536428
DMC1	0.440525	0.195265	0.356266	0.808611	0.291223	0.443334	0.164162	0.109725
DMTF1	-0.855205	0.00548644	-0.306065	0.111332	-0.360574	0.0148369	0.0848117	0.867135
DNA2	-0.200545	0.387391	-0.194049	0.550177	-0.153794	0.500388	-0.38534	0.366959
DNAH8	-0.23856	0.784108	0.270623	0.477403	0.104628	0.801986	-0.175742	0.950835
DNAJA1	1.03214	0.0479396	0.976523	0.260135	0.936881	0.0934461	0.216368	0.118861
DNAJA2	-0.265655	0.278865	-0.416051	0.395792	-0.308014	0.169957	-0.0999696	0.529959
DNAJA4	-0.900069	0.130348	-0.685974	0.110507	-0.652257	0.0526833	-0.467508	0.417873
DNAJC15	-0.172711	0.780152	0.756273	0.0634486	0.542536	0.231178	0.320216	0.858607
DNAJC2	1.19933	0.234991	0.511107	0.01733	0.539016	0.0791579	1.37344	0.0347581
DNM1	0.683372	0.6234	-0.174504	0.876607	0.368953	0.851069	1.01382	0.0127392
DNM2	0.75631	0.114469	-0.0157988	0.978759	0.142756	0.618768	1.17222	0.132899
DNM3	-0.390034	0.195819	0.280456	0.683537	-0.236368	0.724603	0.801162	0.0183634
DNMT1	0.902708	0.0662952	-0.571434	0.433908	0.598503	0.420839	0.213323	0.81741
DNMT3A	0.26782	0.834402	0.115885	0.946057	0.0666148	0.912902	-0.220977	0.137659
DNMT3B	0.343173	0.493678	0.325653	0.552784	0.358965	0.61007	0.787687	0.347807
DOCK1	-0.754526	0.933407	-1.4096	0.906276	-1.04583	0.901398	0.269339	0.306379
DOCK9	0.263576	0.809483	0.873238	0.994539	0.568407	0.915304	-0.48728	0.336532
DOT1L	-0.197691	0.738466	0.548045	0.486035	0.0919704	0.419631	-0.422806	0.829939
DPAGT1	0.869544	0.174851	0.622002	0.404531	0.706844	0.26504	-0.489796	0.233886
DPAGT1	-0.459505	0.675773	-0.365652	0.350929	-0.340913	0.38231	0.0825362	0.885918
DPH1	-0.18997	0.743678	0.39682	0.794478	0.103425	0.995033	0.472005	0.794978
DPH1	-0.338965	0.325	0.168122	0.964116	0.0879991	0.517696	-0.276394	0.885233
DPP10	-0.245105	0.625537	0.530842	0.324348	0.92437	0.963557	0.465752	0.468088
DPP10	0.627151	0.274056	0.342915	0.184941	0.485033	0.273468	0.173886	0.800425
DPP10	-0.729529	0.10842	-0.257928	0.980658	-0.375466	0.336104	-0.150716	0.3997
DPYD	0.876317	0.0106668	-0.584543	0.250433	0.662379	0.0798687	-0.270038	0.920932
DPYSL4	-0.106321	0.314368	-0.154675	0.59021	0.226423	0.409878	0.0943845	0.797486
DSCAML1	-0.299408	0.825529	-0.905135	0.338203	-0.709254	0.475339	0.326237	0.893725
DSN1	-0.53202	0.731345	-0.323591	0.470003	-0.00422872	0.695553	0.0296879	0.735308
DST	-0.0867869	0.778284	0.152741	0.776628	-0.0940114	0.689738	-0.1275	0.652933
DST	-0.543666	0.269382	-0.875442	0.235568	-0.234711	0.234312	0.633184	0.315084
DTL	-0.664029	0.686855	-0.123599	0.779163	0.00308498	0.911607	-0.210909	0.485215
DTX1	-0.619706	0.210391	-1.9597	0.0232049	-0.793673	0.0532011	0.24511	0.892425
DTX3L	0.452589	0.252237	-0.0822121	0.906642	0.474468	0.693823	-0.520828	0.233403
DTX4	0.328242	0.97705	0.296132	0.193216	0.334836	0.796255	0.335962	0.863579
DUSP1	0.262208	0.0637795	-0.437594	0.750301	0.0730696	0.253882	-0.0866004	0.822347
DUSP26	0.261845	0.586052	-0.45461	0.537798	-0.331005	0.764541	-0.270973	0.253576
DUSP4	-0.989251	0.0644354	-1.00389	0.692733	-0.996569	0.358023	-0.642005	0.296071
DUSP9	-0.254218	0.704747	0.548825	0.181538	-0.14064	0.323554	-0.268137	0.82178
DUSP9	0.733919	0.0532932	1.28084	0.0294276	0.807003	0.00688888	0.801855	0.128907
DUX4	0.00643153	0.668791	0.678727	0.152484	0.275649	0.691584	-0.20074	0.449488
DUX4	0.582022	0.223051					-0.023052	0.943852
DUX4	-0.171816	0.516639	-0.0633656	0.866658	-0.117591	0.667902	0.258515	0.35158
DYNC1H1	0.5898	0.0148261	0.0271824	0.962293	0.433723	0.21188	-0.565552	0.128116
DYNC1LI1	0.528702	0.884443	0.339918	0.735482	0.524829	0.689058	-0.111701	0.916846
DYNLL1	0.196363	0.840906	-0.165933	0.913676	-0.0204049	0.830172	0.10454	0.569306
DYNLL1	0.244125	0.701307	0.40116	0.995222	0.328244	0.78646	0.277352	0.42305
DZANK1	0.300677	0.462255	0.341406	0.29759	0.167269	0.408258	0.0920938	0.336792
DZANK1	-0.498303	0.948582	0.118356	0.414177	-0.223534	0.815551	-0.408662	0.712228
E2F1	1.28662	0.999327	0.347581	0.6027	0.419239	0.843053	0.0302576	0.811909
E2F2	-0.632008	0.0587782	0.0528774	0.950208	-0.44256	0.149946	0.849571	0.00617953
E2F3	-0.265392	0.636874	0.34925	0.599561	-0.14289	0.997265	-0.729097	0.447611
E2F3	0.419898	0.345575	-0.466275	0.916903	-0.0327826	0.833602	-0.241848	0.41912
E2F4	0.111405	0.562184	-0.812319	0.17497	-0.130895	0.467797	-0.609246	0.101473
E2F5	-0.539751	0.868677	0.421215	0.825429	0.186424	0.974596	0.100864	0.641556
E2F7	0.469353	0.141518	0.691382	0.0536085	0.43306	0.0422381	-0.657728	0.0742954
E2F8	0.460649	0.19919	0.172402	0.685737	0.288121	0.632395	-0.199202	0.616898
E2F8	0.326824	0.649261	0.320427	0.368588	0.333665	0.475339	0.251583	0.658404
E4F1	-0.189776	0.581453	0.650173	0.277867	0.364384	0.778526	-0.172833	0.340366
ECHS1	0.265237	0.570778	0.413257	0.504048	0.298248	0.487737	0.0156203	0.684655
ECM2	-0.622636	0.254474	-0.329793	0.670801	-0.393335	0.380984	-0.556725	0.138275
ECT2	-0.178906	0.561227	-0.289045	0.267495	-0.233975	0.297937	0.50864	0.0338462
ECT2	0.512529	0.81079	-1.31266	0.126228	-0.611981	0.171391	0.354997	0.324298
EDA2R	-0.254018	0.207728	-1.14632	0.0207091	-0.688041	0.0289368	-0.652262	0.565249
EDA2R	-0.732822	0.0217164	-1.32981	0.00415068	-0.9004	0.00755486	0.197793	0.651518
EDAR	0.785281	0.0913991	-0.0682247	0.720646	0.609085	0.226421	-0.210919	0.908827
EDDM3B	-0.723973	0.320746	-0.281872	0.731746	-0.319059	0.859697	0.0691506	0.417126
EDIL3	0.239293	0.958989	0.348293	0.402277	0.306145	0.598587	0.949686	0.402878
EDN1	0.737827	0.455516	-0.21291	0.98089	0.793085	0.441689	0.11897	0.553295
EDN2	-0.263827	0.247482	-0.201585	0.130432	-0.572331	0.167466	0.216444	0.938156
EDNRA	-0.115294	0.0697015	0.154474	0.785258	-0.193501	0.432432	0.722622	0.468088
EDNRB	0.619822	0.461008	-0.133282	0.774754	0.125414	0.712169	0.194121	0.766321
EEF1A1	-0.236742	0.551754	-0.242683	0.589949	-0.184583	0.522144	-1.20853	0.0192961
EEF1A1	0.0239095	0.934813	-0.854718	0.0638162	-0.0656622	0.788368	-0.692681	0.140408
EEF1A2	-0.558726	0.629374	-0.32816	0.32248	-0.435088	0.379739	0.401377	0.0343363
EEF1A2	-0.516497	0.366921	-0.231251	0.712124	-0.177299	0.840488	-0.176153	0.739872
EEF1E1	0.168537	0.852871	0.189713	0.489835	-0.112561	0.761726	-0.651175	0.234694
EFCAB2	0.884087	0.0322049	0.597547	0.213714	0.625638	0.0549647	0.173259	0.534263
EFEMP2	-0.425313	0.665407	-0.748176	0.381151	-0.670706	0.233056	0.855855	0.117323
EGF	0.122596	0.46925	-0.371087	0.688427	-0.257021	0.360095	0.572973	0.360622
EGFL6	0.388577	0.638184	0.746431	0.589565	0.922858	0.620455	-0.162547	0.99672
EGFLAM	-0.446214	0.121691	0.0233565	0.267553	-0.251357	0.162808	0.153809	0.221996
EHMT1	1.81309	0.931271	0.768836	0.170941	0.315491	0.949067	0.347155	0.475643
EHMT2	0.490607	0.579413	0.772167	0.530087	0.631387	0.497209	-0.218787	0.0733664
EI24	0.101155	0.930581	-0.950107	0.53899	-0.303699	0.581917	-0.240964	0.0339329
EID1	-0.531873	0.0658234	-0.269243	0.849304	-0.247456	0.268621	-0.400053	0.73576
EIF2S1	0.16162	0.66848	-0.10116	0.863198	-0.145919	0.773005	-0.15634	0.739872
EIF2S1	0.79821	0.305607	0.886195	0.461104	1.005	0.302746	0.0260348	0.876523
EIF2S3	-0.13501	0.80445	-0.757428	0.121552	-0.230935	0.27849	-0.326241	0.728414
EIF4A2	0.32963	0.66557	-0.343515	0.85869	0.211228	0.856615	-0.28834	0.724543
EIF4E	-0.948663	0.414284	-0.808801	0.269344	-0.624051	0.548217	0.777945	0.847911
EIF4E	-0.222686	0.437994	-0.334932	0.995321	-0.374334	0.814994	0.213395	0.463866
EIF4EBP1	0.93701	0.128431	-0.571107	0.492648	-0.047289	0.32886	0.761305	0.863579
EIF4G2	-0.950582	0.0299833	-0.620561	0.834608	-0.750907	0.340901	0.578442	0.0684069
EIF4G2	-0.525863	0.116789	-0.75978	0.362546	-0.642822	0.0960958	-0.549842	0.377849
EIF4G2	-0.323698	0.742566	-0.552553	0.345022	-0.4517	0.610203	0.750038	0.0516843
EIF4G2	0.46753	0.158174	0.575505	0.0469441	0.521517	0.0623742	0.117153	0.900813
EIF5A	0.25796	0.356659	0.513044	0.204997	0.385502	0.204293	-0.0576957	0.873284
EIF5A	-0.729403	0.0372099	-0.841828	0.04249	-0.729152	0.0219411	-1.04501	0.0517469
EIF5A	-0.265557	0.300798	0.0961691	0.694239	-0.0846941	0.697556	0.257768	0.263188
EIF5A	0.0248114	0.923356	-0.273365	0.356077	-0.17248	0.736301	-0.173437	0.501332
EIF5A	-0.00179802	0.999246	0.18065	0.74644	0.0894258	0.819063	-0.234063	0.473324
EIF5B	1.2203	0.0220213	0.413874	0.633991	0.327738	0.389912	0.734805	0.0234834
ELF1	0.220287	0.482801	-0.93713	0.489835	-0.172798	0.937831	-0.112314	0.587948
ELF4	0.804639	0.0523646	1.05928	0.560657	0.869479	0.197074	0.715898	0.0598634
ELK1	1.267	0.476682	0.135115	0.434184	0.0497715	0.580333	0.443959	0.241178
ELK3	-0.968643	0.134358	-1.66116	0.0876388	-1.27901	0.0861523	-0.106206	0.772497
ELK4	-0.21597	0.93047	-0.0532668	0.756423	-0.0757334	0.892411	0.481738	0.0378333
ELL	0.830673	0.0392671	-0.489486	0.571034	0.288831	0.215181	0.529837	0.191442
ELN	-0.188558	0.506679	-0.821908	0.222952	-0.682138	0.118224	0.163696	0.781134
ELN	-0.250337	0.756807	0.116977	0.939601	-0.200305	0.980586	0.336555	0.264134
ELN
ELN
ELOVL2	0.249316	0.180683	-0.0837065	0.536906	0.199802	0.359127	-0.121387	0.61343
EME1	0.370269	0.408931	-0.0862214	0.782858	0.305576	0.689091	0.192038	0.948505
EML4	0.2931	0.795468	-0.070639	0.983446	-0.228004	0.831516	-0.319343	0.243385
EMP1	0.509606	0.803721	0.118131	0.555109	0.39514	0.888791	0.141241	0.558442
EMP2	-0.693789	0.611512	-0.810054	0.458596	-0.843567	0.378085	-0.829836	0.403085
EMP2	-0.75137	0.0349323	-0.992708	0.140249	-0.80795	0.0533279	0.481025	0.366919
EMP3	0.581361	0.197252	-0.355062	0.619036	0.371016	0.406428	0.420571	0.229299
EMP3	-0.160122	0.201439	0.019516	0.590007	-0.0703031	0.69647	0.134248	0.612764
EMP3	0.0377936	0.820539	-0.758976	0.0567022	-0.360591	0.137603	-0.124372	0.550212
ENDOG	-1.08748	0.00174869	-0.84664	0.0468321	-0.808138	0.00237306	-0.421697	0.685259
ENDOV	0.281407	0.287915	0.267636	0.57718	0.557779	0.357678	-0.187782	0.981307
ENGASE	1.0421	0.525031	0.262074	0.319281	0.296924	0.526906	0.334409	0.316472
ENO1	1.41151	0.30414	0.0782358	0.788407	0.342035	0.625677	1.43419	0.0336091
ENO2	-0.325612	0.841977	0.362992	0.623693	0.211189	0.649937	0.380884	0.696775
ENO2	1.58276	0.128832	1.57758	0.0163309	1.58017	0.0440527	1.19714	0.0887238
ENPP4	0.110901	0.726496	0.223408	0.49296	0.167155	0.836559	-0.209797	0.81864
ENTPD5	0.188394	0.602686	1.10822	0.175523	0.758529	0.280666	0.946872	0.317665
ENTPD6	-0.490363	0.286827	-0.539267	0.452102	-0.493814	0.320847	-0.16963	0.534804
EP300	-1.00476	0.0131518	-0.487611	0.139904	-0.940539	0.0426839	0.465071	0.329144
EP400	1.21345	0.0064313	1.31308	0.0990686	1.1561	0.0134237	0.671648	0.425911
EPAS1	0.436383	0.995035	-0.148984	0.835319	0.376882	0.922425	0.730487	0.116747
EPC2	1.48919	0.00492808	1.19023	0.0223592	1.03976	0.0237	0.202622	0.840374
EPG5	1.36462	0.169495	-0.183099	0.655553	0.443846	0.870462	-0.986736	0.00110574
EPN2	0.185317	0.69275	-0.167863	0.650648	0.0296551	0.991531	-0.873175	0.0866635
EPN2	0.261453	0.628477	0.879284	0.0217339	0.653748	0.0541168	0.284296	0.410549
EPO	0.311116	0.425756	-0.257441	0.88268	0.868949	0.556862	-0.807169	0.023794
EPS15	0.971132	0.00946735	0.447456	0.311646	0.520367	0.112704	0.24441	0.972784
ERBB2IP	-0.0919726	0.635116	-0.588187	0.255194	-0.34008	0.330276	6.24e-05	0.986793
ERBB2IP	0.166199	0.48306	-0.0460143	0.760059	0.0600922	0.874573	0.154325	0.610995
ERBB2IP	-0.317556	0.512364	-1.48755	0.0236423	-0.424376	0.0576295	-0.00109774	0.459752
ERC1	-0.420951	0.935501	0.913761	0.303967	0.173522	0.890976	0.462849	0.685594
ERC1	0.106469	0.6526	-0.0551334	0.811613	0.0779781	0.773013	0.188	0.271522
ERCC1	0.169057	0.545005	1.15333	0.132154	0.351467	0.219587	0.191418	0.760052
ERCC2	-0.0388248	0.253344	-0.338261	0.516036	-0.056899	0.97695	0.189482	0.283073
ERCC3	0.436672	0.455052	1.03585	0.0929087	0.459846	0.233112	0.61985	0.147574
ERCC4	0.279447	0.9684	-0.405966	0.403623	0.192272	0.640022	0.919945	0.0413041
ERCC5	0.111953	0.554729	-0.341231	0.805679	-0.18515	0.951189	-0.0534406	0.957819
ERCC6	0.566005	0.140146	0.762094	0.0212341	0.611294	0.0354645	1.02518	0.172002
ERCC8	-1.26254	0.175933	-1.22735	0.456727	-1.0926	0.231421	-0.048171	0.917147
EREG	0.416801	0.945897	-0.133951	0.479527	-0.0975045	0.707607	0.226791	0.259698
ERG	0.151444	0.759148	-0.314172	0.464064	-0.0952297	0.853068	0.104294	0.704147
ERG	0.238282	0.76824	-0.404201	0.374126	-0.399496	0.391724	-0.15468	0.993429
ERG	-0.230177	0.957982	0.612039	0.441588	0.134893	0.611983	0.262592	0.777957
ERRFI1	0.512225	0.643621	0.364794	0.795692	0.364659	0.598587	0.282444	0.762235
ESCO1	0.341814	0.00480744	0.511073	0.258481	0.279302	0.0237006	0.316647	0.433595
ESCO2	-0.0754972	0.442262	-0.528865	0.582429	0.146083	0.650067	0.610947	0.455164
ESPL1	-0.0962914	0.868596	-0.225733	0.619867	-0.161012	0.733351	-0.390154	0.147016
ESR1	-0.127897	0.627268	-0.645259	0.0575292	-0.353883	0.12779	0.167342	0.544604
ESR1	0.56146	0.262047	1.13513	0.0633565	1.00171	0.0976347	-0.370116	0.263995
ESR1	-0.214004	0.56607	-0.146163	0.648576	-0.180084	0.588542	0.090483	0.811282
ESR1	0.653012	0.0204588	0.30061	0.73795	0.518018	0.138778	-0.105026	0.919146
ESR1	-0.737739	0.0292732	-0.958019	0.0676036	-0.608759	0.0425554	-0.169384	0.564289
ESR2	1.00039	0.339954	0.077332	0.897712	0.233102	0.697917	0.758658	0.247562
ESRRA	-0.0444303	0.568512	0.699439	0.372071	0.543287	0.248805	-0.0922097	0.889897
ESRRA	0.320886	0.194511	0.502097	0.341366	0.247454	0.40651	-0.272028	0.762558
ETS1	0.0665556	0.978931	1.09801	0.783551	0.406186	0.676153	0.405424	0.462788
ETS2	0.0139244	0.576375	-0.481993	0.989923	-0.075722	0.885135	0.357364	0.45762
ETS2	-0.675919	0.0144325	-1.22858	0.156298	-0.907779	0.046627	0.757222	0.467822
ETV1	0.353425	0.139475	0.329488	0.449497	0.382083	0.308891	-0.341303	0.213405
ETV4	-0.665579	0.132125	-0.962026	0.0328924	-0.776877	0.0698901	0.238213	0.453459
ETV4	0.125874	0.276861	0.293845	0.378289	0.193989	0.407709	0.402411	0.227503
ETV5	0.19807	0.554431	-0.526363	0.773444	0.0595174	0.61007	-0.242546	0.157115
ETV5	-0.189337	0.838682	0.333275	0.221358	0.2618	0.565532	0.771629	0.236317
ETV6	-0.445589	0.0224712	-0.433784	0.409123	-0.409726	0.0678181	-0.280352	0.133207
EVI5	-0.201489	0.651756	-0.90476	0.225028	-0.516193	0.347349	-0.154811	0.948661
EWSR1	-0.530538	0.189774	-0.376935	0.353017	-0.453737	0.241502	-0.0221088	0.916104
EWSR1	0.256967	0.332098	0.0642981	0.866488	0.182992	0.500605	-0.134826	0.393118
EWSR1	0.766446	0.172071	0.400172	0.390958	0.583309	0.202773	0.815745	0.0420735
EWSR1	0.124776	0.73184	-0.281501	0.649687	-0.148848	0.528531	0.540839	0.47337
EWSR1	0.303721	0.448237					0.165364	0.609163
EXO1	-0.330914	0.181567	-0.179959	0.508203	-0.292362	0.302323	0.547768	0.100287
EXO1	-0.200596	0.232747	-0.0854547	0.820671	-0.271129	0.290896	-0.266332	0.319727
EXO1	-0.972017	0.405141	-0.354552	0.565834	-0.312764	0.383821	0.301026	0.223454
EXO1	-0.122958	0.596047	-0.150807	0.602539	-0.136882	0.547332	0.431682	0.0598538
EXO5	0.225736	0.938183	0.394195	0.98549	0.141272	0.983981	0.177197	0.972784
EXT1	0.720113	0.62145	0.464468	0.483901	0.557381	0.538423	0.819522	0.115696
EXT2	-0.0469361	0.935174	0.165292	0.634491	-0.00810383	0.993358	-0.812736	0.398953
EXT2	-0.249019	0.116764	-0.555306	0.17799	-0.0840167	0.138115	-0.148018	0.204323
EYA2	-0.654542	0.595948	-0.950733	0.1864	-0.634653	0.220574	-0.449388	0.273137
EZH2	-1.17584	0.0511475	-0.951106	0.381054	-1.02848	0.0884838	0.941194	0.111753
F8	-0.306287	0.763491	-0.489513	0.909502	-0.443097	0.866953	0.256382	0.415947
FADD	-0.554722	0.201939	-0.226984	0.661729	-0.390853	0.394495	0.158202	0.94429
FAIM	0.286633	0.746939	-0.928404	0.215127	-0.640075	0.203457	-0.428721	0.516378
FAIM	0.0337933	0.60367	0.378087	0.686104	-0.184078	0.650732	0.418599	0.400166
FAIM2	0.104036	0.370205	-0.478839	0.371323	0.0795777	0.280784	-0.387004	0.288849
FAIM3	0.102705	0.60522	-0.916902	0.0888692	-0.288558	0.156662	0.265554	0.930229
FAM110A	-0.701064	0.189889	-0.371029	0.182392	-0.464731	0.153931	-0.111243	0.921646
FAM110A	-0.146666	0.548371	0.226391	0.85172	-0.0918521	0.754338	0.273322	0.695863
FAM110A	0.514932	0.892871	0.15588	0.594249	-0.0302987	0.511377	-0.458697	0.317068
FAM110B	0.131416	0.774677	0.589469	0.629157	0.346083	0.95698	-0.0168625	0.896196
FAM110C	0.318165	0.573645	0.287282	0.227072	0.127544	0.48443	0.200812	0.594509
FAM118A	0.727261	0.330652	0.296467	0.974408	0.338221	0.547904	-0.372903	0.630273
FAM118A	1.09674	0.056839	0.432129	0.688206	0.614699	0.255111	-0.261939	0.415072
FAM127C	-0.309126	0.882689	-0.44899	0.70477	-0.459738	0.957673	-0.311857	0.672915
FAM161A	-0.987278	0.158458	-1.21481	0.110222	-1.18496	0.136164	-0.284429	0.666263
FAM161B	-0.366412	0.176346	-0.384099	0.272092	-0.374276	0.179778	-0.935366	0.104572
FAM161B	-0.315152	0.537673	-0.25425	0.365191	-0.223785	0.372161	-0.451884	0.0646963
FAM161B	-0.289749	0.387391	0.104498	0.913627	-0.0926255	0.674733	0.227535	0.392397
FAM171B	0.441295	0.900712	0.113392	0.436524	-0.119598	0.856073	0.102514	0.70439
FAM175B	-0.187696	0.655338	-0.650977	0.520566	-0.375337	0.54151	0.136498	0.635833
FAM184A	-0.907902	0.0123052	-0.613355	0.1105	-0.576356	0.0179975	-0.273439	0.775179
FAM193B	0.306472	0.62758	1.06567	0.314917	0.406776	0.566196	0.63968	0.303128
FAM19A5	0.10075	0.425756	0.0446463	0.70611	0.235927	0.588898	0.114389	0.493981
FAM220A	-0.675976	0.277398	0.144135	0.533639	-0.442468	0.706131	-0.388404	0.68919
FAM220A	-0.874722	0.137398	-0.41414	0.569583	-0.535698	0.227763	0.0933974	0.402598
FAM46D	0.205409	0.716362	-0.785679	0.374468	-0.594198	0.53538	-0.171227	0.537784
FAM46D	-1.10406	0.674012	-0.208174	0.913794	-0.405491	0.968708	0.355782	0.578815
FAM53B	0.0852545	0.643272	-0.601734	0.349441	-0.310964	0.189878	0.382598	0.267067
FAM53B	0.485842	0.362823	0.730785	0.103074	0.608314	0.198626	-0.243827	0.383294
FAM64A	-0.55968	0.94489	-0.392632	0.99215	-0.476156	0.971023	-0.576838	0.180235
FAM71D	0.969727	0.194221	-0.576488	0.469097	-0.244668	0.486162	0.211107	0.783005
FAM71D	0.228031	0.813405	0.348418	0.362019	0.227292	0.494491	0.170437	0.685561
FAM76B	0.555711	0.235482	0.311211	0.490469	0.433461	0.308622	-0.854939	0.109817
FAM76B	1.08898	0.116365	0.276675	0.54131	0.682828	0.172139	0.233623	0.516003
FAM76B	0.165121	0.61615	-0.692699	0.256244	0.0536347	0.674006	-0.318676	0.503677
FANCA	0.178991	0.757756	-1.0609	0.316246	-0.264483	0.489037	0.901678	0.586448
FANCB	1.3415	0.377165	-0.751415	0.34892	0.14833	0.869458	0.693948	0.977233
FANCC	1.13612	0.283786	0.883958	0.014918	0.782076	0.0624433	1.05869	0.0440794
FANCC	-0.250563	0.586122	-0.376396	0.327012	-0.229349	0.325367	0.0687324	0.595135
FANCD2	-0.010756	0.952507	-0.63901	0.227012	-0.665003	0.163577	-0.422424	0.270987
FANCD2	-0.626896	0.0676352	-0.98936	0.225591	-0.808128	0.0863205	-0.0482644	0.877643
FANCD2	1.0591	0.726023	-0.271728	0.846984	0.611781	0.554266	-0.450575	0.571914
FANCE	0.541776	0.54938	0.577918	0.179075	0.400777	0.223352	0.42131	0.809202
FANCF	0.482193	0.656067	-0.253848	0.793271	-0.151721	0.920226	0.282544	0.69678
FANCG	0.376551	0.397659	0.619468	0.410476	0.576964	0.218798	0.953727	0.0677383
FANCI	-0.529486	0.540345	-0.671083	0.460772	-0.854083	0.411233	0.575811	0.268288
FANCL	0.312727	0.459333	-0.915676	0.158406	-0.206352	0.444611	0.343455	0.312713
FANCM	-0.0976567	0.303531	0.0485823	0.84458	0.14703	0.373006	0.350479	0.141255
FAS	0.196707	0.903423	0.316951	0.769227	-0.264435	0.950409	-1.16809	0.551707
FASLG	0.344859	0.909763	0.287728	0.417882	0.536761	0.626331	0.566634	0.901532
FASN	-1.02678	0.00141727	-1.11967	0.0130572	-1.03078	0.002949	-0.185216	0.230672
FBLN1	0.54356	0.117075	0.609502	0.134634	0.540516	0.123045	-0.70681	0.264551
FBLN5	0.44574	0.685221	0.129666	0.465174	0.264226	0.656925	-0.205507	0.776382
FBN2	0.100508	0.904718	-1.18444	0.416626	-0.200305	0.705005	0.327315	0.742897
FBN2	-0.389587	0.851219	-0.141457	0.436781	0.191294	0.57863	-0.0302695	0.392102
FBXL18	0.290654	0.975118	-0.243354	0.872226	0.288001	0.959859	0.23531	0.811244
FBXL20	0.68894	0.11389	-0.160936	0.726661	0.437583	0.248777	-0.209292	0.873566
FBXO24	0.763565	0.327519	0.606588	0.163697	0.508835	0.254476	0.197365	0.173645
FBXO5	-0.153877	0.262801	-0.208115	0.710188	0.0337655	0.740982	-0.206361	0.165731
FBXW11	-0.394277	0.836706	0.0999409	0.621052	-0.0482269	0.827917	0.247382	0.724326
FBXW2	0.27786	0.655746	0.00994253	0.797909	0.228993	0.968359	1.33657	0.450187
FBXW7	0.233555	0.991489	0.444602	0.980207	0.429191	0.763837	0.0357623	0.947889
FBXW7	-0.442385	0.601502	-0.110366	0.902295	0.149335	0.992635	0.219576	0.417598
FBXW7	0.141945	0.55845	0.112313	0.679836	0.0776819	0.727421	0.0416741	0.939768
FCGBP	-0.183058	0.64168	0.112259	0.648375	0.0140404	0.619153	0.95992	0.0926434
FCGR1A	-0.8412	0.039942	1.57011	0.00198985	0.622491	0.117466	-0.821002	0.0638199
FCGR2A	-0.25894	0.537	0.385939	0.311312	0.16533	0.656725	-0.215435	0.549155
FCGR2B	-1.14534	0.787025	-0.493935	0.113988	-0.903063	0.357825	0.0318141	0.426393
FCGR2B	-0.649507	0.427049	0.365393	0.85682	-0.109342	0.74211	-0.575121	0.704489
FCGR2C	0.240881	0.227134	0.245651	0.888099	0.247925	0.355291	0.20695	0.819988
FCRL4	0.124773	0.918087	0.803649	0.0257583	0.560139	0.193206	0.827517	0.520031
FDPS	0.261324	0.792261	-0.203754	0.895953	-0.297125	0.495307	1.28971	0.00242522
FEM1B	-1.02952	0.0482033	-1.62538	0.0438612	-1.2614	0.0225367	0.304314	0.676923
FEN1	0.105979	0.920341	0.21017	0.705775	0.117032	0.754702	0.165553	0.321462
FEV	-0.28966	0.5027	0.293871	0.614696	0.0199702	0.91217	0.258205	0.855507
FEZ1	-0.409141	0.14129	-0.847408	0.0985443	-0.758334	0.0856728	-0.295426	0.740412
FGF1	-0.243161	0.158984	-0.691507	0.604902	-0.389096	0.254503	0.256579	0.658404
FGF1	-0.228549	0.368694	-0.177121	0.467407	-0.202835	0.368205	-0.202782	0.791116
FGF1	-0.145951	0.688535	-0.208409	0.560304	-0.17718	0.604886	0.258842	0.215521
FGF1	0.273654	0.27815	1.06829	0.494268	0.48764	0.256432	0.0823999	0.804875
FGF13	0.575893	0.836264	0.50071	0.649342	0.58966	0.931706	0.85005	0.506384
FGF14	-0.791099	0.687608	-0.711676	0.223629	-0.666115	0.394634	0.764173	0.10621
FGF2	0.182308	0.472621	0.293352	0.816996	0.25246	0.626799	-0.3224	0.469654
FGF20	0.131711	0.60367	-1.35286	0.4619	-0.260676	0.929758	-0.0681856	0.960935
FGF23	-0.318369	0.185021	-0.655437	0.360142	-0.805772	0.269814	-0.344249	0.123611
FGF7	0.157862	0.772318	-0.995745	0.0913513	-0.79943	0.30666	0.652915	0.785848
FGF9	0.574986	0.62145	-0.0785271	0.37544	0.552208	0.844319	0.360263	0.738239
FGFR1OP	0.10479	0.759387	0.34968	0.440702	0.227235	0.55498	0.446559	0.262007
FGFR1OP	0.118404	0.729034	0.250558	0.564926	0.184481	0.614122	-0.333737	0.357152
FGFR1OP	0.281867	0.809979	-0.300864	0.33581	-0.282908	0.520235	0.259369	0.0421965
FH	0.897385	0.13767	-0.440905	0.813501	-0.0923824	0.917682	0.488375	0.498354
FHIT	0.33567	0.548195	-0.199334	0.153277	0.0162686	0.481551	-0.0812353	0.602664
FHIT	0.46582	0.289734	0.2778	0.704701	0.224427	0.478681	-0.470385	0.286487
FHL1	-0.379323	0.508098	-0.167242	0.219698	-0.262438	0.307535	0.373593	0.84745
FHL2	0.257511	0.694769	-0.150677	0.436561	0.0852704	0.864844	0.209733	0.536404
FHL2	-0.375301	0.688174	0.318509	0.283041	-0.20271	0.390102	-0.606902	0.194393
FHL2	-0.242996	0.668505	-0.610783	0.251358	-0.49746	0.709618	-0.675427	0.153477
FICD	0.785835	0.564779	-0.394446	0.5877	-0.168738	0.257982	-0.133589	0.0935394
FIGF	-0.19287	0.301846	-1.10796	0.370117	-0.651251	0.254888	0.155528	0.969573
FIP1L1	-0.201225	0.608074	-0.849828	0.0757441	-0.639609	0.197149	0.711031	0.0859682
FJX1	-0.146129	0.33825	-0.762452	0.338635	-0.566662	0.326697	0.275724	0.461612
FKBP1A	0.0136663	0.989534	0.431353	0.134937	0.22251	0.349738	0.699159	0.13561
FKBP1A	0.864061	0.127597	0.799745	0.129703	0.572049	0.207519	0.144935	0.929848
FKBP1A	1.12418	0.0105376	0.3969	0.198776	0.478593	0.0622395	0.156962	0.192033
FKBP8	1.26546	0.00829551	1.34287	0.00818549	1.23272	0.00262958	0.568646	0.0396557
FKBP8	1.04932	0.101349	0.77014	0.150204	0.732247	0.0304216	-0.223504	0.172138
FKBP9	-0.194579	0.459983	0.318641	0.410762	0.684753	0.486781	-0.00113495	0.0882626
FLAD1	-0.237047	0.173249	-0.455151	0.577871	-0.390719	0.312232	-0.838433	0.00394269
FLCN	-0.732265	0.121288	-0.388806	0.413231	-0.557484	0.150019	0.500469	0.722786
FLI1	-0.990609	0.702286	0.422576	0.155044	0.292199	0.342347	-0.0254567	0.529408
FLII	0.151487	0.644758	0.106613	0.762904	0.324561	0.519313	0.286038	0.758933
FLJ44635	0.824537	0.0656929	0.652504	0.100273	0.605008	0.0691718	-0.258599	0.781742
FLNA	-0.168175	0.696314	0.265062	0.407363	-0.189817	0.547904	0.457204	0.509685
FLNA	-0.297678	0.464213	-0.305192	0.274256	-0.301435	0.308869	0.194705	0.854864
FLNB	0.0955386	0.341022	0.126188	0.334334	0.112621	0.296978	-0.0249593	0.151526
FLNC	0.00184352	0.726777	0.0777155	0.819323	0.0575376	0.931989	0.42816	0.561918
FMOD	0.304806	0.8628	-0.919184	0.135593	-0.362177	0.485138	0.231807	0.131451
FN1	0.399788	0.43899	0.193305	0.949626	0.13074	0.97702	0.623719	0.209403
FNBP1	0.271951	0.986879	-0.0724444	0.889509	0.188755	0.891705	-0.0894079	0.678925
FOS	0.0449838	0.537193	0.276523	0.308459	0.114203	0.316865	-0.725684	0.159784
FOSB	-0.790323	0.133156	-0.911101	0.101545	-0.831349	0.0922461	0.639049	0.177049
FOSL1	-0.229839	0.338676	0.204327	0.981913	0.188576	0.617521	-0.416236	0.102446
FOXC1	0.465245	0.435112	-0.981712	0.826866	-0.615638	0.685488	0.00865141	0.690402
FOXG1	-0.337352	0.681415	0.182932	0.207157	0.102858	0.321115	-0.272606	0.605945
FOXG1	-0.788964	0.0299839	-0.949292	0.115443	-0.814324	0.047715	0.190984	0.790133
FOXI1	0.474811	0.419585	0.121976	0.612264	0.182695	0.423891	0.451093	0.496178
FOXL2	-0.636471	0.0556751	-1.41615	0.0969281	-0.649612	0.0654835	-0.0361861	0.674716
FOXN3	0.509431	0.755707	1.09864	0.978049	0.535203	0.858247	0.357997	0.255564
FOXN3	0.365478	0.863083	0.413365	0.872226	-0.0159759	0.823604	0.227902	0.323069
FOXO1	-0.521447	0.537749	-1.21688	0.30503	-0.922513	0.311048	-0.175459	0.0431373
FOXO3	0.26251	0.29647	0.290148	0.44464	0.385134	0.828489	0.129602	0.78613
FOXO3	-0.285732	0.684242	-0.158262	0.824024	-0.228611	0.974596	0.278058	0.472184
FOXO4	-0.0936387	0.15456	-0.458744	0.281423	-0.758471	0.271022	-0.235924	0.512505
FPGT	0.445423	0.158458	0.383504	0.681334	0.17062	0.377269	-0.444651	0.555836
FRAT1	0.0564737	0.571065	0.264637	0.493457	0.0599357	0.408388	0.640817	0.318262
FREM1	0.573092	0.372375	0.00062635	0.667627	0.463499	0.471832	-0.448917	0.500578
FREM1	-0.962982	0.0734789	-1.21175	0.0073755	-0.932546	0.016093	-0.270726	0.323472
FRMPD4	-0.0154851	0.966145	-0.398824	0.47429	-0.231672	0.756574	-0.257088	0.85325
FRS2	-0.229723	0.70912	0.229696	0.848929	0.149882	0.732122	0.400868	0.96955
FRS2	-0.387898	0.329658	-0.12527	0.167347	-0.129749	0.187572	-0.213728	0.161864
FRY	0.134169	0.712863	1.02394	0.0300036	0.723887	0.141332	0.836773	0.589112
FSCB	0.372215	0.303932	-0.306271	0.940672	-0.411648	0.663411	-0.241349	0.866686
FSIP2	-0.372914	0.140168	-1.14293	0.181538	-0.784624	0.084087	0.331519	0.221363
FSTL3	0.172745	0.465365	-0.515922	0.345367	-0.0508124	0.97695	-0.352921	0.163317
FSTL5	0.259889	0.353562	-0.547301	0.733491	0.171628	0.971721	0.232736	0.382445
FSTL5	-0.544854	0.314976	-0.208312	0.397449	-0.457425	0.228198	0.220087	0.669618
FURIN	0.272542	0.885715	0.300444	0.10572	0.262657	0.284981	-0.261436	0.4945
FUS	0.409445	0.910063	0.217609	0.686435	0.0315608	0.998895	0.853973	0.134486
FUT1	-0.274384	0.901664	-0.678456	0.891648	-0.436813	0.987849	0.161671	0.578132
FUT11	-0.333913	0.547248	-0.427443	0.535106	-0.409297	0.414869	0.00401826	0.812519
FUT3	0.445411	0.307325	-0.506047	0.877956	0.337793	0.867569	0.786661	0.73886
FUT8	-0.168781	0.402274	-0.513123	0.283645	-0.452403	0.355448	0.717543	0.0222623
FUT8	0.191754	0.379733	0.735889	0.958381	0.706694	0.688821	-0.35055	0.276614
FUT8	0.570859	0.039716	0.610558	0.0847223	0.590709	0.0397166	0.289633	0.749607
FUT9	0.335713	0.694062	0.358306	0.163553	0.813247	0.0896221	0.404929	0.939536
FXR1	0.406665	0.758961	-0.723118	0.0609722	-0.426622	0.440594	-0.835641	0.0190033
FXYD1	-0.664618	0.179757	-0.0814775	0.828064	-0.373048	0.344204
FXYD1	-0.762006	0.0496904	-0.566966	0.190311	-0.664486	0.051791	-0.58874	0.109301
FXYD1	-0.0958693	0.685977	-0.338403	0.364744	-0.312548	0.211566	0.130289	0.705012
FXYD1	-0.332005	0.406209	0.143683	0.749733	-0.0941611	0.792923	0.219625	0.532143
FXYD1	0.0895399	0.71729	-0.63721	0.163001	-0.273835	0.34846	0.285517	0.261099
FXYD1	-0.958313	0.0313878	-1.01174	0.0739962	-0.880179	0.0644808	0.167052	0.929453
FXYD1	-0.642852	0.188592	-0.512037	0.30352	-0.577444	0.195964	0.035961	0.898294
FXYD1	1.3433	0.50268	-0.499457	0.587754	0.0577608	0.862163	-0.521176	0.249545
FXYD1	0.434465	0.310031	0.779473	0.178126	0.606969	0.188389	0.748679	0.135681
FZD1	-0.193873	0.701627	0.304723	0.294727	0.212161	0.396548	-0.656118	0.0862862
FZD10	0.573427	0.298424	0.207847	0.0693228	0.325045	0.0869852	-0.138384	0.648788
FZD3	-0.281959	0.5785	0.405574	0.733103	0.109594	0.964293	0.210777	0.404794
FZD6	-0.596188	0.466519	-0.468033	0.274544	-0.833631	0.372525	-0.134169	0.933675
FZD6	-0.0175199	0.637779	-0.735833	0.180483	-0.215956	0.318136	1.1663	0.0358678
FZD7	-0.415167	0.50517	0.31698	0.737182	-0.117884	0.934161	0.253396	0.39965
FZD8	-0.183301	0.31365	-0.231994	0.0699971	0.154396	0.170901	-0.191377	0.642798
FZR1	-0.323206	0.0800401	-0.907824	0.567667	-0.615515	0.172929	1.14585	0.0345819
FZR1	0.0316745	0.782634	0.187736	0.734458	0.109705	0.626771	0.718054	0.242398
G0S2	-0.254273	0.611526	-0.594931	0.482309	-0.375693	0.475536	-0.608709	0.584303
G6PD	-0.167359	0.40715	-1.15339	0.105781	-0.93931	0.0564	0.412895	0.285141
G6PD	0.98255	0.12333	0.697704	0.153147	0.771011	0.0759765	0.608018	0.378912
G6PD	-2.55548	0.0837415					-0.95914	0.0997697
GAB1	-0.0453881	0.425183	0.939457	0.0311142	0.628607	0.15133	0.806313	0.0324928
GABARAPL2	-0.240483	0.282472	-1.36438	0.0112852	-0.924335	0.0305825	0.351532	0.376159
GADD45A	0.861118	0.0162128	1.25372	0.219229	0.976087	0.0779934	0.685634	0.0761822
GADD45B	0.220375	0.842089	0.0540527	0.668591	0.070409	0.983294	0.498353	0.419845
GADD45G	-0.57572	0.262755	-0.332867	0.77148	-0.67617	0.505618	-0.189241	0.816987
GADD45GIP1	0.0362119	0.976261	0.342456	0.785388	-0.0874412	0.880521	-0.109711	0.712924
GAL3ST1	-0.491599	0.0885802	-0.318814	0.238891	-0.405206	0.108148	-0.148738	0.554741
GAL3ST1	-0.475161	0.126342	0.0440051	0.893905	-0.215578	0.408997	0.0740488	0.797016
GAL3ST1	0.13852	0.626348	-0.280978	0.373779	-0.0712289	0.794735	-0.0956246	0.749044
GAL3ST1	-0.245322	0.385987	-0.55211	0.153776	-0.151111	0.565745	-0.480623	0.179263
GAL3ST1	-0.675431	0.109487	-0.625547	0.418141	-0.425481	0.143088	0.554617	0.615741
GAL3ST1	0.110157	0.728833	-0.183542	0.49912	-0.0847181	0.87707	-0.097059	0.954288
GAL3ST1	0.200239	0.381153	-0.213198	0.517222	-0.0259232	0.933494	0.565919	0.0280102
GALNS	0.240936	0.949322	-0.157874	0.692416	-0.133577	0.95032	-0.736498	0.512224
GALNT10	-0.268793	0.695379	-0.639022	0.401487	-0.545358	0.604262	0.0771738	0.334399
GALNT4	0.572478	0.789525	-0.185977	0.428865	-0.00852513	0.492993	0.169713	0.367603
GALNT5	0.116562	0.786377	0.335081	0.736392	0.278111	0.98708	0.30248	0.465624
GALNT6	0.864751	0.0652379	-0.0214333	0.875625	0.549348	0.411512	0.183346	0.154858
GALNT6	-0.236523	0.830127	0.162049	0.125056	0.206823	0.392693	0.781823	0.172349
GALNTL5	-0.469874	0.149087	-0.724421	0.396793	-0.488246	0.18699	-0.112654	0.527526
GALNTL6	0.34394	0.939188	0.00247169	0.859104	0.140116	0.882054	-0.0364494	0.5405
GALT	-1.06483	0.198194	-0.391609	0.209535	-0.322617	0.441699	0.545609	0.112589
GAMT	-0.119063	0.798396	-0.0547872	0.411005	-0.409469	0.556097	-0.194921	0.931865
GANAB	0.32087	0.643207	-0.370088	0.953959	0.119812	0.926091	1.05212	0.0535694
GARNL3	0.0344775	0.952274	0.294591	0.500387	0.331653	0.749797	-0.426035	0.265476
GAS1	-0.425647	0.105731	0.0363882	0.951226	-0.452257	0.441396	0.205296	0.789644
GAS2	-0.275515	0.47639	-1.86374	0.190697	-0.405966	0.42219	0.525739	0.605991
GAS2	0.328288	0.930948	-0.728875	0.0537782	-0.599434	0.150381	0.503289	0.208788
GAS2	-0.455259	0.275976	-0.609036	0.47429	-0.520548	0.29533	-0.311813	0.562257
GAS2L1	0.0397703	0.831934	0.469297	0.40295	0.0575844	0.893758	-0.00680366	0.879441
GAS2L2	-0.340402	0.209502	0.638416	0.92167	-0.148416	0.391724	-1.01648	0.358897
GAS2L3	0.247398	0.804913	-0.254411	0.66697	-0.271732	0.844498	0.291372	0.382846
GAS2L3	-0.27164	0.352468	0.162376	0.807213	-0.0229692	0.409841	-0.344165	0.450434
GAS6	0.0175147	0.193498	1.25506	0.0118408	0.879029	0.0350899	-0.259094	0.699208
GAS7	-0.714691	0.507813	-0.257601	0.710108	-0.12894	0.686341	-0.359826	0.358682
GAST	0.235077	0.779577	-0.112337	0.68983	0.360957	0.793201	-0.70989	0.181575
GATA1			-0.990989	0.126403			0.303894	0.405344
GATA3	0.156658	0.56671	0.263182	0.696168	0.20992	0.524019	0.276199	0.259355
GATA3	-0.260014	0.449082	-0.120219	0.882958	-0.190116	0.83935	-0.390819	0.0738062
GATA3	-0.389644	0.814297	-0.221838	0.743444	-0.0852086	0.922435	-0.459793	0.472333
GATA4	0.136485	0.628613	-0.0433412	0.323933	-0.0709051	0.483789	0.517114	0.385091
GATA6	-0.205278	0.947553	0.133696	0.864262	0.05138	0.872039	0.468073	0.140672
GATA6	0.471316	0.947907	-0.562234	0.637678	-0.406487	0.612264	0.338793	0.694344
GBA3	-1.08894	0.0981414	-1.67471	0.0648085	-1.31654	0.0516234	-0.724939	0.0345819
GBA3	0.646991	0.533196	0.348317	0.720189	0.226486	0.552012	-0.427479	0.479055
GBE1	0.825359	0.155334	0.850677	0.102618	0.199683	0.143532	0.115845	0.790133
GBGT1	0.23957	0.556828	0.477611	0.133366	0.301532	0.178934	-0.154987	0.995736
GCLC	0.628387	0.157445	0.386884	0.223902	0.797364	0.217107	0.231246	0.119585
GCLM	-1.38725	0.0262195	-1.31767	0.0387065	-1.29476	0.0194573	-0.00170832	0.146486
GCNT1	0.127366	0.955997	0.437136	0.311572	0.216895	0.431802	0.226974	0.392053
GCNT1	0.360293	0.345606	0.702	0.236752	0.495723	0.18122	-0.176934	0.849086
GCNT1	-0.170229	0.953748	-0.0209429	0.670583	0.0442007	0.71274	0.551266	0.34248
GCNT4	0.016811	0.795839	0.928396	0.0247039	0.621025	0.0999652	0.710699	0.331837
GDA	0.513774	0.319053	0.283136	0.432811	0.638754	0.46166	0.216476	0.837803
GDF1	0.241439	0.295496	0.289573	0.675077	0.132375	0.660683	-0.207626	0.617239
GDF15	-0.00966728	0.468474	0.374232	0.970496	0.259626	0.452722	0.1122	0.422574
GDF6	0.386771	0.394896	0.440654	0.326051	0.107319	0.392416	0.815295	0.046214
GFAP	0.107959	0.845648	0.174707	0.965461	0.18728	0.847388	-0.721263	0.289726
GFI1	-0.551997	0.257243	-0.390232	0.821568	-0.471115	0.430271	0.885226	0.449694
GFI1	-0.411767	0.20728	-0.697758	0.218266	-0.880285	0.17137	0.457377	0.17441
GFI1	-0.0170546	0.839723	0.0562008	0.59545	0.124993	0.835471	0.392164	0.695053
GFI1B	0.285203	0.329577	0.243076	0.491435	0.322924	0.354826	0.173028	0.743782
GFI1B	0.469086	0.549677	-0.339913	0.564037	-0.149086	0.788183	0.636474	0.0475094
GFI1B	0.448897	0.299878	-0.297755	0.429907	-0.120378	0.580891	-0.179611	0.609165
GFOD1	0.37565	0.22926	-0.281399	0.739564	0.188528	0.638812	0.592323	0.264551
GFRA1	0.454416	0.273601	0.77279	0.32263	0.613603	0.280134	0.546031	0.146695
GFRA1	-0.449615	0.516969	-0.715979	0.0572152	-0.550988	0.097459	0.208553	0.712551
GFRA1	0.113785	0.458016	0.379621	0.417515	0.160358	0.766105	0.0936414	0.779401
GFRA1	0.281418	0.451681	-0.222643	0.63039	-0.114855	0.912129	0.241803	0.684325
GFRAL	-0.375821	0.927755	-0.392644	0.445618	-0.211303	0.468994	-0.722982	0.366264
GGT1	0.568686	0.103701	0.155392	0.33605	0.359226	0.211578	-0.60105	0.766948
GGT1	0.343109	0.0716785	1.17559	0.017448	0.94182	0.0229414	-0.0379936	0.845766
GGT1	-0.568586	0.420263	-0.44133	0.526295	-0.583624	0.353114	0.0590961	0.74097
GGTLC2	0.503754	0.39963	-0.70609	0.298335	0.150037	0.583437	0.75859	0.27604
GH1	0.176384	0.396885	0.237348	0.148119	0.527061	0.212761	0.266829	0.468645
GH2	0.87802	0.694434	0.182683	0.947494	0.849984	0.654095	0.79318	0.440543
GHR	1.23728	0.198748	-0.240379	0.823673	0.471686	0.416374	-0.229111	0.41477
GHRH	-0.205485	0.195673	-1.03826	0.52446	-0.807028	0.361958	0.633294	0.216446
GHRH	0.310251	0.688869	-0.477013	0.825375	-0.0951968	0.773013	0.33525	0.456474
GIGYF1	-0.207345	0.513343	-0.361722	0.308017	-0.255184	0.211936	-0.391061	0.750991
GINS1	-0.13597	0.603749	-0.125565	0.814157	-0.130768	0.692364	0.2397	0.429487
GINS2	0.252482	0.385015	0.331084	0.867782	-0.118919	0.945407	-0.444072	0.191499
GINS4	0.0244608	0.371814	-0.452427	0.258446	0.146359	0.889902	0.217789	0.712814
GJA1	0.0253145	0.321105	-0.0366148	0.64061	-0.0907647	0.397577	0.00945063	0.524014
GLCCI1	-0.553551	0.146363	-1.68485	0.073024	-0.750566	0.139593	-0.00531384	0.817293
GLG1	-0.422252	0.510611	-0.476298	0.373355	-0.424069	0.397162	-0.517878	0.876523
GLI1	-0.784174	0.172319	-1.18467	0.0670102	-0.86004	0.0703405	-0.456059	0.464899
GLI3	0.972984	0.5794	-0.163324	0.429379	0.425736	0.604262	-0.216329	0.984914
GLO1	0.137843	0.990071	0.274833	0.305825	0.303506	0.5185	-0.267498	0.225281
GLRX3	0.77111	0.514965	0.171924	0.601212	0.147433	0.741454	-0.684741	0.41477
GLT1D1	-0.584863	0.0335031	-0.391635	0.430961	-0.341229	0.144353	0.433222	0.834914
GLTSCR1	-0.354621	0.480586	-1.57772	0.642871	-0.875677	0.300586	-0.32251	0.798155
GML	0.24021	0.39454	0.846657	0.395126	0.581224	0.291738	0.490415	0.493202
GMNN	-1.30217	0.248882	-1.02004	0.571034	-1.03865	0.471306	0.318101	0.293514
GMPR2	-0.777059	0.0838168	-0.53541	0.269032	-0.452245	0.131624	0.846734	0.0600311
GMPR2	0.398939	0.466597	0.318503	0.888439	0.494462	0.903391	0.496922	0.355462
GMPS	-0.386902	0.205253	-0.605282	0.800497	-0.538974	0.488967	0.509186	0.164244
GNA12	0.958858	0.17074	0.792896	0.0275969	0.796545	0.0334868	0.620593	0.775816
GNAI1	-0.115366	0.842307	0.108528	0.508451	0.0201228	0.956202	-0.389896	0.953782
GNAS	0.48019	0.11051	0.770785	0.142917	0.546182	0.0663717	0.925854	0.993775
GNB2	0.118139	0.483427	0.771931	0.167438	0.614708	0.272507	0.161327	0.61206
GNB2	-0.193523	0.277657	-0.189424	0.448621	-0.166741	0.291229	1.0014	0.0287451
GNB2	0.184907	0.940865	0.425927	0.908931	0.28849	0.795594	0.124885	0.768832
GNB5	0.244628	0.595072	0.0952445	0.537798	0.273362	0.735144	-0.268169	0.518433
GNB5	0.162645	0.528825	0.563864	0.150441	0.332326	0.257982	-0.132597	0.116747
GNG10	-0.436274	0.1689	-0.54728	0.286837	-0.416599	0.153775	0.418144	0.359958
GNG11	0.141492	0.632371	0.388882	0.239475	0.409158	0.865503	-0.279518	0.359974
GNG3	0.197572	0.718505	-0.0036607	0.850378	-0.060242	0.877131	-0.259564	0.740101
GNG7	0.283113	0.676064	0.21056	0.508027	0.202958	0.423891	-0.0932134	0.427824
GNG8	-0.398282	0.307924	-1.04454	0.744145	-0.715793	0.501152	0.829031	0.366482
GNL1	0.0644326	0.720458	-0.132891	0.941626	-0.20137	0.839723	-0.310865	0.903159
GNPDA2	-0.221864	0.717936	0.275231	0.431753	0.207811	0.503941	-0.42949	0.331801
GNRH1	-0.043634	0.660958	-0.288429	0.183462	-0.0486849	0.391183	0.708713	0.0465947
GNRH1	0.923259	0.314773	0.452836	0.342753	0.570669	0.259756	0.146766	0.831706
GNRH2	-0.277671	0.168393	-1.48601	0.0300036	-1.0082	0.0459284	-0.318226	0.206678
GNRH2	0.262146	0.428465	-0.23505	0.862075	0.222297	0.725499	-0.400456	0.476782
GNRH2	0.456589	0.512039	-0.0106529	0.827391	0.0885317	0.622876	0.740412	0.0460475
GOLGA5	0.95688	0.155204	1.00743	0.369877	1.18296	0.123769	-0.477269	0.52204
GOPC	0.465694	0.83557	-0.0371766	0.894144	0.0982206	0.695187	-0.487595	0.0834621
GPC3	-0.254908	0.37836	-0.409083	0.889509	0.548407	0.797842	0.553869	0.174465
GPHN	-0.781448	0.363935	-0.150981	0.517516	-0.36923	0.441396	-0.052428	0.36474
GPI	2.1194	0.535249	2.2677	0.192751	2.19355	0.277943	0.897391	0.116224
GPLD1	-0.260952	0.0489777	-0.368079	0.261188	-0.780333	0.0402248	-0.541024	0.61343
GPR112	0.418748	0.676785	1.3639	0.119269	0.663364	0.262356	0.495752	0.317956
GPR112	-0.326602	0.811117	-0.424764	0.27463	-0.383037	0.490628	-0.373677	0.142252
GPR112	-0.991872	0.0221396	-1.19564	0.0148786	-1.09375	0.0126411	0.0430067	0.540081
GPR132	0.41172	0.189916	-0.0575862	0.752534	0.415067	0.25087	-0.0904879	0.885575
GPR158	0.314946	0.447537	0.392106	0.680085	0.752509	0.593685	0.615044	0.449201
GPRASP1	0.307847	0.443448	0.247118	0.566762	0.277482	0.484768	1.90195	0.084667
GPRASP1	0.74749	0.184186	1.0949	0.0681399	0.786277	0.125032	0.329289	0.642609
GPS1	0.00962739	0.915077	0.089283	0.224297	0.120781	0.445195	-0.100415	0.81741
GPS2	-0.000546144	0.998933	-0.25702	0.548523	-0.128783	0.731541	-0.0161419	0.952159
GPS2	-0.341357	0.3972	0.371581	0.418507	0.0151122	0.950162	-0.588597	0.166815
GPS2	0.187475	0.896738	0.194311	0.625085	0.24302	0.992576	0.109987	0.914611
GPT	0.306614	0.37495	0.237333	0.551276	0.23648	0.377369	0.461045	0.0921658
GPT	0.474497	0.537586	-0.374728	0.50441	0.146825	0.776013	0.183994	0.928598
GPX4	0.18996	0.456053	0.102895	0.613141	0.309944	0.339175	-0.254562	0.459364
GRAP2	0.471735	0.593116	-0.527126	0.420999	0.183119	0.718165	-0.416914	0.899355
GRAP2	0.142701	0.688539	-0.749213	0.124111	-0.4028	0.37879	0.641858	0.0928829
GRB10	0.380316	0.796432	-0.153825	0.765391	0.244738	0.973679	0.608582	0.986167
GRB10	0.627538	0.140287	0.953639	0.0876094	0.841429	0.0786571	0.597403	0.0815733
GRB2	1.23031	0.291763	-0.212458	0.923819	0.12326	0.479828	-0.592516	0.544828
GRB2	0.441943	0.491996	0.350586	0.221029	0.278287	0.497618	0.235918	0.592234
GREM2	0.711777	0.279079	0.460803	0.946416	0.427391	0.49196	0.294708	0.939057
GRHPR	-0.0242735	0.682284	0.432123	0.785284	0.378096	0.993004	-0.442557	0.816987
GRIA4	0.484861	0.0870279	-0.240108	0.517567	0.180221	0.608545	-0.307706	0.518461
GRIA4	0.112115	0.452778	-0.56694	0.205954	-0.103911	0.722562	0.409431	0.224051
GRIK1	-0.209497	0.527867	-0.218842	0.617477	-0.28272	0.633423	-0.175434	0.218273
GRIK1	-0.437432	0.623927	-0.213542	0.720899	-0.289438	0.727158	-0.107582	0.628511
GRIK1	0.341447	0.72382	-0.0210795	0.391888	0.0801511	0.688981	-0.250334	0.218885
GRIN2A	-0.287765	0.510832	0.0600787	0.506118	-0.0682123	0.537186	0.19896	0.806758
GRIN2A	-0.159259	0.779376	-0.43335	0.545843	-0.473973	0.633033	0.883683	0.0481439
GRIN2A	-0.350079	0.847255	-0.529437	0.86998	-0.148135	0.702847	0.173292	0.552532
GRIN2B	-1.01883	0.0466562	-1.55527	0.0536085	-1.16112	0.0720942	0.75748	0.553209
GRM1	0.272696	0.765624	0.293025	0.798747	0.349494	0.868304	0.825694	0.0607058
GRM1	-0.0805465	0.479022	-0.777944	0.247945	-0.279596	0.311433	0.702902	0.0344174
GRM3	-0.195894	0.874078	0.765677	0.353966	0.303937	0.591264	0.509501	0.117708
GRM5	0.173772	0.921768	0.375664	0.235399	-0.0379932	0.441915	0.212746	0.302193
GRM5	0.120047	0.799373	0.147336	0.785916	0.202255	0.982891	0.231426	0.859288
GRP	0.719813	0.474249	0.641772	0.877956	0.581062	0.802835	0.772155	0.361054
GSE1	0.223626	0.52861	-0.388653	0.679152	-0.308023	0.986376	-0.332807	0.555284
GSN	-0.174811	0.151935	-0.470302	0.932109	-0.258911	0.365219	-0.072104	0.983275
GSN	0.254827	0.549495	-0.89989	0.441588	-0.632617	0.525973	0.16513	0.684957
GSPT1	-0.201494	0.185535	-0.508788	0.172408	-0.250651	0.127638	0.340765	0.452904
GSPT1	-0.0894331	0.372686	-0.766627	0.06947	-0.356391	0.158889	1.13512	0.0384467
GSPT2	-0.305441	0.557678	-0.0781233	0.680713	-0.28909	0.688821	0.00962446	0.706222
GSTA1	-0.2327	0.812751	0.127444	0.788548	0.0168337	0.664493	0.372959	0.182579
GSTM1	0.401659	0.885628	0.26791	0.73869	0.519725	0.623996	-0.0395454	0.814508
GSTM2	-0.396243	0.150324	-0.285557	0.383661	-0.277602	0.180517	0.524117	0.465699
GSTM3	-1.04676	0.237428	0.648797	0.615939	0.327587	0.815716	0.28182	0.683447
GSTM3	-0.944926	0.144887	0.161792	0.682938	-0.692453	0.212017	0.0246219	0.862353
GSTM3	0.0720286	0.635795	-0.0783694	0.510789	0.0485163	0.807301	-0.118051	0.792904
GSTM5	0.682298	0.62758	1.09088	0.481124	0.758746	0.382118	0.623873	0.171704
GSTP1	-0.869041	0.0932915	0.891311	0.36522	0.150449	0.649778	0.353628	0.767576
GSTT1	-0.625474	0.0629519	-0.973759	0.00987846	-0.760825	0.02144	0.41271	0.451421
GSTZ1	0.22141	0.36639	0.292111	0.52809	0.256761	0.386423	0.28768	0.970161
GTF2B	-0.811841	0.444957	-0.646711	0.0510033	-0.729276	0.0743494	-0.0834578	0.764005
GTF2H1	0.782884	0.0914844	-0.100863	0.770865	0.0247386	0.680213	-0.54784	0.214618
GTF2H1	0.391016	0.450227	0.837952	0.207089	0.426971	0.331994	0.390347	0.668786
GTF2H2C	0.981383	0.0620227	1.21112	0.124157	0.730285	0.153349	-0.464167	0.333852
GTF2H3	0.0791509	0.830455	-0.153395	0.651178	0.029314	0.656882	0.653333	0.30335
GTF2H4	0.339707	0.257744	-0.185523	0.538221	-0.0285537	0.973792	0.103832	0.600569
GTF2H5	1.05393	0.13799	0.740225	0.0860773	0.281762	0.256742	-0.132368	0.758158
GTPBP4	0.123006	0.678527	0.0560379	0.830084	0.089522	0.619358	0.69946	0.0230225
GTSE1	0.440403	0.988566	1.02968	0.118057	0.701552	0.271405	0.293589	0.726176
GUCY1A2	0.215453	0.235166	0.376907	0.86057	0.286387	0.731385	-0.307617	0.86164
GUCY1A3	-0.361998	0.185221	-0.0623093	0.783421	-0.212153	0.376796	0.0755382	0.70899
GUCY1A3	0.412552	0.452355	0.531322	0.36967	0.338933	0.454718	0.668389	0.0296319
GUCY1A3	0.455719	0.22871	-0.270174	0.735155	0.248519	0.67372	-0.41595	0.310789
GUCY1A3	0.395472	0.71054	0.888454	0.188251	0.562625	0.396899	0.309432	0.33501
GUCY1A3			-1.02192	0.123731			0.49559	0.228152
GUCY1A3	0.031419	0.915947	0.198106	0.375238	0.101475	0.535631	0.0794348	0.95844
GUCY1B3	0.868759	0.495789	0.188771	0.186903	0.223169	0.401709	-0.293282	0.783952
H2AFX	0.436071	0.538584	-0.265133	0.200025	-0.373269	0.0712991	-0.18934	0.878792
H2AFY	-0.908382	0.00150653	-0.701031	0.0508359	-0.584167	0.0106719	0.687976	0.272805
H3F3A	-1.30167	0.00882328	0.0538784	0.784181	-0.424254	0.191501	0.283126	0.60138
H3F3A	-0.853788	0.174182	-0.235501	0.7041	-0.24583	0.205206	0.319368	0.637217
H3F3A	-1.17263	0.000719482	-1.65871	0.0935355	-1.35157	0.0146112	-0.263615	0.154606
H3F3B	0.334744	0.999624	-0.541214	0.36266	-0.0483073	0.631639	0.0990191	0.30942
H3F3B	-0.263298	0.413586	-0.0638528	0.999033	-0.088396	0.689147	-0.0802887	0.850329
H3F3B	-0.541527	0.776022	-0.990975	0.180214	-0.795571	0.430271	0.151491	0.66185
H3F3C	-0.00816147	0.66756	-1.29568	0.0401384	-0.588727	0.172237	-0.111566	0.68432
HADHB	0.66108	0.203801	0.271449	0.0769395	0.540603	0.0753709	1.17285	0.16015
HAGHL	0.321672	0.509446	0.825721	0.0814489	0.795991	0.191316	0.664898	0.363151
HAPLN1	-0.0640398	0.937976	-1.28475	0.304379	-0.457303	0.601311	-0.135084	0.755176
HAS3	0.225075	0.874627	-0.182054	0.309679	-0.129489	0.464473	-0.450068	0.307156
HAS3	0.288627	0.51812	0.306352	0.814671	0.29749	0.959879	-0.364822	0.59394
HAUS1	0.497164	0.67834	0.380619	0.568856	0.121438	0.579704	1.07392	0.149643
HAUS2	0.0676092	0.731352	-0.993542	0.0993199	-0.472015	0.291285	0.116634	0.342019
HAUS5	0.857271	0.980465	-0.945704	0.0714167	-0.68065	0.0703914	0.839115	0.00959928
HBA2	0.82473	0.345575	0.28578	0.747375	0.781137	0.713776	0.261618	0.814196
HBP1	-0.313653	0.749913	-0.412723	0.261437	-0.267653	0.317918	0.285275	0.871665
HBP1	0.590038	0.690606	-0.314173	0.763747	-0.133365	0.944468	0.674221	0.194804
HCFC1	-0.314004	0.43122	-0.556878	0.603014	-0.291583	0.685488	0.910573	0.12401
HDAC1	1.42982	0.00202761	1.58675	0.0136899	1.23186	0.00671781	0.467546	0.0778546
HDAC10	0.743956	0.136151	0.9616	0.696748	0.889547	0.275467	-0.647899	0.463581
HDAC2	-0.410386	0.0348219	0.213995	0.599229	-0.443578	0.209082	0.923633	0.0297566
HDAC3	-0.604209	0.337202	-1.18746	0.0810882	-0.483867	0.122681	0.74411	0.0928547
HDAC4	0.728841	0.795468	-0.376751	0.165875	-0.231935	0.166616	-0.295045	0.184821
HDAC5	-0.879364	0.016703	-0.650208	0.760464	-0.695895	0.406479	-0.163627	0.798837
HDAC5	0.255442	0.240961	-0.346682	0.836321	-0.271164	0.701757	0.766043	0.100303
HDAC6	0.431141	0.13455	0.352395	0.128618	0.328934	0.0915967	0.31436	0.951225
HDAC7	-0.770807	0.262217	-0.395384	0.490224	-0.4239	0.907669	0.205345	0.771032
HDAC8	-0.299331	0.692422	0.517457	0.171011	0.375061	0.345745	-0.594773	0.252641
HDAC9	-0.840844	0.0812252	-0.765739	0.278217	-0.761735	0.0881391	0.229398	0.446575
HDAC9	0.766846	0.532983	-0.310715	0.818301	-0.148375	0.612264	0.139375	0.881812
HEATR2	-0.244106	0.518731	0.563858	0.450206	0.616756	0.272632	0.554908	0.082035
HECW1	0.0908612	0.97705	0.13307	0.685772	0.133585	0.980075	0.276033	0.455135
HELLS	0.229802	0.529713	-1.07984	0.136943	-0.794961	0.2481	0.495173	0.149775
HEPACAM	0.253117	0.508098	0.325812	0.785284	0.183395	0.741413	-0.0657499	0.918803
HEPH	0.134643	0.665892	0.480134	0.166998	0.321333	0.260327	0.354378	0.597332
HEPH	-1.02556	0.081357	-1.12624	0.029178	-1.0759	0.0335282	-0.466387	0.437467
HEPH	-0.384737	0.891962	0.404399	0.872619	0.26277	0.899847	0.0368554	0.860309
HERC2	-0.497473	0.613596	0.575814	0.89914	0.399495	0.885142	-0.354707	0.88528
HEYL	-0.23524	0.0389262	-1.32263	0.437589	-1.06497	0.0300156	0.174185	0.760052
HGF	-0.220806	0.647683	0.389847	0.231421	0.0858976	0.966162	0.850259	0.454641
HIC1	0.230092	0.389179	-0.157808	0.284977	0.260597	0.641423	0.295761	0.394846
HIF1A	4.63392	1.91e-07	5.00083	6.24e-07	4.81656	1.76e-07	0.207112	0.497622
HIP1	-0.222177	0.758833	-0.121118	0.343417	-0.177126	0.316398	-0.0120672	0.822347
HIRA	0.781175	0.0721418	0.334899	0.506118	0.210091	0.211251	-0.455887	0.379048
HIST1H4I	-0.506958	0.478357	-1.26256	0.203029	-0.860134	0.254976	0.332759	0.25094
HLA-DQA1	-0.543917	0.116349	-0.141881	0.841069	-0.342899	0.446738	-0.21714	0.364327
HLA-DQA1							-0.577461	0.171669
HLA-DQA1			-1.93946	0.0852158			0.452286	0.260346
HLA-DQA1	0.850661	0.0430997	0.212048	0.772828	0.196709	0.235039	-0.358901	0.434503
HLA-DRA	0.122423	0.896709	-0.494697	0.595832	0.0675685	0.804694	-0.188112	0.628886
HLA-F	0.287725	0.958318	-0.0753978	0.831405	-0.180834	0.824323	0.24148	0.197949
HLA-F	-0.812322	0.345093	-0.0249838	0.601443	-0.846411	0.315193	2.39385	0.0064572
HLA-G	-0.356922	0.421278	-0.695761	0.831382	-0.133415	0.429963	-0.722671	0.0467828
HLA-G	-0.459529	0.757397	-0.601243	0.0971171	-0.478258	0.249915	-0.0927037	0.686869
HLF	0.419527	0.469767	0.219012	0.438548	0.394776	0.433646	-0.0983003	0.258293
HMBS	-0.949337	0.0288259	-0.435513	0.76318	-1.02908	0.304482	-0.00639503	0.940242
HMG20B	-0.616717	0.878556	-0.273305	0.694623	-0.636461	0.900389	0.268323	0.953056
HMGA1	-0.288084	0.245489	0.474233	0.497516	-0.115337	0.696551	-0.218917	0.412657
HMGA1	0.897456	0.00418842	0.861144	0.130662	0.839678	0.0681315	0.0146592	0.959021
HMGA2	-0.168538	0.615967	0.230518	0.438296	-0.144417	0.469405	0.383819	0.299696
HMGA2	-0.158456	0.630872	0.218928	0.38921	-0.249676	0.390757	0.602597	0.194076
HMGB1	0.373182	0.286989	0.37311	0.362596	0.274499	0.221363	0.101519	0.502636
HMGB1	0.250311	0.446764	0.358475	0.370511	0.253678	0.308873	0.0853503	0.823035
HMGB1	0.0363311	0.878486	0.414861	0.275381	0.0684154	0.616987	0.397166	0.316105
HMGB1	-0.296516	0.348338	0.169937	0.74229	-0.0790231	0.721278	0.968646	0.534534
HMGB2	-0.176841	0.258364	-0.177029	0.392667	-0.0506396	0.208965	0.180245	0.597193
HMGB2	-0.130785	0.647708	-0.0335609	0.525356	-0.154084	0.942801	0.13178	0.305722
HMGB2	-0.414407	0.318953	-0.157056	0.420148	-0.170785	0.260827	0.0491834	0.505733
HMOX1	-0.199687	0.584313	0.328768	0.245334	-0.114599	0.648677	1.17092	0.910325
HN1	-0.00496063	0.722829	0.701164	0.518042	0.147788	0.520296	-0.43756	0.371081
HN1	0.212306	0.806641	0.757742	0.180681	0.15232	0.254068	-0.505215	0.281813
HN1	-0.00845053	0.971759	0.282685	0.327295	0.151155	0.526534	0.310939	0.494873
HN1	-0.196648	0.436699	-0.166833	0.598725	-0.181741	0.430895	-0.178302	0.364965
HNF1A	-0.265053	0.790919	-0.294638	0.436781	-0.725645	0.879982	0.246498	0.737583
HNF4A	0.42821	0.361491	0.361245	0.980548	0.394728	0.722635	-0.118264	0.606294
HNRNPA0	0.150409	0.181388	-0.286804	0.230737	0.0189221	0.964293	0.663819	0.00671226
HNRNPA2B1	-0.69508	0.102948	-0.540633	0.198438	-0.617856	0.130107	-0.283861	0.596788
HNRNPA3	-0.162573	0.833774	0.379902	0.650376	0.122048	0.633033	0.0251207	0.434803
HNRNPA3	-0.367367	0.662502	0.330541	0.94498	0.219048	0.705445	-0.469332	0.998962
HOMER3	0.376484	0.591334	0.195673	0.715658	0.317838	0.723249	-0.138095	0.535469
HOMER3	-0.423595	0.446706	-0.310633	0.696843	-0.267894	0.49143	-0.119263	0.844876
HOMER3	0.242956	0.140546	-0.0122605	0.584347	0.231998	0.331018	1.32938	0.865842
HOMER3	-0.289856	0.450007	0.020583	0.948801	-0.134637	0.663492	0.0674948	0.989194
HOOK1	-0.520112	0.610935	-0.654829	0.294847	-0.214611	0.408884	-0.0923944	0.520565
HOXA11	-0.875213	0.0161734	-0.715933	0.0613509	-0.637873	0.0231401	-0.512399	0.0515802
HOXA13	-0.175438	0.55869	-1.07447	0.042771	-0.493536	0.0555872	-0.109145	0.866102
HOXA9	1.31589	0.221774	0.935702	0.503227	1.03203	0.27628	-0.149823	0.931952
HOXC11	1.35399	0.130181	0.992155	0.0628855	0.997738	0.0838328	0.320713	0.792805
HOXC13	-0.455357	0.899711	-0.180117	0.866391	-0.374474	0.843775	0.880192	0.13005
HOXD11	1.18768	0.690783	1.93417	0.89914	1.54444	0.789554	0.347375	0.280399
HOXD13	-0.430052	0.429041	-0.41911	0.386967	-0.0367151	0.596468	0.582696	0.495205
HPCA	-0.208634	0.531737	-0.293967	0.626157	-0.373684	0.491378	0.389847	0.204617
HPCAL4	-0.30241	0.502042	-0.251054	0.238685	-0.276732	0.497866	0.580166	0.322528
HPGD	0.00428104	0.691645	0.401514	0.618859	0.147862	0.974513	0.233778	0.370285
HPSE	-0.320344	0.253837	-0.271422	0.533063	-0.111277	0.662196	0.0549076	0.795177
HPSE	-0.258825	0.332092	-0.175407	0.491736	-0.217116	0.358897	-0.331507	0.165745
HPSE	0.335365	0.951425	-0.217258	0.488421	-0.228961	0.888019	0.0570547	0.755065
HPSE2	1.18163	0.244406	0.328835	0.391079	0.630618	0.923924	0.0160907	0.366822
HRAS	-0.287779	0.456282	0.219655	0.609782	-0.0340622	0.93027	0.73229	0.139133
HRAS	-0.428471	0.311308	-0.661924	0.218768	-0.545198	0.212797	0.689785	0.147694
HRAS	0.191855	0.690373	0.213624	0.418431	0.233375	0.541284	0.198685	0.585561
HRASLS	-0.200033	0.386307	-0.26442	0.951913	-0.113306	0.557756	-0.659263	0.0207529
HRK	0.483097	0.0966094	0.911643	0.0621857	0.55505	0.0338946	0.434294	0.829462
HRNR	-0.304033	0.89771	-0.67194	0.262237	-0.309927	0.453431	-0.340215	0.670217
HS3ST5	-0.71012	0.118431	0.212206	0.653248	-0.314324	0.615253	0.193933	0.600068
HS3ST5	0.489742	0.685052	-0.439015	0.747487	-0.0798277	0.73078	-0.0187574	0.921964
HS6ST1	-0.17315	0.186819	-0.173726	0.223568	-0.165306	0.204154	0.146693	0.934364
HS6ST3	0.578742	0.0657905	0.254857	0.709332	0.281138	0.260853	-0.7061	0.0361011
HSD11B1	-0.846821	0.13172	-0.711507	0.194397	-0.779164	0.137593	0.179696	0.582048
HSD11B1	0.274335	0.375001	-0.26469	0.520674	0.0819203	0.840488	0.163447	0.733989
HSD11B1	0.182296	0.570557	0.366418	0.271952	0.274357	0.319014	-0.744519	0.0149884
HSD11B1	0.034788	0.956748	-0.309629	0.656096	-0.0406628	0.542463	0.0681706	0.44959
HSD17B1	0.928469	0.630872	0.133519	0.836975	-0.223294	0.543157	0.293857	0.712034
HSD17B1	0.216478	0.797094	0.796025	0.237431	0.285478	0.477507	0.446646	0.841016
HSD17B2	-0.298755	0.552028	-0.568943	0.280015	-0.462727	0.263066	0.854993	0.0385623
HSD17B3	-0.225245	0.390806	-0.206291	0.829646	-0.266473	0.615057	0.417161	0.456998
HSD17B4	0.594712	0.212946	0.649297	0.705019	0.77973	0.377842	0.447612	0.919782
HSD3B1	0.787753	0.122032	1.02559	0.0458392	0.906672	0.0478872	-0.091823	0.755983
HSD3B1	-0.0219072	0.909693	0.203048	0.439578	0.0905706	0.677508	-0.0606143	0.830785
HSD3B1	0.0987745	0.750695	-0.267419	0.534166	-0.219334	0.861184	0.223295	0.487679
HSD3B2	-0.0140469	0.99467	0.186451	0.712796	0.0862019	0.99834	0.267408	0.22121
HSD3B2	-0.0619994	0.852256	0.493186	0.161847	0.215594	0.446738	0.18964	0.839998
HSD3B2	-0.118761	0.974349	0.162093	0.712476	0.399589	0.638968	0.885997	0.0407407
HSP90AA1	0.574769	0.602099	0.266056	0.381372	0.263624	0.66758	-0.272576	0.539956
HSP90AB1	-0.989722	0.225835	-0.919703	0.209477	-0.784025	0.269818	-0.249398	0.365443
HSP90AB1	0.140733	0.470026	-0.546532	0.756473	-0.33564	0.588848	0.633494	0.876523
HSP90B1	0.637465	0.458705	-0.0847745	0.824727	0.144694	0.692461	-0.0833424	0.403329
HSPA1A	-0.356386	0.521192	-0.422744	0.79481	-0.320474	0.608304	-0.144282	0.933826
HSPA1B	-0.00125341	0.993262	0.688607	0.42247	0.389908	0.547275	1.02133	0.010894
HSPA2	0.206794	0.579487	-0.378883	0.805118	0.204003	0.758064	0.483787	0.154956
HSPA2	-1.36013	0.984531	-0.28942	0.688759	-0.384161	0.916563	0.756149	0.191264
HSPA4	0.199814	0.0995098	-0.0520506	0.955508	0.596958	0.0576116	0.939779	0.540804
HSPA8	0.620473	0.0610398	0.534018	0.320216	0.485921	0.118965	-0.0568855	0.402309
HSPB1	0.458841	0.73988	-0.214876	0.364604	0.099218	0.692461	-0.762615	0.424882
HSPBAP1	0.219362	0.275768	-0.444402	0.523797	-0.251358	0.804675	-0.0915486	0.930366
HTATIP2	1.02247	0.456053	-0.387895	0.404432	-0.133968	0.912264	-0.269306	0.716109
HTATSF1	-0.172677	0.353125	0.253546	0.79717	-0.149493	0.505099	-0.681655	0.00809695
HTATSF1	0.145015	0.502763	0.234123	0.100273	0.170948	0.176664	-0.231217	0.89551
HUS1	-0.0746663	0.889473	0.171304	0.66941	0.0483188	0.938179	0.301777	0.339271
HUS1B	-0.658564	0.379564	-1.52425	0.432756	-1.30734	0.429192	-0.37087	0.662148
HUWE1	-0.754912	0.0324202	-0.983789	0.059861	-0.782989	0.0162154	-0.0570167	0.462363
HUWE1	-0.674736	0.235592	-0.588024	0.803401	-0.34358	0.342034	0.221066	0.760992
HYI	0.589906	0.0461439	0.184486	0.896201	0.34092	0.20111	-0.303957	0.910325
ICAM1	0.39761	0.660616	0.226065	0.997794	0.104012	0.5634	0.253738	0.687677
ICAM3	0.64252	0.587502	-0.36953	0.556432	0.303155	0.830536	-0.236791	0.219054
ICAM5	0.248941	0.347428	0.108433	0.661653	0.12494	0.896244	-0.671815	0.811573
ID1	-0.148588	0.684819	0.404302	0.0836015	0.122686	0.642125	-0.542271	0.506786
ID2	-0.508562	0.544166	-0.167875	0.307647	-0.379505	0.396094	0.671597	0.289284
ID2	-0.504607	0.829328	-0.518149	0.680632	-0.441097	0.683329	0.849197	0.102619
ID4	0.766594	0.0312707	0.212203	0.903447	0.537449	0.234891	-0.0341823	0.882838
IDH1	-0.187593	0.503286	1.00772	0.292291	0.319428	0.745045	0.323629	0.421619
IDH1	0.464759	0.228229	-0.182691	0.399791	-0.0322524	0.749164	-0.751519	0.463581
IDH2	0.16322	0.570805	0.372698	0.484998	0.511515	0.740984	-0.509899	0.16001
IDI1	1.27346	0.0711511	-0.0941356	0.98235	0.360051	0.325054	0.231212	0.489617
IDI2	0.293761	0.609199	-0.305834	0.927402	0.218153	0.907217	-0.577275	0.0755715
IDO1	-0.229997	0.999327	-1.82402	0.110423	-0.859376	0.513134	-0.0937679	0.554079
IDO1	-0.162398	0.559804	0.217271	0.839154	-0.446702	0.779371	0.657266	0.120619
IDO2	0.894683	0.0204809	0.195773	0.162	0.27316	0.0473285	0.0685702	0.583456
IDUA	-0.248634	0.414991	0.588519	0.99964	0.0384276	0.597227	-0.307989	0.780795
IER3	-0.73417	0.110918	-0.448957	0.332383	-1.11539	0.26504	0.191222	0.693577
IER5L	-1.12561	0.114745	-1.19503	0.117856	-1.25436	0.0609842	-0.0704556	0.460612
IFI16	-0.31852	0.287594	-0.614518	0.0613415	-0.523768	0.0862707	-0.0306217	0.938731
IFI16	0.162286	0.532037	-0.00415288	0.983925	0.0790664	0.799282	0.107356	0.879097
IFI16	-0.583821	0.128229	-0.293452	0.348558	-0.438636	0.148691	0.27526	0.35418
IFI16	-0.805001	0.140144	0.115683	0.805922	-0.344659	0.373287	0.403138	0.291957
IFI16	-0.274105	0.851715	-0.495488	0.28146	-0.556754	0.151634	-0.488111	0.278992
IFI6	-0.215337	0.230309	0.0169006	0.402778	-0.074114	0.259387	-0.278126	0.804875
IFNA2	0.226765	0.728871	-0.953946	0.219021	0.14453	0.578337	-0.182686	0.172002
IFNAR1	-0.830885	0.150278	-0.103237	0.81899	-0.325239	0.36242	0.275488	0.762235
IFNB1	-0.544978	0.305929	0.233393	0.759402	-0.251317	0.652459	0.640833	0.632612
IFNG	-0.208846	0.384647	0.329548	0.752542	-0.1997	0.812129	0.234717	0.609629
IFNW1	0.43739	0.650248	0.55466	0.380689	0.257325	0.530267	0.429055	0.171817
IFT43	-0.345638	0.364381	0.235673	0.431001	0.04333	0.960556	0.29797	0.178903
IFT57	0.768297	0.174717	0.940369	0.224997	0.39164	0.116076	-0.538011	0.359328
IGF1	0.0383907	0.891043	0.156916	0.630669	-0.241421	0.785787	0.715705	0.0365259
IGF2	-0.074295	0.757214	0.613039	0.109729	0.269372	0.329616	-0.336709	0.383647
IGF2	0.184177	0.540104	0.234531	0.549654	0.209354	0.527248	-0.100149	0.669096
IGF2	0.146062	0.791087	-0.339097	0.656245	-0.0965172	0.7888	-0.273429	0.348022
IGF2	-0.375976	0.988088	-0.657705	0.359125	-0.41603	0.654769	0.214779	0.858096
IGF2	-0.329248	0.499472	-0.306521	0.451356	-0.279102	0.388571	0.0736405	0.816619
IGF2BP1	1.16657	0.0203014	1.65697	0.000875509	1.14924	0.00131376	-0.708333	0.41689
IGF2R	0.149221	0.39198	-0.635443	0.156448	-0.204933	0.130436	-0.344946	0.163478
IGFALS	-0.308093	0.851568	-0.383424	0.626157	-0.180716	0.569324	0.355241	0.346335
IGFBP1	0.225233	0.383469	-0.350474	0.787211	0.0459915	0.703574	0.164071	0.969005
IGFBP2	0.241856	0.838695	-0.10163	0.498668	-0.0261047	0.768769	-0.960686	0.0557958
IGFBP3	0.745136	0.261184	0.601303	0.406058	0.57321	0.22115	-0.198809	0.913364
IGFBP5	-0.56262	0.518409	-0.21394	0.654957	-0.166271	0.505359	0.250606	0.486897
IGFBP6	-0.772223	0.56123	0.224873	0.676937	-0.0761652	0.718997	0.1648	0.620907
IGSF22	-1.06215	0.11349	-1.4883	0.591096	-0.735511	0.238205	-0.89176	0.802014
IKZF1	0.819307	0.646142	0.836146	0.132277	0.759297	0.225713	0.211486	0.530215
IKZF3	-0.00344385	0.841143	0.398539	0.608039	0.120925	0.605945	0.0143988	0.828085
IL10	0.270509	0.739151	0.208641	0.689199	-0.405529	0.844898	-0.192312	0.680821
IL10RB	0.101038	0.602686	-1.42955	0.14764	-0.973078	0.569684	0.193441	0.809332
IL12A	0.202208	0.24453	0.387941	0.512546	0.169435	0.234395	-0.145608	0.791544
IL12B	0.246022	0.857833	-0.427648	0.785631	-0.402181	0.573088	-0.115273	0.993113
IL13	-0.0939344	0.312371	0.204892	0.218784	0.205185	0.990794	-0.119126	0.3747
IL13RA2	-0.00071913	0.693823	-0.196519	0.370642	0.221877	0.525402	-0.712376	0.031376
IL13RA2	-0.224409	0.715184	-0.100581	0.927924	-0.385392	0.880497	0.617372	0.0870335
IL15	0.243601	0.964903	0.28658	0.791186	0.264641	0.857522	0.154979	0.629397
IL15	-0.829535	0.0990667	-1.47115	0.00614897	-1.04822	0.0139523	0.565252	0.105929
IL17A	-0.254954	0.346744	0.987536	0.407848	0.231511	0.890246	0.689452	0.559702
IL17B	1.0572	0.83506	0.342321	0.745703	0.415833	0.959879	0.418445	0.310091
IL17D	0.178689	0.741061	0.0967133	0.987044	0.170168	0.83728	-0.279676	0.405658
IL18	-0.749827	0.290274	-1.21267	0.189989	-0.951493	0.230969	0.68107	0.700731
IL19	-0.204806	0.640793	-1.47433	0.0285512	-0.402509	0.0470722	-0.281242	0.396895
IL1A	0.190189	0.570164	0.219394	0.27771	0.171359	0.367818	-0.381893	0.691437
IL1B	-0.0615423	0.538862	-0.246949	0.670912	0.174466	0.577494	0.146517	0.503634
IL1R1	-0.650442	0.156961	-0.622557	0.581192	-0.412836	0.187629	0.408187	0.235992
IL1R1	0.159812	0.554567	-0.484994	0.991363	-0.200357	0.841609	0.319007	0.514712
IL1RAPL1	-0.0153978	0.217134	0.463012	0.336681	0.273108	0.382551	0.0946775	0.493172
IL1RAPL1	0.835435	0.351638	0.267295	0.962504	0.0745507	0.937301	0.363194	0.604175
IL1RN	-0.170226	0.0452389	-1.00383	0.0440352	-0.766117	0.017813	-0.56185	0.383863
IL2	0.353923	0.709221	0.516738	0.340557	-0.222336	0.631045	0.0310681	0.753488
IL21R	0.42803	0.689781	0.39239	0.53127	0.501135	0.831516	0.24437	0.806148
IL21R	0.792659	0.289111	0.0524969	0.618454	0.27483	0.328643	0.176896	0.84212
IL21R	0.584258	0.963356	1.12903	0.377077	0.631682	0.634264	0.325168	0.288536
IL24	0.355455	0.682343	0.755682	0.409379	0.493133	0.500138	-0.111699	0.925658
IL2RA	0.803118	0.916108	1.4845	0.233547	1.0208	0.356232	-0.177078	0.363219
IL3	-0.920179	0.795468	-0.284824	0.669148	-0.324551	0.614442	-0.317704	0.358682
IL31RA	0.421297	0.234761	0.0469555	0.775737	0.109553	0.428523	0.426782	0.914237
IL31RA	-0.404696	0.562787	-0.1013	0.937607	0.220277	0.615673	-0.148879	0.71326
IL31RA	-0.250868	0.493473	-0.45042	0.348959	-0.350644	0.370312	-0.53733	0.188614
IL4	-0.333916	0.50248	0.22477	0.378118	-0.0822985	0.545149	0.0247189	0.759113
IL6	0.694355	0.531126	0.725979	0.722421	0.41524	0.665688	0.0962537	0.931865
IL6	-0.273044	0.744583	-0.369431	0.316658	-0.386709	0.5185	0.341617	0.386948
IL6ST	0.256172	0.701358	0.137034	0.78282	0.196603	0.758926	-0.0588445	0.993763
IL6ST	0.415133	0.721721	-0.231781	0.788219	0.275532	0.968929	-0.272948	0.958366
IL7R	-0.161506	0.576072	-0.522777	0.579334	-0.238222	0.739321	0.541374	0.700122
IL8	0.354277	0.646142	0.246701	0.525855	0.183503	0.630917	-0.221139	0.323271
IMPA2	0.302147	0.827498	-0.208394	0.636457	-0.054453	0.886892	0.75279	0.927618
IMPDH1	-0.346176	0.693898	-0.421639	0.294382	-0.417152	0.470747	0.0107642	0.974911
IMPDH1	1.44452	0.0942874	0.658987	0.223895	1.05175	0.105629	-0.224893	0.516003
IMPDH1	0.376167	0.308143	-0.573396	0.116269	-0.0986147	0.737791	-0.210679	0.703392
IMPDH1	0.111046	0.779605	-0.280361	0.444458	-0.0846573	0.79625	0.079867	0.827765
IMPDH1	-0.292131	0.931287	0.379015	0.239811	0.258111	0.556243	0.379639	0.181441
IMPDH2	0.2929	0.239932	-0.337447	0.672207	-0.094554	0.793221	-0.00914999	0.809723
INCENP	-0.150282	0.685286	0.054895	0.922144	-0.0476937	0.895022	-0.00803566	0.462082
INF2	0.233421	0.528059	0.16255	0.243468	-0.167574	0.619844	0.477912	0.336574
ING1	-1.46835	0.0696331	0.304332	0.77472	-1.0315	0.388483	0.29461	0.564415
ING4	-0.198468	0.399646	0.0990563	0.376385	-0.240436	0.396034	-0.584209	0.197234
ING5	-0.335891	0.843213	0.47826	0.543618	0.131692	0.637922	-0.139248	0.781467
INHA	-0.468021	0.330149	-0.300536	0.295767	0.0229608	0.23395	0.209326	0.466126
INHBA	0.0707184	0.53028	0.0557964	0.668743	0.0322981	0.58169	-0.244301	0.444765
INHBA	-0.828476	0.342949	0.184574	0.891465	-0.648963	0.705005	0.418766	0.380162
INHBB	-0.899904	0.26746	0.211717	0.946798	-0.393009	0.5019	0.968973	0.0522097
INHBE	-0.713079	0.16234	0.467464	0.267737	0.181369	0.864126	0.278473	0.0648272
INMT	-0.0354913	0.944015	-0.175321	0.878968	0.200348	0.647412	0.31001	0.740527
INPP4A	-1.08722	0.00518651	-0.731022	0.0481361	-0.809909	0.00546782	0.361946	0.428918
INSC	0.0982807	0.723562	-0.76929	0.790491	0.0922452	0.742464	0.535878	0.28944
INSC	0.684107	0.165451	0.278762	0.340894	0.38174	0.252274	-0.282126	0.610704
INSC	0.280293	0.369976	1.18783	0.1037	0.73406	0.160911	0.163341	0.976885
INSL3	0.604633	0.0461073	0.678147	0.11292	0.430116	0.0443696	-0.364468	0.604478
INTS1	0.22505	0.612999	0.148598	0.58181	-0.309549	0.43623	-0.664265	0.0657509
IPMK	-0.135256	0.63628	-0.848918	0.0268266	-0.75423	0.0712965	0.160658	0.757284
IPO11	-0.13243	0.524182	-1.18541	0.00556778	-0.687943	0.0244563	0.486253	0.429263
IPO5	0.602502	0.17665	-0.220934	0.977949	0.284438	0.487722	0.415217	0.146245
IPO5	0.212383	0.408157	0.998947	0.179336	0.611952	0.198037	-0.492422	0.311336
IPPK	0.218224	0.32234	-1.02101	0.0775844	-0.390942	0.140121	0.124973	0.733901
IQGAP1	-0.521381	0.755032	-0.719107	0.787211	-0.620244	0.68261	0.155437	0.981326
IREB2	0.171993	0.837215	-1.83174	0.0747896	-0.290692	0.581109	-0.26778	0.9528
IRF1	0.022241	0.186967	0.0379729	0.212821	-0.0333314	0.17848	-0.677914	0.0365898
IRF1	-0.782086	0.914742	-0.278849	0.875596	-0.60161	0.902122	0.64073	0.179435
IRF2BPL	-0.609241	0.171526	-0.360439	0.463264	-0.718977	0.303915	0.698113	0.664237
IRF4	0.134175	0.724269	-0.395115	0.951047	-0.402691	0.966145	1.01122	0.0158418
IRS1	0.76786	0.221943	0.246349	0.723572	0.657946	0.464385	-0.521503	0.272059
IRS2	-0.721614	0.210067	-0.322912	0.956834	-0.252822	0.494289	0.691959	0.0578577
IRS4	-0.370301	0.747119	0.314571	0.409789	0.520671	0.918777	0.300676	0.705916
ITGA5	-0.767078	0.299519	-0.336954	0.164628	-0.236015	0.327844	0.572487	0.414228
ITGA8	0.73525	0.588877	-0.305123	0.71784	0.009849	0.666868	-0.492938	0.381737
ITGAV	0.989749	0.481416	0.605381	0.551848	1.01445	0.315923	0.200047	0.873608
ITGB1	0.890623	0.161739	0.368269	0.172059	0.561119	0.0731866	0.124125	0.282661
ITGB1	0.390118	0.893081	0.109656	0.871865	0.139144	0.986325	0.131885	0.435924
ITGB1	0.348036	0.394329	0.00888713	0.99311	0.178461	0.548603	0.31936	0.754642
ITGB1	-0.0145874	0.851717	-0.568304	0.252492	-0.403451	0.421302	0.0235139	0.464277
ITGB1BP1	-0.470396	0.470286	-0.0821264	0.630365	-0.165284	0.559626	0.14893	0.872637
ITGB1BP1	-0.197719	0.525573	0.30963	0.622714	0.232079	0.896244	0.251001	0.696139
ITGB2	0.702959	0.180219	-0.161799	0.739413	0.424118	0.187431	0.16397	0.857289
ITGB2	0.376002	0.215781	-0.614733	0.967927	0.68772	0.454391	0.202503	0.469684
ITGB2	0.190449	0.354293	-0.123566	0.614066	0.115817	0.350632	-0.0726444	0.902657
ITGB2	0.140154	0.541636	0.160911	0.555941	0.150532	0.471307	0.0699213	0.688934
ITGB3	0.216867	0.985876	0.416734	0.762335	0.3149	0.936513	-0.208099	0.681938
ITGB3BP	-0.309208	0.0955148	-0.164011	0.864483	-0.213622	0.409381	0.462676	0.529677
ITGB5	-0.234887	0.131422	-0.392175	0.813675	-0.298115	0.354176	0.181001	0.928924
ITIH6	0.32657	0.463061	0.210298	0.556111	-0.112817	0.956145	-0.679773	0.0254784
ITM2A	-0.444931	0.747275	-0.253408	0.843739	-0.389942	0.809267	-0.370232	0.216063
ITPR1	0.601254	0.167598	0.0724085	0.832461	0.310615	0.660734	0.113642	0.486227
ITPR1	0.421022	0.393703	-0.133415	0.654247	-0.0450564	0.873914	-0.336404	0.961118
ITPR2	-0.178495	0.55016	-1.02009	0.223932	-0.736912	0.307238	0.142786	0.660837
IVD	0.31166	0.953743	-0.215712	0.725725	0.216762	0.785033	0.688424	0.327928
IVD	0.0209562	0.871495	0.191514	0.702959	-0.0871588	0.887963	-0.153342	0.498118
IVD	-0.604353	0.22192	-0.691492	0.209142	-0.647923	0.209235	0.299438	0.245774
JAG2	0.981878	0.487559	0.801526	0.29681	0.686991	0.238698	-0.440539	0.915541
JAZF1	-0.254398	0.987557	0.306872	0.670706	0.183241	0.705655	0.895717	0.0333015
JKAMP	0.737659	0.204853	-0.329968	0.899924	0.528493	0.568496	-0.250286	0.578387
JMJD7	0.308587	0.124198	0.616282	0.828592	0.360232	0.274655	-0.631393	0.761904
JMY	-0.280509	0.800024	0.589254	0.220717	-0.131269	0.476964	1.06951	0.00520727
JPH3	-1.16103	0.0651182	0.313753	0.60625	-0.804672	0.414869	-0.302892	0.42993
JUN	-0.354058	0.415755	0.104522	0.596116	-0.230356	0.962086	-0.194122	0.92403
JUNB	-0.264215	0.947199	-1.68256	0.0958032	-0.928745	0.523881	0.606481	0.139479
JUND	0.947935	0.0366707	0.509433	0.219768	0.620055	0.105983	0.572049	0.979943
JUP	-0.73288	0.232547	-0.473162	0.231873	-0.373203	0.355751	-0.166629	0.880089
JUP	-0.534336	0.220767	-0.352013	0.428458	-0.267233	0.419631	0.430586	0.603873
KANK1	-0.144098	0.374018	0.119673	0.606567	0.241151	0.454002	0.168668	0.763812
KANK1	-0.488255	0.689563	0.313921	0.899497	0.127219	0.605408	-0.22441	0.601645
KAT2B	0.238769	0.87109	-0.586283	0.979184	-0.378132	0.931989	-0.176287	0.741033
KAT6A	0.102466	0.654462	-0.297034	0.514252	0.195166	0.881269	-0.0663326	0.656494
KAT6B	-0.471694	0.67984	-0.100017	0.675824	-0.124567	0.662329	-0.437431	0.191316
KAT6B	-0.0422124	0.995744	-0.0856249	0.791533	-0.0796818	0.882956	-0.255774	0.585122
KAT6B	0.538483	0.52563	0.0465334	0.880961	-0.109694	0.58255	-1.19347	0.377713
KAT7	0.207299	0.874078	0.671134	0.285099	0.304411	0.50842	0.304722	0.932192
KATNA1	-0.266732	0.382024	-0.0409101	0.125266	-0.146458	0.189045	-0.36965	0.424241
KATNA1	-0.0623059	0.96806	0.249207	0.845858	-0.193422	0.918761	-0.200683	0.936441
KATNB1	-0.728172	0.238336	-0.170638	0.330138	-0.38457	0.162412	-0.144839	0.587351
KCNB1	1.10269	0.113585	0.661974	0.605532	0.599922	0.285754	0.182501	0.221219
KCNIP1	0.306033	0.185782	1.11521	0.0779449	0.851807	0.0782928	0.110424	0.956445
KCTD11	0.616097	0.776991	0.418935	0.625837	0.311277	0.506023	0.396267	0.421624
KDELR2	0.173752	0.311509	0.190603	0.186643	0.140312	0.242211	-0.575926	0.374933
KDM1A	0.74308	0.583373	-0.262556	0.59127	-0.194378	0.772263	0.407383	0.537368
KDM4B	0.511602	0.26043	1.29788	0.00441846	1.16042	0.0364344	0.723371	0.40455
KDM5B	-0.803436	0.0682705	-0.787727	0.0608479	-0.293518	0.0933042	0.714809	0.0175656
KDM6B	0.708507	0.206213	0.934843	0.268107	0.756299	0.247643	-0.199695	0.595648
KDSR	-0.315338	0.875678	-0.214668	0.575948	-0.244814	0.785041	-0.0295372	0.526841
KEAP1	0.258945	0.304537	-0.320226	0.245082	0.174038	0.254888	-0.228823	0.922393
KEAP1	0.370627	0.277585	0.036613	0.847271	0.244683	0.563077	0.29865	0.424717
KHDRBS1	-0.261429	0.265918	-0.172761	0.855758	0.09421	0.679737	-0.0817568	0.907067
KIAA0226L	-0.459731	0.67586	-1.13161	0.124425	-0.664979	0.211158	-0.189211	0.614585
KIAA0226L	0.108517	0.817005	-0.0621126	0.907039	0.119647	0.935469	0.0678083	0.601359
KIAA0368	-0.803898	0.635073	-1.54321	0.910429	-1.17356	0.850383	0.927215	0.0476068
KIAA0368	-1.0914	0.244872	-0.483059	0.940102	-0.402062	0.612951	0.172793	0.811244
KIAA0513	0.193563	0.317974	-0.230099	0.815448	0.00776922	0.883	0.424738	0.328143
KIAA0513	0.65656	0.937976	0.00443199	0.574718	0.152557	0.80516	-0.153578	0.972784
KIAA0556	0.185185	0.0234295	-0.187035	0.600882	0.0384076	0.0708854	-0.453883	0.208159
KIAA0586	0.183315	0.533913	-0.0703154	0.747375	0.127434	0.848921	0.129843	0.712551
KIAA0586	0.332564	0.140766	0.949375	0.357254	0.453339	0.181823	-0.288694	0.608243
KIAA0930	-0.913	0.366449	0.0677203	0.472644	-0.220474	0.42543	0.312336	0.244217
KIAA1009	0.294806	0.137398	0.760922	0.473311	0.426641	0.404115	-0.484997	0.539225
KIAA1210	0.135364	0.455337	0.123394	0.560239	-0.0625736	0.307874	-0.55574	0.764439
KIAA1598	-0.143962	0.244406	-0.525782	0.653248	-0.56626	0.417434	0.468649	0.664059
KIAA1737	0.287093	0.967724	0.488419	0.54387	0.303699	0.702406	0.160765	0.831065
KIAA2022	-0.29795	0.470961	-0.217807	0.727677	0.0751257	0.848111	-0.157607	0.239096
KIF11	0.0921164	0.934519	1.18601	0.0350056	0.637358	0.181783	0.134219	0.676281
KIF14	-0.368195	0.291888	-0.968363	0.238889	-0.607026	0.255571	0.719272	0.422766
KIF15	0.138341	0.398296	-0.706834	0.473963	-0.453666	0.944522	0.226376	0.43263
KIF18A	0.184716	0.532983	-0.129692	0.520631	-0.149417	0.771305	0.141146	0.385724
KIF20B	-1.36569	0.18593	-1.65241	0.0847176	-1.50344	0.0871116	-0.896459	0.240146
KIF23	0.319966	0.53374	0.376143	0.265012	0.36562	0.225343	-0.0350573	0.995818
KIF2A	-0.186649	0.937225	-0.143926	0.453558	-0.115549	0.553159	-0.08238	0.0895415
KIF2B	-0.321146	0.262128	0.164979	0.659014	-0.554391	0.318983	-0.28809	0.582882
KIF2C	-0.370675	0.954624	-0.0267981	0.748031	-0.167625	0.918777	-0.10829	0.862694
KIFC1	0.142773	0.313557	0.340396	0.147772	0.241585	0.159928	-0.0406454	0.92174
KIN	-0.193191	0.818102	-0.347205	0.822211	-0.0235099	0.827939	-0.160628	0.35359
KITLG	-0.401934	0.706906	-0.247694	0.586458	-0.270167	0.573088	-0.638829	0.218592
[truncated: 6,209 more rows]

## Sheet: Figure 1d
Gene	ATP FRET Phenotype Replicate 1	Pval.Rep1	ATP FRET Phenotype Replicate 2	Pval.Rep2	ATP FRET Phenotype Live Sensor, Replicates 1+2	Pval.Avg	FRET Phenotype (Dead Sensor)	Pval.RK
AADACL2	0.098419	0.383977	0.168642	0.64082	0.254364	0.390479	0.537017	0.420787
AADAT	-0.521957	0.155145	-0.295267	0.324441	-0.408612	0.150552	-0.459797	0.193931
AADAT	-0.405858	0.20685	-0.42751	0.19236	-0.416684	0.144832	0.0753296	0.828593
AADAT	0.820628	0.239808	0.398079	0.448216	0.491794	0.353367	-0.325267	0.376331
AADAT	-0.126362	0.76534	-0.139896	0.603747	-0.172876	0.65008	-0.0797288	0.743862
AADAT	0.482476	0.204361	0.345674	0.238747	0.446178	0.115757	0.00406823	0.974789
AAK1	0.267393	0.803633	0.325895	0.946276	0.487234	0.896107	-0.331778	0.255173
AANAT	0.792028	0.0775711	0.374663	0.262776	0.364493	0.124356	0.255157	0.320246
AARS	-0.478416	0.0833544	-0.529183	0.00709945	-0.41926	0.00596086	-0.585187	0.618526
AARS2	-0.406649	0.271627	-0.157003	0.324581	-0.480872	0.318428	0.139709	0.648725
AASS	0.612854	0.0329694	-0.209741	0.551512	0.284962	0.661214	-0.257797	0.233108
AASS	0.595741	0.0366122	0.242956	0.0904892	0.42417	0.0130484	0.170332	0.0786572
AATK	0.898709	0.117701	1.01001	0.00796292	0.910059	0.0145361	0.312741	0.671996
ABAT	-0.0940482	0.422643	0.104631	0.944233	0.133305	0.600996	-0.517981	0.239939
ABAT	-0.157171	0.247096	0.0378595	0.568276	-0.117939	0.219195	-0.260355	0.188173
ABAT	-0.0824211	0.873827	-0.234369	0.443386	-0.189557	0.798304	0.260028	0.617303
ABCC2	0.6918	0.136911	0.386241	0.641739	0.444851	0.203016	-0.295031	0.735762
ABCC8	1.23917	0.00801089	0.268396	0.367238	0.887272	0.106821	-0.203415	0.439563
ABCC9	0.288411	0.669187	0.137513	0.434042	0.336348	0.530544	0.661071	0.889623
ABCE1	0.0714429	0.940077	-0.120538	0.522286	0.110404	0.547543	0.64354	0.492996
ABCG1	0.0881265	0.431243	0.504865	0.4103	0.18034	0.42396	0.423634	0.26167
ABL1	0.687917	0.507702	-0.147892	0.581453	0.062959	0.731707	-0.695804	0.0707059
ABL2	-0.050867	0.828593	0.206235	0.401759	0.0776842	0.675063	-0.144567	0.601055
ABL2	0.0335651	0.941384	0.0680199	0.770489	0.0507925	0.791938	-0.752311	0.112968
ABL2	0.863748	0.125146	0.384951	0.979942	0.638917	0.182136	0.773118	0.16404
ABL2	0.572949	0.376998	-0.178933	0.714037	-0.0351006	0.810381	-0.635948	0.322126
ABO	0.46008	0.641348	-0.290388	0.690242	0.204884	0.99846	0.17911	0.188441
ACACA	0.206815	0.390326	0.181494	0.528984	0.0853003	0.214663	-0.202176	0.736849
ACACB	-0.0372262	0.622154	-0.36367	0.177556	-0.285791	0.314699	-0.602545	0.561793
ACACB	-0.0381938	0.824576	-0.262113	0.577062	-0.0717021	0.565677	-0.194485	0.190609
ACAD8	-0.169648	0.982059	0.270131	0.930961	-0.0382748	0.963572	-0.273795	0.480119
ACADS	0.803216	0.575738	-0.209053	0.579695	0.337099	0.411396	-1.07121	0.0414837
ACADSB	-0.478968	0.0691189	0.936385	0.0579108	0.289476	0.765834	0.419361	0.541186
ACAN	0.358668	0.892163	0.152341	0.999488	0.31839	0.709561	0.233701	0.343941
ACAN	-0.474049	0.339374	-0.236286	0.35509	-0.139488	0.191835	0.215327	0.0474655
ACAT1	0.385946	0.839613	-0.375748	0.854877	-0.0547128	0.818369	0.125837	0.783817
ACAT2	0.552889	0.35186	0.762656	0.0360291	0.320886	0.0548422	-0.174071	0.755334
ACCS	0.370456	0.816582	0.153259	0.742961	0.355777	0.606379	-0.0125479	0.327142
ACE	-0.143246	0.884041	-0.395115	0.668617	-0.131693	0.728805	-0.531642	0.112371
ACE2	0.468804	0.273312	-0.0384044	0.690242	0.223022	0.338807	0.378676	0.0169911
ACE2	-0.275438	0.445671	0.0683448	0.82278	-0.180326	0.444371	-0.303155	0.470583
ACHE	0.325782	0.222355	-0.128078	0.573369	0.0823562	0.565541	-0.558613	0.0694235
ACHE	-0.298067	0.705215	0.405946	0.0748673	0.0767638	0.514557	-0.57604	0.0538507
ACHE	-0.789114	0.391035	-0.22711	0.798897	-0.270266	0.372976	-0.73383	0.0206163
ACHE	0.0911925	0.75585	0.196381	0.167666	0.143787	0.489574	0.107704	0.52402
ACOT13	0.845789	0.541186	-0.975826	0.393011	0.0305564	0.695247	0.632331	0.100142
ACOX1	-0.164539	0.418077	0.164293	0.32054	-0.000123017	0.982706	-0.436337	0.0904291
ACOX1	-0.153857	0.434865	-0.293246	0.168559	-0.223552	0.174789	0.18927	0.428104
ACOX1	0.0308433	0.65308	0.188601	0.213971	0.0500867	0.603665	-0.197075	0.250157
ACP1	1.17203	0.0880368	0.23181	0.0968726	0.515706	0.0382717	0.254688	0.650574
ACP2	-0.0717968	0.517968	-0.756924	0.876287	-0.425312	0.84243	0.35395	0.305443
ACP5	0.254325	0.664514	-0.365065	0.430281	0.205526	0.702868	0.204318	0.947236
ACP5	-0.0835397	0.953376	-0.127533	0.949342	-0.144273	0.894071	-0.336663	0.152841
ACP6	1.4203	0.20584	0.0655093	0.563118	0.86225	0.516308	0.0149418	0.394593
ACPP	0.531741	0.376998	0.136214	0.327375	0.10514	0.356522	-0.290779	0.943815
ACPT	-0.131776	0.647801	-0.333273	0.441621	-0.450945	0.411396	0.0473118	0.192357
ACSL1	-0.201863	0.0845057	0.454429	0.804851	-0.0537698	0.51964	-0.241045	0.67575
ACSL1	-0.21542	0.785371	-0.2	0.284459	-0.165984	0.60745	0.110263	0.759471
ACSL1	-0.124101	0.846599	-0.0634483	0.225027	-0.092716	0.507239	-0.404607	0.267752
ACSL3	-0.825204	0.0246507	-0.580926	0.00597302	-0.644001	0.0028926	-0.695359	0.0274041
ACSL4	-1.29883	5.13e-05	-0.923048	0.00247933	-1.07492	1.92e-05	-0.736024	0.00931666
ACSS2	0.418101	0.336782	0.33109	0.288775	0.48106	0.10851	0.554979	0.129929
ACTA1	0.424013	0.453374	0.491919	0.166673	0.491487	0.20393	-0.222045	0.481719
ACTR2	-0.863054	0.706063	-0.0335218	0.865969	-0.340631	0.833398	-0.587488	0.136572
ACVR1	0.529611	0.723827	0.118963	0.880521	0.217526	0.846218	0.198863	0.95028
ACVR1	-0.0767432	0.76534	0.0595434	0.818069	-0.0185603	0.644099	-0.0530083	0.446813
ACVR1	0.312772	0.210237	0.186693	0.380085	0.190308	0.110192	0.209763	0.297938
ACVR1	0.694059	0.185459	0.658672	0.0197838	0.786794	0.026565	-0.0557945	0.716439
ACVR1B	-0.765825	0.350532	0.262681	0.332204	-0.285852	0.936937	-0.497021	0.805621
ACVR1C	0.227051	0.588959	0.130619	0.619843	0.0670175	0.35196	-0.527653	0.522634
ACVR2A	0.993079	0.101476	1.37461	0.0839463	1.04521	0.0201207	0.32445	0.497058
ACVR2B	-0.200582	0.614908	0.481145	0.743932	0.257776	0.89102	0.17547	0.378387
ACVRL1	0.577964	0.463424	0.468569	0.00525963	0.443755	0.0229155	-0.17185	0.152372
ACY1	-1.20421	0.262764	0.382949	0.600063	-0.305685	0.496553	-0.268383	0.537903
ACY3	0.169343	0.955423	0.150302	0.874053	0.169889	0.838422	-0.0615467	0.542889
ACYP2	0.304662	0.0683365	0.134508	0.894318	0.0544467	0.0848365	0.533392	0.410481
ADAM33	1.03546	0.108641	0.800919	0.0953337	0.864693	0.0586865	0.701916	0.777898
ADAMTS5	0.0238579	0.722362	-0.312217	0.847834	-0.272016	0.969726	-0.563718	0.0149677
ADC	-0.155304	0.102283	0.203662	0.589396	-0.0513884	0.440549	0.296131	0.808607
ADCK1	0.330007	0.806616	0.599737	0.815796	0.400257	0.894071	-0.184341	0.674811
ADCK2	0.235462	0.744614	0.442838	0.524793	0.333262	0.584979	0.251317	0.657994
ADCK3	-0.658953	0.0336068	-0.694201	0.081586	-0.516304	0.0588274	-0.405259	0.975909
ADCK3	-0.864424	0.7118	0.202864	0.674232	-0.217038	0.457504	0.81996	0.340024
ADCK4	-0.0883363	0.700342	0.180967	0.0663506	0.107878	0.394038	-0.076404	0.707973
ADCK4	-0.00770616	0.370097	0.182642	0.543362	0.215293	0.823372	0.311924	0.686114
ADCK5	0.5508	0.917611	1.30315	0.00287374	1.0005	0.0393647	-0.225094	0.593397
ADH1B	0.25007	0.295267	0.43084	0.869504	0.283819	0.448981	0.0842668	0.908439
ADH1C	0.0419134	0.977959	-0.00214568	0.910581	0.150397	0.987169	-0.175869	0.58101
ADH4	0.132378	0.890131	-0.239986	0.815796	-0.146271	0.923643	0.141731	0.645954
ADH5	0.628085	0.0581266	0.0971618	0.277265	0.211922	0.0742548	-0.862418	0.16228
ADK	-0.475354	0.0703064	0.259927	0.494314	-0.0882331	0.530544	0.439117	0.26634
ADK	0.0860683	0.251968	0.513582	0.216216	0.186536	0.164114	-0.30295	0.664514
ADORA1	0.349272	0.663688	0.487629	0.0247901	0.400171	0.0692017	0.177244	0.532373
ADORA1	-0.0463735	0.470062	0.000979706	0.97894	-0.244098	0.726788	-0.32	0.131785
ADORA1	0.0868809	0.48573	0.294542	0.408114	0.290661	0.238362	-0.609696	0.502774
ADORA2A	-0.150155	0.461934	0.240616	0.995392	0.255196	0.571786	0.264294	0.316507
ADORA2B	0.0372056	0.56266	0.15807	0.381734	0.168547	0.34403	-0.50622	0.423759
ADORA3	-0.21231	0.950306	0.120036	0.750251	-0.184814	0.812376	-0.418558	0.120133
ADRA1A	0.527534	0.241485	-0.263591	0.437822	0.212507	0.176952	0.43036	0.304855
ADRA1A	0.521747	0.201724	0.603568	0.707822	0.224564	0.499817	-0.436266	0.170945
ADRA1B	0.704649	0.2525	0.543958	0.0706359	0.553724	0.0787435	0.216984	0.177874
ADRA1D	0.517883	0.026255	0.150592	0.971843	0.252605	0.105154	-0.101314	0.987184
ADRA2A	0.959186	0.0627881	-0.117557	0.628016	0.78357	0.207155	0.319397	0.649649
ADRA2B	0.792453	0.0828975	0.319351	0.211487	0.572577	0.0363922	0.28003	0.126654
ADRA2C	0.127516	0.353191	-0.592376	0.249345	-0.298037	0.222366	-0.505205	0.619432
ADRB1	0.26687	0.958495	0.185905	0.316454	0.149924	0.424706	-0.216393	0.0133505
ADRB2	1.34507	0.0405936	1.06219	0.211018	1.05689	0.0228167	0.268972	0.678571
ADRB3	0.422923	0.292902	1.0975	0.113376	0.52983	0.11224	-0.403169	0.239975
ADRBK1	-0.10171	0.260579	-0.0485694	0.16628	0.0696493	0.168844	-0.282214	0.289963
ADRBK2	-0.406638	0.631263	-0.0889684	0.471103	-0.0258046	0.811378	0.072549	0.923733
ADSSL1	0.227508	0.862782	0.471036	0.504094	0.445846	0.445137	0.172668	0.532713
AFG3L2	0.527632	0.666381	1.8884	0.270511	1.09017	0.558735	1.44379	0.155067
AGTR1	0.326999	0.257706	0.400998	0.0435945	0.426483	0.0724222	0.222189	0.878321
AGTR1	-0.294569	0.823576	0.282912	0.40016	-0.11443	0.734612	0.320725	0.565264
AGTR1	-0.111954	0.642268	-0.455068	0.775201	-0.306775	0.606379	-0.181957	0.557469
AGTR2	0.386085	0.42457	0.127657	0.477237	0.335859	0.489654	-0.368687	0.287714
AGXT	-0.0863059	0.337429	-0.00285715	0.994368	-0.0456706	0.445137	-0.371901	0.249054
AGXT2	-0.3252	0.660785	-0.62826	0.124138	-0.579306	0.595635	-0.179854	0.948259
AHCY	-0.268157	0.962591	-0.283168	0.239464	-0.265965	0.522146	0.403769	0.800652
AK1	0.0667261	0.19767	-0.311595	0.315834	0.0505321	0.827379	-0.25015	0.620339
AK1	0.238092	0.732009	0.0248912	0.30907	0.281956	0.529701	-0.344391	0.929858
AK2	0.670369	0.117099	0.258103	0.374098	0.560038	0.176129	-0.451487	0.119217
AK3	0.402664	0.171749	0.0506129	0.767347	0.128563	0.265503	0.107024	0.800155
AK4	0.421733	0.72911	0.372292	0.940147	0.888395	0.849496	-0.991853	0.0310148
AK4	0.141157	0.663127	0.0505833	0.826366	0.111492	0.686081	-0.110093	0.826875
AK4	-0.105189	0.759456	-0.270563	0.463722	-0.160839	0.533187	-0.0199686	0.963657
AK4	0.063212	0.777559	-0.0491505	0.279948	0.0263738	0.322213	0.12855	0.502403
AK5	0.369268	0.272188	0.79106	0.154806	0.655457	0.0900784	-0.414957	0.407565
AK7	0.33298	0.288209	0.305056	0.343198	0.348529	0.288227	0.850188	0.0771401
AK8	0.414014	0.816727	-0.130919	0.108829	0.0719698	0.183374	0.4631	0.562781
AKAP1	-0.0248493	0.536941	-0.136169	0.359783	-0.0812426	0.767799	0.0543592	0.774944
AKAP1	0.228349	0.283258	-0.0609644	0.74986	0.0836924	0.551496	-0.177804	0.282729
AKAP1	-0.159223	0.94519	0.502242	0.744903	0.19123	0.893054	-0.286891	0.759733
AKAP1	0.232756	0.270255	0.123368	0.506237	0.178062	0.179219	-0.393034	0.228678
AKAP10	0.318672	0.0835836	0.491446	0.0503831	0.466291	0.0239961	-0.213667	0.501956
AKAP11	-0.543262	0.772976	-0.338648	0.341893	-0.262325	0.585864	-0.0894212	0.616716
AKAP12	0.207215	0.400788	-0.0538959	0.929645	0.0638616	0.510655	0.304714	0.35451
AKAP12	0.202852	0.662482	0.400445	0.92128	0.356557	0.966139	0.713437	0.351762
AKAP12	0.0277568	0.597085	0.377539	0.699685	0.152998	0.853193	0.00163344	0.352424
AKAP12	0.426874	0.946308	-0.656845	0.195443	-0.0165657	0.576481	0.451259	0.405274
AKAP13	0.119874	0.211944	0.175123	0.393372	0.0928397	0.165725	1.05041	0.0339173
AKAP14	-0.01769	0.899603	-0.631619	0.767362	-0.335417	0.875758	0.325203	0.228319
AKAP14	-0.00221948	0.990222	-0.043468	0.85592	-0.0228438	0.929931	0.43561	0.223475
AKAP14	-0.281892	0.638989	0.106073	0.559288	-0.0879097	0.686808	0.122736	0.825214
AKAP14	0.560703	0.0542766	0.724589	0.152885	0.642646	0.0504212	0.211518	0.500479
AKAP14	0.699841	0.100662	0.26997	0.205684	0.454426	0.0453146	0.642179	0.110601
AKAP3	0.442031	0.860763	0.101755	0.733277	0.385803	0.647415	-0.162831	0.757288
AKAP3	-0.71641	0.0254842	-0.281675	0.874053	-0.559313	0.0862411	-0.344771	0.0750144
AKAP4	0.315928	0.450284	0.259558	0.759517	0.115789	0.462975	0.239208	0.26167
AKAP4	-0.134846	0.476133	-0.249401	0.341893	-0.221785	0.352626	-0.449528	0.0159512
AKAP5	-0.548508	0.284146	-0.979395	0.0184158	-0.965046	0.077439	-1.04709	0.0846215
AKAP5	0.089568	0.241485	0.0942197	0.869504	0.0347824	0.466117	-0.470726	0.250375
AKAP6	0.452096	0.118003	0.720023	0.439339	0.421623	0.0886236	-0.158413	0.833591
AKAP7	0.254175	0.6515	-0.226332	0.576186	-0.0419713	0.876802	-0.616154	0.332277
AKAP8	0.65914	0.308503	0.413464	0.315834	0.74437	0.390479	0.426506	0.190174
AKAP8L	-0.393691	0.647801	-0.111772	0.845823	-0.142563	0.838422	-0.221525	0.0453496
AKAP9	-0.141323	0.560061	0.728237	0.556207	0.29475	0.668821	1.20401	0.177461
AKR1A1	-0.186347	0.806616	0.496129	0.68269	0.149719	0.80739	0.244569	0.15358
AKR1A1	-0.411313	0.665447	0.128732	0.888231	-0.12619	0.888986	-0.305658	0.472165
AKR1B1	0.499462	0.649649	0.47357	0.123355	0.434781	0.457504	0.483453	0.943145
AKR1B10	-0.103802	0.326542	0.105939	0.237419	-0.12755	0.176952	-0.799633	0.127665
AKT1	-0.237737	0.195098	0.128841	0.36562	-0.0544477	0.680664	-0.0710716	0.692281
AKT1	-0.435892	0.242696	0.20353	0.825888	-0.0146875	0.461659	-0.12576	0.612236
AKT1	-0.363683	0.0372417	0.067541	0.29693	-0.11862	0.250715	0.239911	0.952448
AKT1	0.127248	0.609217	-0.116109	0.483926	0.0055698	0.937025	-0.000376012	0.972751
AKT2	-0.562001	0.11509	-0.873806	0.225027	-0.938244	0.121783	0.183234	0.640681
AKT2	-0.220171	0.407565	0.14727	0.222477	-0.16513	0.784558	-0.667619	0.27727
AKT3	-0.240127	0.542037	0.0283893	0.330925	-0.105258	0.230265	0.747421	0.342632
AKT3	-0.135999	0.653353	-0.417901	0.850851	-0.244143	0.617208	-0.145931	0.314648
ALAS1	0.722607	0.318996	1.10637	0.076629	0.664318	0.0275836	0.673401	0.000443803
ALAS2	1.17546	0.0535174	0.893967	0.00932745	0.898475	0.00237543	-0.462948	0.501956
ALDH18A1	-0.265126	0.816582	0.49878	0.517291	0.214666	0.784558	0.82799	0.128955
ALDH1A2	0.27766	0.369411	-0.549505	0.161616	-0.196078	0.888986	0.256464	0.37978
ALDH1B1	0.611974	0.294674	0.670365	0.721712	0.281697	0.47482	0.453942	0.949283
ALDH1L1	-0.400337	0.860763	-0.401572	0.206833	-0.439976	0.430702	0.00295442	0.578371
ALDH1L1	-0.142423	0.234063	0.495514	0.0342992	0.267952	0.788709	0.0667691	0.439804
ALDH3A1	0.473985	0.776913	-0.227525	0.956498	0.057416	0.835407	-0.121417	0.84313
ALDH3A1	-0.746132	0.417644	0.77768	0.233936	0.0369557	0.543864	-0.00433263	0.757681
ALDH3A2	0.399585	0.188441	0.27228	0.0384856	0.41449	0.0814061	0.790872	0.21711
ALDH3B1	-0.361327	0.457254	-0.476248	0.0279495	-0.449181	0.0597254	-0.417277	0.581891
ALDH3B1	-0.652441	0.167359	-0.837913	0.158562	-0.627217	0.0955779	-0.723142	0.0550458
ALDH4A1	0.539324	0.135917	-0.126139	0.420309	0.206593	0.288007	0.249025	0.463785
ALDH4A1	0.49262	0.943659	0.214791	0.217697	-0.00724928	0.998847	-0.217536	0.29801
ALDH4A1	-0.185093	0.541324	0.300664	0.772061	-0.231569	0.675792	-0.203933	0.976679
ALDH5A1	0.700598	0.958495	0.508034	0.657441	0.501424	0.823372	-0.447584	0.987184
ALDH9A1	0.346508	0.394865	0.872745	0.306011	0.267741	0.465776	0.442809	0.404335
ALK	0.119298	0.465854	0.359218	0.29702	0.239258	0.3055	0.271752	0.638591
ALLC	0.68276	0.103367	0.988542	0.141147	0.966191	0.088383	0.89337	0.437401
ALOX5	1.1415	0.611299	1.20216	0.699725	1.29111	0.753101	0.452521	0.593348
ALPI	-0.883703	0.0228997	-1.00433	0.132184	-0.810118	0.0170997	-0.780886	0.536094
ALPK1	0.109616	0.694938	0.567029	0.141313	0.338322	0.234793	-0.0594868	0.844546
ALPK1	-0.0689887	0.771788	0.0355986	0.852719	-0.0166951	0.985316	-0.400594	0.232937
ALPK1	-0.298054	0.540142	-0.156092	0.706166	-0.106971	0.670554	0.0307914	0.69129
ALPK2	-0.129623	0.761201	0.163276	0.88215	-0.0740735	0.799428	-0.183651	0.415615
ALPK3	-0.211759	0.663581	0.428396	0.124925	0.284468	0.628121	-0.228289	0.106953
ALPL	0.713623	0.108217	0.994272	0.0405142	0.820178	0.0277654	0.713326	0.134887
ALPL	-0.247223	0.166001	0.26572	0.653619	-0.0433277	0.769621	0.156473	0.375245
ALPL	0.622812	0.260579	0.586748	0.0291605	0.715655	0.0772234	-0.473142	0.208617
ALPPL2	-1.06013	0.0231993	0.887523	0.202478	0.122423	0.974562	0.531395	0.970809
AMHR2	-0.200623	0.317206	0.336076	0.0184658	0.0976286	0.306581	-0.13833	0.69229
AMN	0.567912	0.112371	0.255018	0.0398282	0.738268	0.0602505	0.295042	0.356533
AMT	0.514424	0.225358	-0.203382	0.175911	0.200441	0.771733	-0.305555	0.661716
AMY1A	0.445469	0.047322	0.320741	0.767837	0.546935	0.311612	-0.337348	0.90742
AMY2A	-0.511084	0.292902	-0.238486	0.169047	-0.390129	0.210885	0.463781	0.40249
AMY2B	0.00540959	0.560927	-0.122622	0.745874	0.0407013	0.568291	-0.294848	0.963615
ANKK1	-0.0735854	0.306068	-0.179798	0.974402	-0.10972	0.563938	-0.598841	0.134218
ANXA2	-0.102073	0.784804	0.785665	0.108208	0.320791	0.463759	0.180289	0.572237
ANXA3	-0.214378	0.741699	-0.456255	0.151497	-0.377256	0.158393	-0.0648415	0.924417
ANXA5	-0.13334	0.188873	0.0629945	0.369287	0.00561291	0.146191	-0.0227576	0.796682
APCS	-0.165938	0.951329	0.286092	0.507377	-0.0392702	0.499	0.174256	0.750455
APOE	-0.545227	0.918631	1.11501	0.0202754	0.227878	0.106263	0.499024	0.708451
APOH	-0.335962	0.502774	0.0516163	0.714995	-0.068485	0.70096	-7.08e-05	0.608598
APRT	0.21429	0.571363	0.946515	0.010862	0.699149	0.156079	0.424642	0.424504
ARAF	-0.791624	0.08109	-0.416645	0.741021	-0.540169	0.195807	-0.712812	0.0782213
ARF1	0.054716	0.524307	0.245709	0.756587	0.139676	0.740435	-0.0608727	0.0767111
ARF1	0.51059	0.0168727	-0.862753	0.940147	-0.107095	0.2644	-0.0370114	0.911509
ARF4	-0.461063	0.0924301	-0.356633	0.216216	-0.342852	0.0607795	-0.514111	0.101744
ARF6	1.00098	0.784804	0.80234	0.175093	0.790052	0.725907	0.922487	0.409751
ARHGAP26	-1.11568	0.256248	0.0270188	0.330606	-0.604721	0.277274	0.000850703	0.503594
ARL1	-0.700527	0.0212578	0.0809962	0.317074	-0.0971722	0.0409901	-0.925944	0.0356987
ARL3	0.401124	0.342632	0.593873	0.883163	0.582347	0.678214	-0.253543	0.842125
ARL5B	0.360349	0.475338	0.949062	0.714995	0.770046	0.656688	0.434317	0.35922
ARPC1B	-0.0704178	0.75143	-0.00328924	0.162386	-0.10432	0.462191	-0.230436	0.996412
ARPC2	-0.84973	0.055454	-0.314277	0.127149	-0.686531	0.0636659	-0.71893	0.298563
ARPC3	-0.502975	0.154694	0.23596	0.189392	0.0401002	0.999487	-0.26548	0.492186
ARPC4	0.33667	0.409022	-0.063394	0.504094	0.276005	0.973829	-0.609957	0.472957
ARPC5	0.319892	0.894195	0.434129	0.109198	0.38812	0.233783	0.292187	0.671059
ARSA	0.143823	0.435013	0.258635	0.11965	0.470122	0.221393	-0.397212	0.16461
ART1	0.717836	0.547157	0.808609	0.152217	0.585271	0.180695	0.0600342	0.638591
ASGR2	0.369638	0.93701	-0.239692	0.499191	-0.228433	0.798435	0.227842	0.136572
ASGR2	0.180046	0.346568	-0.233258	0.256268	-0.359418	0.257308	-0.295723	0.72718
ASNA1	-0.340352	0.0889982	-0.229759	0.803858	-0.406497	0.175308	-0.514288	0.102688
ASNA1	0.19858	0.996412	-0.291801	0.890259	0.132534	0.733643	-0.614757	0.342632
ASPA	-0.230272	0.387496	0.183186	0.692135	-0.200688	0.520474	-0.550879	0.843633
ASPA	0.988801	0.135223	0.00323564	0.421702	0.759974	0.470062	0.111016	0.73066
ASRGL1	0.0329319	0.546302	-0.110211	0.578378	0.0973143	0.85959	0.779179	0.688951
ASS1	-0.161863	0.0705059	0.41184	0.919745	0.0399957	0.234795	0.658537	0.472565
ATM	0.628747	0.209496	0.286169	0.221357	0.496053	0.164797	0.106331	0.804345
ATM	0.301717	0.208019	0.385637	0.0562317	0.412816	0.0814621	-0.380624	0.355149
ATM	-0.185426	0.630243	0.262494	0.366255	0.11804	0.833204	0.465755	0.193775
ATOX1	-0.144492	0.370783	0.13716	0.13301	-0.168985	0.164114	-0.365563	0.246687
ATOX1	0.596239	0.20584	-0.0473286	0.544213	0.50238	0.204388	0.303425	0.851685
ATP1A1	0.982036	0.0113796	0.112099	0.136355	0.268976	0.0121838	0.622908	0.0835836
ATP1A1	0.622181	0.303042	0.304152	0.29702	0.457352	0.179024	0.372396	0.743642
ATP2A1	0.650334	0.0489218	0.758572	0.00712682	0.573346	0.00411027	0.0784153	0.0652791
ATP2C1	-0.879669	0.0609054	-0.148332	0.763429	-0.564224	0.112531	-0.6063	0.328447
ATP2C1	0.852672	0.219991	0.278733	0.875754	0.432868	0.538321	0.164392	0.87828
ATP4A	0.280357	0.72718	-0.121092	0.64082	0.23749	0.911391	-0.260777	0.384679
ATP5A1	0.34251	0.524725	-0.68947	0.180045	0.105166	0.412129	-0.0973927	0.771993
ATP5A1	-0.0765977	0.507702	-0.416041	0.487045	-0.177255	0.300668	-0.130569	0.520964
ATP5B	-0.248175	0.724288	-0.214759	0.647263	0.126033	0.640956	-0.255167	0.825576
ATP5C1	0.509249	0.0652791	0.487279	0.495937	0.506161	0.0778719	0.179013	0.867836
ATP6V1A	0.314862	0.931901	0.462693	0.243071	0.274507	0.743352	-0.189729	0.122138
ATP6V1B2	-0.937709	0.00804142	-0.834655	0.167857	-0.76976	0.00926879	-0.0357751	0.0320817
ATP6V1C1	0.653896	0.324645	0.199653	0.966727	0.39513	0.5484	0.318207	0.320872
ATP8A1	1.24449	0.0964816	0.711431	0.921274	0.946436	0.178608	0.516818	0.531026
ATR	0.581767	0.325806	0.00671341	0.638057	0.345398	0.999459	1.12564	0.0822986
AURKA	0.329635	0.373537	-0.072474	0.390881	0.0413199	0.198488	0.54122	0.0384989
AURKAIP1	0.489736	0.486036	-0.072585	0.713725	0.142936	0.505693	0.242787	0.933033
AURKAIP1	0.0885304	0.75621	-0.00993955	0.96908	0.0392954	0.8268	-0.245734	0.423325
AURKAIP1	-0.125553	0.707973	-0.333121	0.256806	-0.248082	0.401216	-0.564806	0.0677544
AURKB	0.113471	0.7118	-0.15115	0.673295	-0.00302107	0.932844	0.178586	0.724288
AURKC	0.631841	0.433503	0.0731069	0.63075	0.311643	0.684819	0.165535	0.52347
AURKC	-0.413947	0.698438	0.358019	0.834785	0.108436	0.862623	-0.00324536	0.603213
AVPR1A	-0.165881	0.161894	0.199509	0.35309	-0.12828	0.192712	0.554975	0.128309
AVPR1B	0.602359	0.352525	-0.136443	0.728451	0.201592	0.372287	-0.474647	0.768063
AVPR2	0.179578	0.843633	0.755192	0.3923	0.317683	0.344687	-0.189321	0.472165
AVPR2	0.207068	0.461152	-0.495655	0.795924	0.0359926	0.70096	0.185162	0.430116
AXL	0.104201	0.513482	-0.0214953	0.693082	0.12834	0.457504	-0.268896	0.343941
AZGP1	0.234525	0.768063	0.183137	0.425792	0.259999	0.588522	0.254846	0.543741
B2M	-0.817624	0.573111	0.142254	0.348451	-0.304612	0.815371	-0.612393	0.69274
B4GALT1	0.206773	0.816582	-0.0755394	0.441621	0.145303	0.777644	0.859767	0.607699
B4GALT2	1.72852	0.93088	0.448093	0.0364234	0.277382	0.649913	-0.241817	0.424711
B4GALT2	0.42847	0.140335	0.990827	0.276132	0.600859	0.10851	-0.189524	0.611299
B4GALT3	0.482941	0.816582	0.11095	0.715953	0.237058	0.59742	-0.15336	0.76316
B4GALT4	-0.0324875	0.619219	-0.0352028	0.598651	0.143869	0.559871	0.196663	0.190947
B4GALT4	0.173969	0.332944	-0.0864104	0.566683	0.0437791	0.678935	0.408389	0.164567
B4GALT4	-0.289106	0.226902	-0.189178	0.759037	-0.193524	0.262159	0.0786827	0.66445
B4GALT4	0.3056	0.13318	-0.182318	0.902494	0.161819	0.372307	-0.253016	0.308113
B4GALT4	-0.222049	0.428072	-0.395311	0.215588	-0.30868	0.213	-0.665175	0.12758
BACE1	0.331449	0.424877	-0.245785	0.720751	0.0942845	0.708603	-0.14774	0.708451
BAG1	0.792544	0.756311	0.405694	0.413225	0.698145	0.444371	0.078469	0.382575
BAIAP2L1	-2.02365	0.0826698	1.15947	0.335123	-0.0345254	0.83183	0.135782	0.18265
BBOX1	-0.0482371	0.909904	0.500715	0.07426	0.273758	0.178222	-0.101202	0.610956
BBOX1	-0.110557	0.47828	0.439909	0.0766284	0.164676	0.446887	-0.327512	0.55749
BBOX1	-0.126987	0.726158	-0.263531	0.489993	-0.110756	0.817215	-0.0953885	0.251939
BBOX1	0.0905308	0.699219	0.144551	0.45298	0.117541	0.471793	-0.108027	0.410677
BBOX1	-0.141456	0.510233	-0.2212	0.653241	-0.177971	0.470492	0.144699	0.979438
BCAT2	0.465669	0.372159	-0.131902	0.637151	0.024077	0.458284	-0.13269	0.693214
BCHE	0.161801	0.386754	-0.25498	0.179905	-0.0369278	0.780521	-0.401192	0.202188
BCKDK	0.227804	0.291724	-0.169517	0.658369	0.10039	0.655758	-0.311757	0.2525
BCKDK	0.181154	0.753381	-0.244251	0.0874544	0.00764551	0.207155	-0.62863	0.0625162
BCR	1.29624	0.0272245	0.353287	0.39159	0.959794	0.148707	1.04677	0.0530422
BDH1	-0.135567	0.128955	0.242588	0.63075	0.0303385	0.13987	0.185718	0.814622
BDH1	0.454241	0.138615	-0.205894	0.605429	0.210175	0.654829	-1.07814	0.0517922
BDKRB2	1.68329	0.0351377	0.811516	0.846828	1.55739	0.352626	1.89317	0.313288
BEGAIN	-0.762711	0.219996	-0.41723	0.424302	-0.382884	0.183222	0.390347	0.314957
BEGAIN	-0.649632	0.551442	0.0807041	0.97082	0.0949517	0.473231	0.521317	0.153951
BGLAP	0.0878103	0.132481	0.199478	0.295678	0.319649	0.108896	0.140782	0.66254
BHMT	0.0041167	0.953888	0.241715	0.880125	0.0315026	0.714355	0.528347	0.110637
BHMT2	-0.304105	0.864803	-0.0532936	0.501639	-0.0835139	0.692398	-0.885815	0.282992
BLK	-0.195572	0.395665	0.525677	0.185526	0.178738	0.93489	-0.208207	0.18416
BLVRA	0.349751	0.677352	0.20761	0.417365	0.164092	0.708633	1.56205	0.993512
BLVRB	-0.237941	0.411213	-0.00358226	0.92994	-0.173757	0.730739	-0.517002	0.991285
BMP2K	-1.76172	0.129767	-0.0519625	0.52594	0.394041	0.221238	-0.126354	0.0861955
BMPR1A	0.00784279	0.882013	-0.578095	0.105694	-0.127558	0.299468	-0.27102	0.167755
BMPR1B	0.411927	0.0872193	0.188483	0.241763	0.300205	0.0853373	0.0397025	0.874588
BMPR1B	0.0543988	0.793719	-0.0760357	0.635415	-0.0108185	0.976481	0.264206	0.235116
BMPR1B	-0.501537	0.0551035	-0.266856	0.884454	-0.363077	0.164756	-0.109047	0.954253
BMPR1B	0.175845	0.765168	-0.0408351	0.881817	0.0698976	0.778955	0.685629	0.0915645
BMPR1B	1.1405	0.0225932	0.420527	0.191565	0.91699	0.0392419	0.340796	0.207688
BMPR2	0.196757	0.825576	0.16857	0.0641049	0.151177	0.225305	-0.61862	0.055454
BMX	-0.291784	0.456477	-0.0800438	0.330925	-0.447934	0.372287	0.318621	0.558332
BMX	0.0965301	0.451056	-0.259211	0.656513	-0.208937	0.633609	-0.410642	0.384679
BMX	-0.509314	0.102077	0.0438236	0.570666	-0.27809	0.185554	0.0838613	0.994183
BPHL	0.611485	0.127665	0.563978	0.273031	0.437748	0.0532375	-0.133109	0.852693
BPI	1.77239	0.462716	-0.648498	0.057797	-0.306	0.0619835	0.569769	0.424711
BRAF	0.547609	0.942122	0.396853	0.621709	0.389317	0.450995	-1.91154	0.265512
BRD2	-0.0539047	0.681891	-0.441161	0.114035	-0.326417	0.272968	-0.163151	0.128767
BRD2	0.739961	0.320246	0.532021	0.0519121	0.937073	0.0666647	-0.258379	0.800974
BRD2	-0.436368	0.809081	-0.0754364	0.984564	-0.291273	0.896864	-0.0268014	0.746568
BRD2	-0.290926	0.379678	0.158088	0.400831	-0.0355363	0.971615	0.250398	0.367929
BRD3	-0.27244	0.0955092	0.185275	0.373429	-0.182557	0.114393	-0.0671387	0.737295
BRD4	-0.306126	0.145951	-0.103333	0.477445	-0.249459	0.184921	-0.167723	0.777898
BRDT	0.131346	0.74267	0.0779198	0.365875	-0.367545	0.584979	-0.40625	0.196777
BRDT	-0.559576	0.593397	0.280443	0.527306	-0.160511	0.301269	-0.217705	0.347227
BRSK1	0.363111	0.783817	0.763749	0.0213375	0.663253	0.167256	0.886619	0.0929289
BRSK2	0.0153675	0.851685	0.213736	0.799889	-0.108086	0.86667	-0.107875	0.607699
BST1	0.374557	0.0770918	0.458098	0.0443409	0.359018	0.0182439	0.39894	0.118009
BST1	-0.162255	0.791567	0.163179	0.497697	0.155738	0.965796	0.299967	0.328243
BST1	0.230765	0.340481	0.453277	0.14808	0.27208	0.112188	0.295732	0.0911155
BTK	0.390729	0.204003	-0.0137215	0.47665	0.155126	0.181114	-0.302514	0.758755
BUB1	-0.0763438	0.672934	-0.860103	0.0694453	-0.0775638	0.0389974	0.473753	0.980009
BUB1B	1.69643	0.0519471	0.31612	0.111056	1.08607	0.0321379	0.178088	0.56266
C17orf75	0.750221	0.0589834	-0.671877	0.123043	-0.444428	0.537311	-0.589526	0.999487
C1QA	0.463032	0.628497	0.126353	0.950886	0.198118	0.647961	-0.0049122	0.500574
C1QA	1.11578	0.932923	-0.323919	0.227876	0.423668	0.852522	1.32952	0.891147
C1QB	-0.189781	0.900295	-0.233708	0.520619	0.0155568	0.608178	-0.126168	0.906402
C1QC	0.13276	0.717554	0.296828	0.306635	0.316833	0.187492	0.236327	0.400327
C1R	0.371251	0.423387	-0.126763	0.229364	-0.0240879	0.950247	0.278302	0.953376
C1R	0.123599	0.136572	0.658132	0.471893	0.590959	0.127861	-1.15314	0.121364
C1S	-0.470965	0.251583	-0.0743894	0.991387	-0.272677	0.397253	0.208452	0.35738
C1S	0.181212	0.679694	-0.127518	0.44931	0.0268467	0.937358	-0.0463277	0.430673
C1S	0.343856	0.215728	0.216793	0.266518	0.238348	0.13645	0.00949483	0.839892
C1S	0.663776	0.0453077	-0.136829	0.51802	0.386453	0.351589	0.225646	0.428653
C3	0.0801293	0.823075	-0.147624	0.867989	-0.166962	0.893054	0.264318	0.926285
C4A	0.0303132	0.749481	0.876082	0.00298402	0.189194	0.0134345	-0.898995	0.482119
C4B	0.0303132	0.749481	0.876082	0.00298402	0.189194	0.0134345	-0.898995	0.482119
C5	0.537083	0.216154	-0.186752	0.404487	0.26598	0.666949	-0.340758	0.243557
C8G	0.319904	0.478124	-0.179239	0.732311	0.416631	0.783569	0.192335	0.403213
C9orf96	0.978681	0.0380197	0.642007	0.0692485	0.733561	0.0105205	0.392313	0.589845
CA1	-0.185716	0.642105	-0.392728	0.0319524	-0.329201	0.120169	-0.227939	0.338592
CA1	0.0452738	0.859672	-0.0888925	0.55714	-0.00942877	0.87746	0.195283	0.228306
CA1	0.0229551	0.937432	0.154286	0.52983	0.0571009	0.580827	-0.67351	0.0955516
CA1	-0.172124	0.388581	0.143544	0.330581	-0.0142898	0.920157	0.102389	0.768403
CA1	0.205336	0.662482	0.345164	0.173489	0.255895	0.303951	-0.0215049	0.98607
CA1	0.00429331	0.977448	0.268108	0.187227	0.136201	0.387374	-0.0656997	0.707988
CA10	-0.240622	0.36694	-0.128681	0.653394	-0.169298	0.364213	-0.0118748	0.953662
CA10	0.321975	0.203635	0.286844	0.182564	0.304409	0.124016	0.246528	0.513452
CA10	-0.29924	0.216564	0.282398	0.219487	0.046448	0.833077	0.225078	0.646024
CA10	0.936333	0.334203	0.852674	0.386995	1.20756	0.55787	0.476614	0.821467
CA11	-0.668244	0.832588	0.0811192	0.60812	-0.0289126	0.820369	0.253641	0.280121
CA12	0.817228	0.14991	-0.593049	0.419851	0.203866	0.643721	-0.221121	0.640428
CA12	0.273741	0.343941	-0.789979	0.22492	-0.234471	0.797441	0.203251	0.700342
CA13	0.00197127	0.883027	0.151255	0.606326	-0.217851	0.85858	0.107424	0.501138
CA14	-0.312755	0.6515	-0.15327	0.285868	-0.129287	0.228769	0.0497006	0.613102
CA2	0.0965667	0.39388	0.574414	0.499191	0.203325	0.834402	-0.232961	0.278408
CA3	0.115972	0.353191	0.727605	0.60812	0.613498	0.401938	0.811515	0.666381
CA4	0.165307	0.19767	-0.209678	0.208685	0.0491961	0.778631	0.262983	0.921182
CA5A	-0.177626	0.716594	0.443662	0.058764	0.532001	0.495739	0.255913	0.110064
CA5B	-0.268971	0.76414	0.351602	0.947298	0.34765	0.906293	0.286679	0.876945
CA5B	0.493756	0.0944362	0.806174	0.98326	0.619151	0.330942	0.479554	0.797674
CA6	-0.0578202	0.784804	-0.386609	0.527306	0.0345801	0.801417	-0.221606	0.32972
CA7	0.127713	0.804627	0.234165	0.919745	0.134228	0.802412	-0.435296	0.181207
CA8	-0.00298511	0.560927	-0.137907	0.7083	-0.0850866	0.655758	-0.09387	0.858744
CA9	0.714331	0.290549	-0.263875	0.145711	0.221867	0.71916	0.614394	0.122604
CACNA1A	-0.371665	0.728053	-0.0860675	0.455608	-0.0822432	0.898876	0.218233	0.491616
CACNA1A	-0.434207	0.0572142	-0.0431197	0.95282	-0.22073	0.179953	-0.166025	0.381332
CACNA1A	1.12487	0.0168	0.500936	0.242711	0.812904	0.0319486	-0.171738	0.805043
CACNA1B	0.461943	0.427492	0.0921267	0.381734	0.292031	0.617208	0.150052	0.223886
CACNA1C	0.602998	0.866825	0.375566	0.26497	0.451557	0.466905	0.374759	0.571363
CACNA1D	-0.116202	0.671996	-0.0619349	0.500006	0.0451113	0.725907	-0.842888	0.144531
CACNA1I	-0.614851	0.0637933	0.303182	0.325844	-0.481842	0.122476	0.266517	0.113246
CACNA1S	-0.195519	0.331637	-0.0786226	0.768327	-0.069635	0.574413	-0.16993	0.868847
CACNA2D1	-0.584914	0.175405	-0.243711	0.294058	-0.385251	0.0984267	-0.172146	0.531447
CACNA2D2	0.973008	0.72718	1.46249	0.746846	1.11992	0.790497	0.354679	0.877958
CACNB1	0.192219	0.85908	-0.437866	0.188464	-0.141913	0.218179	-0.434656	0.427074
CACNB2	0.201208	0.678571	0.848044	0.146959	0.524626	0.345344	0.509558	0.623062
CACNB2	-0.0268507	0.9411	0.281607	0.773726	0.273778	0.994354	-0.683294	0.0314176
CACNB3	0.262716	0.905384	0.144037	0.361912	0.373964	0.649913	0.899786	0.111791
CACNB4	0.552865	0.176329	0.388857	0.212579	0.470861	0.152888	1.03607	0.0972122
CACNB4	0.796089	0.0849621	0.653013	0.35272	0.541883	0.0520887	-0.0650732	0.614139
CACNG1	0.839922	0.163054	0.431815	0.202708	0.52366	0.0672397	-0.208467	0.447206
CALM1	1.48688	0.9544	0.312965	0.627458	0.232263	0.747253	0.504436	0.077402
CALM2	-0.196758	0.053597	-0.225517	0.336703	-0.358218	0.0662836	-0.188075	0.780856
CALM3	0.080284	0.854491	-0.244573	0.180344	-0.104243	0.613743	0.0536586	0.86466
CALR	0.297304	0.890131	-0.321312	0.275001	-0.262171	0.654829	-0.145683	0.978984
CALY	0.139099	0.804627	-0.133769	0.815796	0.0953696	0.971777	0.534831	0.367359
CAMK1	-0.00238905	0.808607	0.220667	0.0508378	-0.116654	0.162948	-0.211077	0.465854
CAMK1D	0.743202	0.131566	0.430062	0.812807	0.337669	0.156831	0.735732	0.18289
CAMK1G	-0.0848241	0.691792	0.0237271	0.698774	0.0935926	0.522982	-0.0777575	0.513896
CAMK2A	-0.0209789	0.839613	0.227345	0.793944	0.106317	0.950247	0.185831	0.875932
CAMK2B	0.517475	0.450284	0.70787	0.107926	0.651304	0.192712	0.180466	0.922202
CAMK2D	0.304162	0.910101	0.774184	0.55055	0.604991	0.850934	0.733347	0.0426986
CAMK2D	-0.297776	0.390109	-0.0857324	0.902237	-0.0418992	0.514645	-0.235487	0.882791
CAMK2D	0.210746	0.447152	0.516404	0.133831	0.349063	0.109782	0.692782	0.329814
CAMK2D	-0.0375968	0.866988	-0.282263	0.349062	-0.15993	0.452961	0.229887	0.48484
CAMK2G	0.199545	0.173773	0.170905	0.463241	0.164203	0.164505	-0.298259	0.499504
CAMK2N1	-0.482481	0.655157	0.181997	0.0690478	0.0965178	0.464007	-0.028171	0.716466
CAMK4	-0.418589	0.56266	-0.605038	0.332844	-0.45283	0.301269	0.721036	0.0466802
CAMKK1	1.62817	0.50935	0.684316	0.603638	0.980275	0.616302	0.592643	0.100941
CAMKK2	-1.56838	0.396738	-0.16466	0.383833	-1.02292	0.333636	-1.65329	0.0300271
CAMKK2	0.815483	0.028318	0.0294516	0.920512	0.506778	0.128571	-0.00902835	0.952038
CAMKK2	0.590341	0.16239	0.166766	0.476466	0.378554	0.208526	-0.22463	0.462154
CAMKK2	0.734742	0.363954	0.174103	0.909563	0.55475	0.486023	0.581052	0.273875
CAMKV	-0.487655	0.208152	0.341573	0.78505	-0.0297233	0.542415	-0.305001	0.14991
CAMLG	-0.0834392	0.517968	-0.309052	0.595187	-0.184952	0.291431	0.131584	0.850573
CAMP	0.2778	0.26995	0.673561	0.8579	0.460674	0.44284	0.277698	0.216871
CANT1	-0.264481	0.417089	0.120553	0.764408	-0.18495	0.842445	-0.310966	0.182468
CANX	-0.611792	0.0235235	0.388177	0.737146	-0.190896	0.395468	-0.502864	0.185437
CANX	0.737026	0.371471	-0.123963	0.952408	0.222621	0.534768	0.200447	0.8881
CAPN1	0.397054	0.14091	-0.314967	0.259651	0.204748	0.727168	0.125322	0.922782
CAPN1	0.676417	0.0362673	0.269123	0.0930623	0.601536	0.0323452	0.735209	0.985134
CAPN1	0.567676	0.543364	0.456787	0.247512	0.48712	0.258532	0.0602322	0.446304
CAPNS1	-0.578145	0.386791	-0.208799	0.186808	-0.28066	0.219455	-0.585176	0.508525
CAPNS1	0.355149	0.748507	0.184072	0.424302	0.242376	0.47482	-0.0538498	0.625791
CARTPT	0.103692	0.418566	0.0991965	0.304817	0.225394	0.930799	-0.0646389	0.951329
CASK	0.0236012	0.406111	-0.227606	0.694977	-0.199055	0.87376	0.458811	0.784804
CASK	-0.298877	0.594286	-0.194962	0.63349	-0.140862	0.447441	-0.290406	0.159594
CASP7	-0.20448	0.454725	0.176239	0.458961	-0.0141204	0.985316	-0.0164217	0.980446
CASP7	0.0591329	0.929326	-0.486052	0.187288	-0.229023	0.281572	-0.606905	0.0104102
CASP7	-0.0885723	0.729123	0.068812	0.555918	0.0677946	0.768227	0.0782005	0.825456
CASP7	-0.375396	0.280599	-0.118458	0.275916	-0.331876	0.178974	-0.254535	0.51644
CASR	-0.24002	0.256787	-0.0874677	0.638984	-0.146083	0.266609	0.0594376	0.732009
CASR	0.131684	0.635839	0.54625	0.204992	0.326645	0.717237	-0.442227	0.0574486
CAST	0.497221	0.228322	0.314731	0.0837165	0.489069	0.112531	0.441097	0.647801
CAST	0.215042	0.194116	0.498148	0.0584215	0.184271	0.0553314	0.40959	0.0557824
CAT	0.67452	0.0449361	-0.0125484	0.94219	0.388557	0.233278	-0.0638098	0.851685
CBR1	0.175259	0.531026	-0.513559	0.26005	-0.176323	0.441312	-0.177063	0.29586
CBS	0.577707	0.173773	0.264729	0.475855	0.40684	0.175718	-0.3886	0.693688
CBS	0.20493	0.673872	0.989192	0.00100097	1.13398	0.0532375	0.722644	0.024162
CCBL1	0.813519	0.843633	0.988408	0.0205541	1.06409	0.188355	1.20887	0.216393
CCBL2	0.464591	0.177874	0.141759	0.297615	0.395493	0.164505	0.175263	0.969761
CCKAR	-0.406996	0.393168	-0.0665574	0.157428	-0.167401	0.21705	-0.120799	0.611299
CCL8	-0.69575	0.889116	-0.427182	0.293762	-0.509222	0.747247	-0.642071	0.383977
CCR5	-0.163277	0.374919	-0.263744	0.974914	-0.16934	0.601892	0.40097	0.706063
CCR5	0.128832	0.923733	-0.305232	0.676108	0.179677	0.862623	0.772586	0.42974
CCR5	-0.124655	0.864686	0.417335	0.504648	0.0995437	0.710389	-0.293775	0.413161
CCT3	-0.163135	0.69939	-0.0309109	0.75854	0.0587309	0.920579	-0.095655	0.655207
CD1A	0.634024	0.594286	-0.49289	0.531928	0.305952	0.742379	-0.223755	0.987184
CD1D	-0.247011	0.996412	-0.214714	0.952408	0.0873936	0.724942	0.0101436	0.326542
CD209	-0.360309	0.0576175	-0.380058	0.261683	-0.322987	0.0668559	0.254624	0.75143
CD247	-0.180147	0.292338	0.0812256	0.642141	-0.0494608	0.756453	-0.0351641	0.811937
CD247	0.0441643	0.825214	0.0286859	0.82991	0.0364251	0.795884	0.263019	0.334218
CD247	-1.15566	0.454927	-0.349037	0.477435	-0.871618	0.497148	-0.245544	0.416583
CD33	-1.34923	0.712758	0.686108	0.0605017	0.113004	0.795456	-0.315166	0.531026
CD3D	-0.133789	0.787769	0.641366	0.0624621	0.287668	0.453619	0.0582523	0.7118
CD3E	-0.282303	0.231313	0.254058	0.88215	-0.23737	0.726872	-0.184755	0.931901
CD3E	0.600488	0.313412	1.0167	0.921783	0.808596	0.530544	0.172951	0.547585
CD3G	0.517809	0.660785	-0.851984	0.205451	-0.0529669	0.535615	-0.463157	0.9411
CD4	1.40203	0.0804205	0.462277	0.0105271	0.964336	0.0130526	0.319308	0.939055
CD46	-0.048633	0.59162	0.0650934	0.97082	-0.161727	0.996407	-0.0971368	0.679512
CD52	0.36092	0.205379	0.64825	0.0657832	0.628226	0.111082	-0.257516	0.134887
CD55	0.446354	0.122832	0.443816	0.029257	0.445085	0.0402949	-0.535642	0.083581
CD55	0.13455	0.487095	-0.279357	0.569874	-0.0724035	0.82363	-0.341427	0.0749249
CD55	-0.427839	0.0786482	0.19005	0.7939	-0.172579	0.285407	-0.0864528	0.939905
CD80	0.533876	0.0845057	0.297923	0.0237663	0.336908	0.0236766	0.174447	0.938033
CD86	0.216443	0.704154	0.174071	0.100275	0.251313	0.262751	-0.39417	0.770027
CDA	-0.578529	0.789747	-0.838891	0.924841	-0.637428	0.945126	0.656329	0.227826
CDC14A	0.900529	0.185011	0.62668	0.010862	0.742466	0.0257359	1.15703	0.00599625
CDC14B	0.510691	0.0474656	0.766827	0.0139003	0.630694	0.0068061	-0.112979	0.942122
CDC25A	0.0479194	0.719476	0.780844	0.581453	0.646225	0.622654	0.899835	0.199015
CDC25B	0.259632	0.290549	-0.563582	0.108208	0.155677	0.589409	0.414511	0.248205
CDC25C	0.487048	0.0907011	1.08807	0.0176657	0.646418	0.0227399	-0.140441	0.576615
CDC25C	0.00731634	0.298241	0.588816	0.151117	0.218198	0.368164	0.0312761	0.859753
CDC42BPA	-0.286191	0.266064	2.14354	0.305422	1.32188	0.568291	0.340944	0.484926
CDC42BPB	0.861932	0.617621	-0.180702	0.479038	0.103153	0.967674	0.114254	0.791561
CDC42BPG	0.288884	0.920671	-0.0465531	0.408842	0.135999	0.732675	-0.241633	0.7032
CDC42SE2	-0.229928	0.018922	0.161991	0.439339	-0.455298	0.490059	-0.109834	0.199015
CDC7	-0.31864	0.963615	-0.235438	0.204076	-0.209272	0.373667	-0.460866	0.270788
CDH5	0.412126	0.566133	0.579383	0.310599	0.71607	0.637278	0.24199	0.897244
CDK1	0.640751	0.830583	0.264381	0.050157	0.51242	0.370909	0.0714591	0.273593
CDK10	0.337265	0.0397196	-0.0257066	0.851277	0.622611	0.0877001	-0.646857	0.369244
CDK11A	-0.39852	0.760222	-0.413521	0.120875	-0.383143	0.486023	0.0867661	0.337429
CDK11B	-0.595191	0.0750686	-0.65239	0.0724589	-0.571772	0.0454759	-0.0184906	0.775512
CDK11B	0.463353	0.0379505	0.235894	0.260214	0.349624	0.0448667	0.368866	0.352108
CDK11B	-0.205466	0.118734	-0.22947	0.557691	-0.236102	0.276473	0.303057	0.610566
CDK12	-0.195282	0.354089	0.0724082	0.719262	0.00345255	0.46803	-0.655471	0.113837
CDK12	-0.0946824	0.481156	-0.12621	0.689027	-0.144749	0.520877	0.143361	0.691685
CDK12	0.510982	0.197219	0.0980973	0.939762	0.358321	0.292355	-0.366458	0.132577
CDK13	0.497638	0.162666	0.485614	0.097131	0.446605	0.0697788	0.563485	0.816582
CDK13	1.2255	0.000344404	0.678029	0.00704499	0.789674	8.51e-05	1.11416	0.0278574
CDK14	-0.525156	0.518846	-0.136231	0.578415	-0.309701	0.762721	-0.12034	0.925494
CDK15	0.399742	0.819577	0.570578	0.357096	0.272632	0.409201	0.188617	0.492186
CDK16	0.124465	0.120133	0.347567	0.0447759	0.287396	0.030619	-0.220635	0.583654
CDK16	0.511473	0.714675	-0.444781	0.770289	-0.107738	0.810381	0.215359	0.894195
CDK17	-0.212221	0.93088	-0.325463	0.192002	-0.305064	0.589409	-0.212991	0.124641
CDK18	0.539303	0.865814	0.281267	0.782092	0.18757	0.482808	0.475639	0.374228
CDK19	0.597379	0.30425	0.763738	0.00131832	0.587401	0.00761054	0.570217	0.0319274
CDK2	0.232973	0.861772	-0.32286	0.520619	-0.17561	0.930799	-0.0421669	0.767082
CDK20	0.38793	0.357875	-0.282537	0.0197958	-0.00955575	0.0247288	1.09285	0.240454
CDK3	-0.226919	0.532713	0.431627	0.241521	0.154658	0.871733	-0.0139247	0.568745
CDK3	0.405683	0.625791	0.0581222	0.330287	0.435225	0.57529	0.478973	0.224376
CDK4	-0.0964339	0.284724	0.305495	0.659298	0.00792087	0.225305	0.0943813	0.704154
CDK5	2.33409	0.0149147	-0.730517	0.22492	0.924901	0.0084992	-0.597501	0.0251582
CDK5R1	0.412963	0.381875	0.625037	0.0137519	0.63102	0.0682072	-0.34224	0.582772
CDK5R2	0.404455	0.783219	0.86261	0.0161779	0.507919	0.24904	0.243083	0.99243
CDK6	-0.353345	0.629437	0.318795	0.394435	-0.17631	0.726872	0.963839	0.0630609
CDK6	0.617652	0.409751	0.0589269	0.577939	0.345794	0.329791	0.00569719	0.398889
CDK7	1.01361	0.323384	0.0083305	0.687146	-0.278581	0.341855	-0.218159	0.44787
CDK8	0.419855	0.451056	-0.0875272	0.511496	-0.0288636	0.598313	0.0931397	0.664514
CDK9	-0.465435	0.278123	-0.0821805	0.434796	-0.120531	0.223832	-0.598888	0.245118
CDKL1	0.4135	0.960543	0.501792	0.980032	0.499375	0.586749	1.00695	0.224376
CDKL2	-0.569874	0.832588	0.552926	0.473476	0.204844	0.988196	0.352078	0.759244
CDKL3	1.19496	0.0609054	0.528554	0.650032	0.567007	0.260565	0.287578	0.605006
CDKL3	-0.158058	0.671059	0.201885	0.741021	0.000924239	0.848488	0.0279007	0.520604
CDKL4	-0.152118	0.549726	-0.1181	0.94832	-0.240838	0.759949	-0.842541	0.0539962
CDKL5	0.198209	0.470583	-0.276538	0.530666	0.0852343	0.996407	0.106377	0.539486
CDKL5	0.087428	0.277838	-1.53128	0.107645	-0.702104	0.20029	0.372497	0.342077
CDKN1A	2.16702	0.0390053	2.28517	0.0157047	2.19648	0.0155193	-0.0231551	0.963862
CDKN1B	0.391893	0.122916	1.03985	0.0968726	1.01245	0.118783	0.123618	0.26441
CDKN1C	0.651852	0.621361	2.60594	0.000606216	1.70353	0.0129113	3.01939	0.00237524
CDKN2A	-0.0472096	0.790088	-0.357288	0.075461	-0.202249	0.325945	-0.0493603	0.757626
CDKN2A	-0.0521911	0.730895	0.456014	0.4737	0.201912	0.343671	0.0746356	0.732668
CDKN2A	0.0335492	0.411307	0.0208307	0.7939	-0.0586129	0.969896	0.883794	0.54643
CDKN2B	-0.373326	0.243037	0.166851	0.638984	-0.0343166	0.403385	-0.15502	0.839613
CDKN2C	0.0682844	0.848234	-0.0441395	0.559588	-0.0505903	0.674046	0.0760757	0.879759
CDKN2C	0.243094	0.0936812	0.17384	0.535726	0.315542	0.379221	0.289244	0.0265164
CDKN2C	0.187712	0.9544	-0.0174817	0.241341	0.23129	0.339791	-0.21918	0.250375
CDKN2D	-0.00449187	0.67669	0.169431	0.317074	-0.159624	0.541563	0.100307	0.783817
CDKN3	-0.237233	0.874919	0.181539	0.219571	0.0380924	0.447441	0.147889	0.769716
CDO1	0.168953	0.609948	0.025455	0.788012	-0.146001	0.841439	-0.937813	0.124483
CEACAM1	0.178147	0.351528	0.108183	0.584095	0.138345	0.616302	0.39492	0.610398
CEACAM5	0.804469	0.144178	0.262276	0.431783	0.623666	0.195362	0.3017	0.0480436
CEL	-0.132601	0.541186	0.871598	0.382433	0.267055	0.705733	0.375009	0.362597
CELA1	0.185976	0.60187	-0.842925	0.0511428	-0.544242	0.135437	0.138849	0.510175
CELA2A	0.547722	0.320246	-0.485325	0.204992	0.0883214	0.958446	0.263314	0.860763
CERK	-0.262852	0.706063	-0.103852	0.601849	0.0492836	0.713395	0.185943	0.212833
CERKL	0.186929	0.0683365	0.327252	0.707345	0.229683	0.267163	-0.199577	0.556606
CES1	-0.177314	0.630424	0.0478518	0.8886	-0.178194	0.881518	0.296606	0.139431
CES1	-0.51178	0.33358	-0.184421	0.268668	-0.366048	0.193251	-0.174053	0.92515
CES1	0.249293	0.321376	-0.0109341	0.994248	0.119179	0.404371	0.609738	0.0413941
CES1	-0.0461691	0.813993	-0.345478	0.117753	-0.195823	0.24236	0.435188	0.0926482
CFB	0.637763	0.538622	0.455869	0.868208	0.433907	0.591669	-0.233625	0.821899
CFD	0.162994	0.602318	-0.36916	0.508199	0.0423939	0.535615	0.388694	0.00914366
CFL1	-0.351287	0.0723227	0.0867049	0.234375	-0.536229	0.0945585	0.204432	0.57049
CFL1	-0.371852	0.35186	-0.928023	0.0222217	-0.756142	0.0599	-1.41492	0.175815
CFTR	-0.180308	0.534402	-0.136778	0.54251	-0.0400352	0.355968	0.174372	0.761201
CGA	-0.427761	0.9544	-0.313495	0.939126	-0.353445	0.935913	-0.820987	0.0795349
CHD1	-0.0222069	0.505235	-0.121025	0.324581	-0.220236	0.914453	-0.117584	0.522634
CHEK1	0.16309	0.498688	-0.155266	0.539961	0.125848	0.82137	0.0434762	0.620339
CHEK1	1.42407	0.0650919	1.31054	0.86496	1.18848	0.241966	-0.127854	0.485328
CHEK2	0.290029	0.488952	0.255344	0.425792	0.239876	0.273312	1.09652	0.108358
CHEK2	0.176266	0.558332	-0.106559	0.475855	0.176331	0.756034	-0.421489	0.41672
CHIA	0.359221	0.141792	0.148213	0.303244	0.176233	0.09445	0.111713	0.980537
CHIA	-0.125934	0.155067	0.130636	0.165496	0.0975301	0.0597254	-0.286602	0.790737
CHIT1	-0.69503	0.0528846	-0.672648	0.469525	-0.558231	0.0798442	-0.0676728	0.700342
CHKA	-0.488064	0.955423	0.0358823	0.944233	-0.261299	0.929776	0.578923	0.797674
CHKB	1.15768	0.0571121	0.241947	0.206833	0.443152	0.0442762	-0.111519	0.776913
CHM	-0.107712	0.290549	-0.0164414	0.658369	-0.0387882	0.357983	0.247423	0.686114
CHRFAM7A	0.244672	0.883027	-0.428453	0.403042	0.0771613	0.574413	0.598798	0.0355296
CHRM1	-0.317058	0.983084	-0.271438	0.700676	-0.323202	0.94615	0.272115	0.499504
CHRM2	-0.811867	0.301235	0.186827	0.908546	-0.277334	0.474025	0.17331	0.569181
CHRM2	-0.167509	0.376998	0.13038	0.530666	-0.102047	0.386233	0.17486	0.8734
CHRM3	0.252344	0.542037	0.727479	0.00868738	0.591162	0.294108	0.230804	0.730076
CHRM4	0.815146	0.263312	0.149273	0.964681	0.175378	0.256229	0.5426	0.0833544
CHRM5	0.664234	0.0232879	0.295576	0.16316	0.542481	0.0253963	0.45833	0.114421
CHRM5	-0.187857	0.618526	-0.0994679	0.280685	-0.184097	0.931822	-0.275717	0.0873212
CHRNA1	-0.0760696	0.367359	0.248414	0.564418	0.243246	0.751148	0.600261	0.227826
CHRNA10	0.272408	0.1165	0.678917	0.27107	0.275276	0.693347	0.202536	0.177874
CHRNA2	-0.143717	0.592508	-0.169791	0.431966	-0.458629	0.2798	-0.338353	0.120133
CHRNA2	-0.248754	0.82858	-0.106102	0.7083	-0.146648	0.810381	-0.552663	0.43577
CHRNA3	0.259155	0.303645	-0.26327	0.97082	0.295428	0.735581	0.206394	0.272188
CHRNA4	0.0200307	0.90742	0.460989	0.314597	0.228579	0.551834	-0.398325	0.616716
CHRNA5	0.489218	0.362597	0.0390985	0.583214	0.473129	0.874773	0.306677	0.641348
CHRNA6	-0.377919	0.720437	-0.359917	0.133674	-0.305494	0.15421	0.482144	0.327811
CHRNA7	0.334258	0.246687	-0.15816	0.814301	0.157275	0.516308	0.163718	0.232316
CHRNA9	-0.0525227	0.921692	0.255133	0.558793	0.270411	0.572661	-0.612736	0.0715106
CHRNB1	0.347393	0.74656	0.477645	0.336058	0.268948	0.509678	0.180075	0.649649
CHRNB2	0.198975	0.997437	0.211021	0.547627	0.180738	0.707646	-0.1319	0.700342
CHRNB3	0.243521	0.215678	0.139707	0.950364	0.186458	0.478006	-0.480662	0.418936
CHRNB4	1.21024	0.293492	0.0451451	0.2702	0.102581	0.333649	0.941514	0.351104
CHRND	0.985218	0.330997	-0.243107	0.181299	0.365989	0.85555	-0.305678	0.44414
CHRNE	0.0116634	0.839613	-0.168288	0.805844	0.119806	0.973829	-0.450174	0.820077
CHRNG	-0.550582	0.882013	0.696236	0.070836	0.176652	0.349304	-0.684282	0.16383
CHUK	0.0437505	0.681396	-0.00770513	0.598279	-0.0875014	0.895089	-0.71745	0.255173
CIB2	-0.193518	0.950289	-0.353862	0.521532	-0.0672427	0.381835	-0.262524	0.591474
CIB3	-0.192929	0.614908	-0.541979	0.525057	-0.419553	0.306581	0.490118	0.313288
CINP	0.344371	0.232316	0.794093	0.071439	0.359614	0.0791823	1.31723	0.0322367
CIT	0.152664	0.93701	0.376358	0.989247	0.126676	0.711477	0.194337	0.952353
CKB	0.669518	0.0723227	0.106317	0.632576	0.169319	0.073424	0.212024	0.24879
CKM	-0.104748	0.785302	0.266093	0.474268	-0.0975593	0.864781	0.306966	0.836601
CKMT1A	0.863253	0.43577	-0.430343	0.344507	0.257809	0.972803	0.617851	0.00231825
CKMT1A	-0.965943	0.3677	1.19896	0.690242	0.435926	0.598313	-0.054376	0.993512
CKMT1B	-0.401619	0.821076	0.672803	0.459337	0.433937	0.583212	0.160824	0.532995
CKMT1B	0.337046	0.879985	-0.221964	0.776184	0.126573	0.709561	-0.40532	0.186292
CKMT2	0.0733743	0.309114	-0.776527	0.046161	-0.412454	0.743352	-0.77228	0.987184
CKS1B	-1.32934	0.0119332	-1.11053	0.000107237	-1.20772	0.000529779	0.871602	0.528501
CKS2	-0.274167	0.165	-0.0442074	0.16628	-0.102623	0.976907	0.0202141	0.605903
CLC	-0.209346	0.552764	0.107879	0.680188	0.0387318	0.850931	-0.405164	0.687059
CLCN2	-0.0024799	0.739758	0.0502378	0.122731	-0.059983	0.168049	-0.550498	0.639509
CLCNKA	0.117946	0.996545	-0.20768	0.850198	-0.0448672	0.820513	-0.280131	0.818477
CLCNKA	-0.525902	0.0610965	0.482133	0.31902	-0.0218844	0.897723	0.357851	0.718529
CLCNKA	0.0466061	0.956791	0.165549	0.510764	0.106078	0.506743	-0.498669	0.0258465
CLCNKA	0.461532	0.0905649	0.775692	0.00209917	0.481386	0.00198605	0.0109248	0.854728
CLCNKA	-0.2343	0.613818	0.182257	0.577536	0.0263968	0.960113	0.187789	0.452448
CLEC3B	-0.0643199	0.543741	-0.220194	0.661158	0.0494147	0.819369	-0.685943	0.405385
CLK1	0.219243	0.497058	0.187374	0.351761	0.0585815	0.860601	-0.320262	0.696537
CLK2	0.364141	0.631263	0.0837175	0.670486	-0.179724	0.455948	-0.822506	0.00217392
CLK2	-0.786505	0.371471	0.240409	0.122731	-0.27393	0.708603	-0.16972	0.949794
CLK3	-0.058019	0.140681	-0.975915	0.301202	-0.347669	0.109077	0.249558	0.918121
CLK4	-0.0946034	0.682338	0.167765	0.396576	-0.082884	0.752124	0.219339	0.497058
CLPB	0.234983	0.793708	0.42104	0.498376	0.163414	0.871733	-0.10021	0.814586
CLPP	0.778792	0.851635	-0.36027	0.282219	-0.228838	0.322862	0.15075	0.897569
CLPS	0.234498	0.438043	0.483886	0.183403	0.689788	0.361357	0.387014	0.0429159
CLPX	-0.223222	0.898261	0.199011	0.560521	0.106046	0.570911	0.744978	0.780856
CMA1	0.736969	0.106395	0.304615	0.573561	0.379171	0.236829	-0.451918	0.0894821
CMAS	0.144943	0.645912	-0.213898	0.35272	-0.100829	0.483404	0.541289	0.258911
CMPK1	0.0296502	0.688005	-0.18014	0.82278	-0.176426	0.748221	-0.160562	0.0593291
CNKSR1	-0.208847	0.81758	-0.362263	0.726523	-0.313502	0.901198	-0.141128	0.56831
CNKSR3	0.364305	0.350532	0.0962425	0.301802	0.19424	0.250349	0.030288	0.221449
CNR1	0.202924	0.275406	0.407267	0.0319759	0.305095	0.0504212	-0.105684	0.664686
CNR1	0.00981727	0.669763	0.607449	0.00242864	0.350585	0.096694	-0.123151	0.52166
CNR1	-0.180116	0.580378	-0.154235	0.44394	-0.167176	0.472616	0.256789	0.421404
CNR1	0.357626	0.331769	0.153991	0.59082	0.255809	0.399137	-0.0735629	0.856061
CNR1	-0.220044	0.635543	-0.144875	0.348539	-0.163428	0.388759	0.18805	0.906681
CNR1	0.146831	0.915577	0.151341	0.27753	0.149086	0.532744	-0.395101	0.118881
CNR1	0.0186942	0.943659	-0.133014	0.516832	-0.0571598	0.6363	0.0326873	0.863463
CNR2	0.116859	0.320872	-0.295008	0.917708	0.101722	0.712436	0.559172	0.203546
CNR2	1.31455	0.363275	0.97143	0.176322	0.932867	0.169243	0.171954	0.522634
COL2A1	3.54243	0.00104289	1.97516	0.0315788	2.05111	0.00616453	2.89107	0.00998246
COMP	-0.201575	0.488952	-0.20204	0.495937	-0.106377	0.304893	-0.468847	0.165392
COMTD1	0.291807	0.324645	0.214867	0.816793	0.110397	0.445905	-0.473808	0.478522
COX5A	0.572482	0.140335	-0.138805	0.841806	0.315301	0.356639	-0.19424	0.619432
COX5B	0.611864	0.135559	0.467382	0.930961	0.463832	0.277274	0.636976	0.0593291
COX6A2	0.252897	0.417089	0.35601	0.261138	0.423287	0.288812	0.342412	0.82858
COX7A1	0.464667	0.619432	-0.627309	0.152217	-0.367292	0.432963	-0.182916	0.18672
COX7B	0.579329	0.199015	0.233775	0.539961	0.358497	0.13987	0.729677	0.211891
COX7C	-0.703759	0.5579	0.245224	0.249345	-0.246805	0.879845	0.315519	0.855717
COX8A	0.0796622	0.774944	-0.735696	0.0154641	-0.559348	0.304287	-0.512608	0.355863
CP	0.258767	0.818579	-0.111727	0.789	0.174116	0.780605	-0.0103595	0.809105
CPA1	-0.160414	0.717554	-1.0574	0.0681741	-0.692624	0.177365	-1.02599	0.0914389
CPB1	-0.211866	0.601083	-0.138096	0.0968997	-0.126488	0.14443	-0.210029	0.898707
CPB1	-0.727226	0.303645	-0.350169	0.281257	-0.270417	0.179024	0.182248	0.245118
CPD	-0.0376982	0.759244	-0.150403	0.311519	-0.00682543	0.595635	-0.185397	0.544594
CPE	-0.188877	0.840618	0.108562	0.416162	-0.215761	0.654829	0.133537	0.704154
CPO	-0.0403749	0.690844	-0.489333	0.34059	-0.178064	0.860601	-0.633922	0.814586
CPS1	0.211997	0.567003	0.154618	0.735694	0.243264	0.902216	0.398851	0.121983
CPT2	-0.378161	0.498688	-0.357257	0.753661	-0.38158	0.631777	-0.201781	0.596067
CRAT	0.414985	0.590289	0.47798	0.265521	0.504077	0.348642	0.955427	0.0546401
CRB2	-1.12194	0.281841	-0.145983	0.742961	-0.500474	0.226785	0.602323	0.923733
CRH	0.626603	0.453374	0.759483	0.0173008	0.592339	0.0573247	-0.611043	0.35186
CROT	0.9265	0.0637933	0.811267	0.020907	0.806778	0.0110781	0.371263	0.376998
CRP	0.133102	0.645032	-0.117038	0.228867	0.0595772	0.70669	-0.0916425	0.143122
CRYBB1	0.290712	0.420787	0.0154073	0.952408	0.391321	0.598313	0.269743	0.685169
CRYZ	-0.134124	0.533557	-0.232388	0.961612	-0.20326	0.795456	0.154447	0.189306
CRYZ	-0.350021	0.565264	-0.182378	0.324581	0.0451803	0.756034	0.238107	0.893179
CS	0.886423	0.00630887	1.20189	0.0844074	0.908182	0.00318457	0.728731	0.132556
CSAD	0.193333	0.358341	0.293391	0.203081	0.18174	0.186931	-0.228261	0.287649
CSAD	-0.0266724	0.711335	-0.407865	0.0413929	-0.243551	0.127038	0.0072614	0.987799
CSAD	0.343076	0.837293	0.0920948	0.376475	0.19409	0.445285	-0.163531	0.556663
CSF1R	0.846962	0.128309	0.564041	0.372719	0.732594	0.115475	0.402895	0.906911
CSF2RA	-0.247462	0.211825	0.0234824	0.859247	-0.11199	0.451503	-0.137528	0.543398
CSF2RA	0.707097	0.0541566	0.503682	0.0264314	0.557481	0.00815175	0.572124	0.825576
CSF2RA	0.607452	0.119521	0.103703	0.172656	0.532754	0.0976431	-0.299083	0.58101
CSF2RB	0.474658	0.0287836	0.0655778	0.673295	0.455575	0.0753041	-0.333281	0.526821
CSK	-0.348327	0.357875	0.0776125	0.719791	-0.134788	0.336215	0.3907	0.190609
CSK	-0.179189	0.454614	-0.555749	0.147936	-0.285263	0.127458	0.0778349	0.617051
CSK	-0.289706	0.315045	-0.14693	0.308052	-0.138845	0.197703	0.142464	0.424286
CSNK1A1	-0.367583	0.308503	-0.259304	0.705437	-0.203531	0.265503	-1.35708	0.00250301
CSNK1A1L	0.348427	0.461934	0.341072	0.703531	0.368812	0.401216	0.156157	0.950306
CSNK1D	-0.27203	0.634923	-0.224504	0.150388	-0.218717	0.202559	0.20415	0.818079
CSNK1E	-0.318832	0.354525	-0.3836	0.206371	-0.308123	0.26002	0.126883	0.253567
CSNK1E	-0.326108	0.488952	-0.913945	0.571814	-0.340679	0.899161	0.49228	0.263312
CSNK1E	0.742346	0.0873415	0.00354074	0.85055	0.314815	0.402793	0.133318	0.811292
CSNK1G1	0.272324	0.264961	0.404396	0.013411	0.571839	0.0438704	-0.183459	0.789253
CSNK1G2	1.20258	0.788758	0.498348	0.748791	0.745172	0.731707	-0.394821	0.50032
CSNK1G3	0.209543	0.347886	-0.143225	0.87102	0.144927	0.512159	0.103668	0.79569
CSNK1G3	-0.442316	0.331637	-0.950304	0.731345	-0.438076	0.404109	0.479089	0.0771401
CSNK2A1	0.025129	0.831585	0.844711	0.0265186	0.250614	0.165287	-0.0161166	0.691792
CSNK2A2	0.203873	0.412677	0.938415	0.0228287	0.731575	0.127539	0.532243	0.406111
CSNK2B	-0.0278009	0.892192	-0.495017	0.318758	-0.144511	0.510913	-0.221939	0.717958
CSNK2B	-0.452792	0.177639	-0.23657	0.410984	-0.344681	0.189926	-0.52008	0.17373
CSNK2B	0.579953	0.248384	-0.460085	0.130509	0.217856	0.713998	0.294284	0.385367
CSNK2B	-0.51042	0.159947	-0.133305	0.634541	-0.321863	0.208526	-0.435262	0.208323
CTDNEP1	-0.200609	0.48734	1.02086	0.429531	0.306625	0.468482	-0.940879	0.159403
CTDNEP1	0.221218	0.246016	-0.0287258	0.161746	0.0389557	0.125926	-0.557784	0.278741
CTDNEP1	0.171899	0.344841	-0.130719	0.560328	0.0205901	0.903325	-0.082948	0.709741
CTDP1	-0.241492	0.400327	0.307221	0.933001	0.142184	0.739463	-0.120847	0.806616
CTDSP1	0.226131	0.560061	-0.598078	0.0185435	-0.100901	0.177365	-0.652543	0.0248982
CTDSP2	-0.271554	0.522634	-0.484663	0.319564	-0.42907	0.377132	-0.294316	0.212833
CTDSPL	-0.150125	0.365283	-0.759856	0.0541466	-0.368203	0.0204352	-0.961232	0.0127852
CTH	0.437533	0.657064	-0.179318	0.944233	0.182027	0.678214	-0.266132	0.445671
CTLA4	0.14873	0.913533	0.20254	0.877088	0.00836718	0.903235	-0.187894	0.31403
CTNS	0.317762	0.77101	-0.671858	0.201346	-0.0911722	0.678214	-0.626005	0.0199917
CTRB1	0.831853	0.233575	0.329063	0.0321288	0.685542	0.0651511	-0.129257	0.563961
CTSF	0.788228	0.055618	0.770856	0.0468669	0.645456	0.0177069	0.452882	0.974372
CTSG	-0.360882	0.396022	0.00515057	0.94832	-0.390794	0.60548	-0.620514	0.239939
CTSH	0.127353	0.73588	0.103562	0.855885	0.139596	0.964598	0.293689	0.129929
CTSK	0.287192	0.996412	0.197194	0.620749	0.105567	0.584095	0.725536	0.00437878
CTSL	0.0163879	0.51597	-0.0886881	0.669551	-0.155593	0.761909	-0.191638	0.605903
CTSL	0.739131	0.155254	-0.230752	0.693082	0.239752	0.184495	0.0186418	0.787275
CTSS	1.1999	0.314648	-0.229434	0.968773	0.50132	0.580566	0.826242	0.525144
CTSV	0.978397	0.159403	1.10139	0.144648	1.09737	0.0550049	1.29949	0.401048
CTSV	0.419883	0.423759	0.0985382	0.836789	0.366642	0.967674	0.0537418	0.947748
CUBN	0.00942406	0.416352	-0.635719	0.591167	-0.162242	0.704778	0.0944188	0.559196
CUTA	-0.192487	0.814586	0.373076	0.126192	-0.0606548	0.5484	-0.1479	0.853701
CXCL10	-0.340557	0.857735	-0.12694	0.709255	-0.183651	0.400495	-0.212118	0.31403
CXCR1	-0.310925	0.368726	0.436339	0.641739	0.140374	0.76289	-0.408898	0.596067
CYB5A	0.190356	0.93701	0.411103	0.512322	0.396455	0.437506	0.169641	0.570053
CYB5B	-0.174693	0.76218	0.595991	0.197302	0.256675	0.545831	0.132161	0.642268
CYB5R1	0.151313	0.434258	-0.160348	0.16865	-0.0944416	0.127539	-0.682538	0.00887283
CYC1	-0.437183	0.0909465	-0.323305	0.0116877	-0.467083	0.00859623	0.232319	0.816083
CYGB	0.11334	0.519724	0.769615	0.291943	0.441477	0.538321	-1.05272	0.102724
CYP2C18	-0.241148	0.74267	0.420785	0.86496	0.0133211	0.826377	0.280215	0.397813
CYP2C8	-0.169863	0.731042	-0.676807	0.894318	-0.236177	0.948199	0.685218	0.258407
CYP2C9	0.324464	0.534402	-0.47119	0.105418	-0.170227	0.797441	-0.129178	0.732009
CYP2D6	0.350213	0.380477	0.178631	0.478241	0.201318	0.181534	0.884026	0.417827
CYP3A5	0.467311	0.121983	0.236427	0.167067	0.491678	0.0442762	0.054036	0.0222308
CYP4A11	0.400605	0.346568	0.381121	0.100807	0.339076	0.100541	0.182535	0.561793
CYSLTR1	0.104815	0.224867	-0.211217	0.590281	-0.330899	0.255153	-0.0954723	0.410847
CYSLTR2	0.374206	0.737818	0.548946	0.295833	0.474396	0.356639	0.0585958	0.755334
CYTH2	0.818952	0.101744	0.555803	0.0722495	0.613261	0.0636659	0.327539	0.546302
CYTH3	0.596645	0.304855	0.992318	0.123043	0.880977	0.161017	1.34553	0.268558
DAO	0.442314	0.572237	-0.108803	0.84281	0.196629	0.749196	0.225355	0.796682
DAPK1	-2.31931	0.0232879	0.0331774	0.508199	-1.24537	0.535615	-0.831381	0.111276
DAPK1	0.192424	0.524417	0.509312	0.169452	0.350868	0.0847008	0.176147	0.767305
DAPK1	0.189014	0.395226	-0.455472	0.0798258	-0.133229	0.378814	-0.261515	0.228103
DAPK1	0.277274	0.673341	-0.13976	0.908241	0.0984913	0.903755	-0.251252	0.0791727
DAPK2	-0.97903	0.317862	-0.747835	0.429531	-0.945766	0.309156	-0.995857	0.361244
DAPK2	0.133275	0.662648	0.157484	0.784064	0.209218	0.593853	-0.144874	0.463892
DAPK3	0.193834	0.503594	-0.00320232	0.165105	-0.0847668	0.928754	-0.138416	0.862782
DAPK3	0.34459	0.86121	0.486875	0.765326	0.460319	0.844554	0.439939	0.318373
DAPP1	-0.000643863	0.46664	-1.12424	0.222477	-0.893771	0.301871	-0.455204	0.511
DARS	0.450989	0.512654	-0.0593914	0.592942	0.172287	0.944102	-0.366873	0.966688
DARS2	0.293293	0.509762	0.209316	0.728451	0.0766449	0.93489	0.179763	0.951368
DBF4	0.207301	0.18974	0.417433	0.239464	0.531676	0.139181	0.272178	0.878971
DBH	0.790072	0.134887	-0.158789	0.936063	0.363583	0.437506	0.27271	0.780856
DBI	-0.2137	0.950289	-0.24266	0.117448	-0.221872	0.309156	-0.233098	0.29586
DCD	0.156311	0.481804	0.211868	0.0526421	0.151277	0.0733852	-0.0284276	0.507494
DCK	0.372267	0.418566	0.582682	0.362483	0.344941	0.42995	-0.766805	0.059156
DCLK1	0.476384	0.955686	0.851826	0.087188	0.920177	0.390012	0.787389	0.36672
DCLK2	-0.541773	0.587188	0.86556	0.180462	0.485394	0.550116	-0.292807	0.573986
DCLK2	-0.238394	0.871882	0.0525356	0.403042	0.0282577	0.684819	-0.520415	0.114126
DCLK3	0.251447	0.704631	-0.241692	0.679866	0.169431	0.884922	0.212954	0.958495
DCPS	0.217726	0.999487	0.552014	0.779136	0.438876	0.606379	0.78651	0.633092
DCTD	0.178258	0.236201	0.202954	0.869356	0.208408	0.678484	0.0323672	0.928724
DCXR	-0.201006	0.556606	0.225705	0.815796	0.028016	0.621745	0.264992	0.393168
DDAH1	-0.72293	0.398171	-0.813899	0.147497	-0.390139	0.176129	0.156387	0.860258
DDAH2	-0.419477	0.0118897	-1.22024	0.163547	-0.730449	0.0129586	0.345799	0.803633
DDAH2	-0.388555	0.966688	0.651561	0.0325435	0.13888	0.301871	-0.118631	0.369411
DDAH2	0.130565	0.625228	-0.0594488	0.585599	0.0355583	0.556211	0.137709	0.800005
DDC	-0.0812745	0.386791	-0.274325	1	0.188049	0.53816	0.500425	0.0304188
DDC	-0.240129	0.170143	0.0608194	0.721712	-0.136926	0.434474	0.0905851	0.891147
DDR1	-0.528473	0.0518104	-0.354143	0.112621	-0.441308	0.0472109	0.12631	0.848234
DDR1	-0.596415	0.707973	-0.0831386	0.611717	-0.122236	0.450524	0.539041	0.423015
DDR1	0.177038	0.329083	-0.0975145	0.983104	0.140546	0.369535	0.277568	0.5168
DDR2	0.555566	0.566133	-0.685032	0.966727	-0.284186	0.796448	-0.518286	0.564395
DDX39B	-0.0504126	0.961567	-0.316555	0.887217	-0.0505423	0.888986	-0.0593485	0.379083
DECR1	-0.0621307	0.438043	0.577661	0.307851	0.265334	0.989222	-0.192627	0.388909
DGKA	0.102869	0.914553	0.166417	0.92892	-0.0335656	0.995381	-0.579854	0.196777
DGKA	0.349829	0.928837	-0.132565	0.681748	-0.162572	0.85555	-1.0461	0.0317226
DGKB	0.72892	0.218604	0.152206	0.496544	0.533835	0.0646678	-0.170747	0.517619
DGKB	0.284358	0.749481	-0.526833	0.144295	-0.0184345	0.745298	0.126218	0.771993
DGKB	0.136505	0.605903	0.1967	0.688351	0.31249	0.953321	0.184114	0.392101
DGKD	0.66228	0.661251	-0.211702	0.513975	0.318797	0.863634	-0.387365	0.459201
DGKD	-0.331074	0.588668	0.0796866	0.731473	-0.258196	0.690446	0.334494	0.66845
DGKE	0.122334	0.74656	0.768078	0.00383914	0.639821	0.05245	-0.140671	0.347886
DGKG	0.190754	0.280693	0.0912565	0.889245	0.165313	0.381316	-0.211226	0.76267
DGKH	-0.710439	0.952864	0.90245	0.177969	0.0305546	0.694297	-0.419733	0.253567
DGKI	-0.468803	0.329154	0.199764	0.381477	-0.259344	0.989715	0.422636	0.645954
DGKK	-0.283501	0.752406	-0.38705	0.342545	-0.58725	0.53986	-0.195017	0.519296
DGKQ	0.322654	0.733944	0.205843	0.422073	0.167123	0.689552	-0.854645	0.51514
DGKZ	0.123324	0.249318	-0.156604	0.7083	0.0189493	0.780605	0.330019	0.596634
DGKZ	-0.274797	0.822576	0.511727	0.16628	0.108086	0.563069	-0.632134	0.268836
DGUOK	0.216638	0.441086	0.14913	0.638984	0.138935	0.770749	-0.271236	0.488146
DHCR7	0.550251	0.201271	0.110479	0.155178	0.155042	0.0697788	0.188916	0.173773
DHFRL1	-0.162998	0.889832	0.34391	0.260959	0.130275	0.783606	0.04171	0.833981
DHFRL1	-2.4481	0.143818	-0.548061	0.506976	-1.46614	0.281253	-0.474307	0.212525
DHFRL1	0.301182	0.932567	0.330273	0.233112	0.201354	0.300217	-0.0643585	0.765168
DHODH	-0.20002	0.469649	-0.361811	0.255814	-0.280915	0.246264	-0.213238	0.479747
DHODH	0.356849	0.301364	0.171358	0.463925	0.264104	0.286692	-0.748651	0.112968
DHODH	0.365852	0.443826	-0.524586	0.659477	-0.194539	0.421419	0.0743591	0.454382
DHPS	0.147625	0.364633	0.290076	0.588511	0.117855	0.25301	0.431365	0.301837
DHRS11	-0.502969	0.863793	-0.728926	0.611717	-0.58588	0.9216	-0.0378703	0.332523
DHRS4	0.346712	0.563527	0.941146	0.341893	0.348353	0.34076	-0.775192	0.197223
DHRS4L1	0.812382	0.0111319	-0.0514006	0.464024	0.618332	0.051827	-0.145191	0.798666
DHRS4L2	0.712643	0.112371	-0.551792	0.886203	0.217202	0.547543	0.755275	0.081202
DLAT	0.136446	0.600529	-0.319226	0.451586	-0.0906526	0.989222	0.732854	0.21855
DLD	0.0155356	0.611285	0.380638	0.886435	0.249949	0.975644	-0.0722637	0.569201
DLG4	0.357823	0.289963	-0.460252	0.31894	-0.10392	0.879845	0.161018	0.77396
DMPK	0.410099	0.520964	0.874897	0.798897	0.60427	0.421727	0.492186	0.922712
DNASE1	-0.0759008	0.189306	0.333699	0.234881	0.276353	0.759949	0.259135	0.239426
DNASE1	0.250057	0.490568	0.625204	0.239977	0.633719	0.332351	0.172871	0.398171
DNPEP	0.294142	0.590538	0.527377	0.963829	0.435777	0.638237	0.219843	0.751124
DNPEP	0.267093	0.956959	0.184131	0.855885	0.094188	0.646491	-0.19963	0.939055
DNTT	0.0715982	0.749481	-0.496617	0.171447	-0.1852	0.310998	-0.568778	0.167755
DOK1	-0.139289	0.191482	-0.214435	0.851857	-0.224876	0.76289	1.03597	0.203546
DOLPP1	0.666722	0.0177024	-0.0332795	0.287012	0.159681	0.035866	0.172125	0.735762
DPEP1	0.588409	0.206781	0.159098	0.627458	0.403747	0.24904	-0.00695681	0.86121
DPEP1	0.664779	0.00251366	0.0731142	0.68269	0.430274	0.0269554	0.144805	0.434258
DPEP1	0.869621	0.0425047	0.389852	0.12918	0.485952	0.00880814	-0.0483795	0.493158
DPH5	0.256936	0.542889	0.611222	0.914652	0.393615	0.510504	0.256989	0.118003
DPP4	-0.0733175	0.660785	-0.0631325	0.536995	-0.103424	0.756034	-0.227113	0.663581
DPP6	0.776842	0.0324443	0.896186	0.0363717	0.762407	0.00987697	0.249204	0.847657
DRD1	-0.0603756	0.426744	0.578035	0.0480299	0.60936	0.0333126	0.23195	0.449493
DRD2	0.331706	0.57049	-0.349488	0.31894	-0.0783011	0.944102	-0.212551	0.981034
DRD2	-0.475128	0.490387	-0.529728	0.0411289	-0.332595	0.0572254	0.094722	0.605093
DRD2	0.490577	0.419235	0.55685	0.565981	0.457962	0.360604	0.0360251	0.75479
DRD3	0.259421	0.821576	-0.0222669	0.672358	0.155715	0.563069	1.29547	0.0283636
DRD3	-0.43658	0.156198	-0.494336	0.0347885	-0.388601	0.0233757	0.111406	0.57704
DRD3	-0.861331	0.381875	0.741797	0.152953	0.112209	0.890003	-0.23991	0.667316
DRD4	-0.013868	0.97386	0.411096	0.694977	0.173464	0.66321	0.401362	0.76316
DRD5	-0.00893036	0.814586	0.0294769	0.0747263	0.253179	0.64834	1.16785	0.981034
DSTN	0.368676	0.897244	-0.224149	0.451586	0.372799	0.654829	-0.279224	0.223397
DSTYK	0.767593	0.364633	1.00187	0.000791607	0.912436	0.00775755	1.22346	0.0652791
DTYMK	-0.107458	0.653353	0.0582485	0.753661	0.0461882	0.902216	-0.38221	0.251436
DUSP10	0.329246	0.31775	0.349842	0.0156287	0.451388	0.0597254	-0.33202	0.376998
DUSP11	0.821412	0.904366	-0.312784	0.116974	-0.074812	0.219195	0.484707	0.162114
DUSP12	-0.0336686	0.6122	0.554594	0.505734	0.360021	0.186203	0.255316	0.916592
DUSP13	0.745984	0.190609	0.15816	0.71308	0.41	0.188355	-0.481659	0.326542
DUSP14	0.617323	0.337429	0.0803989	0.407024	0.392813	0.231267	-0.215039	0.382225
DUSP14	-0.129519	0.424711	0.14746	0.509022	0.231539	0.982138	0.212898	0.411467
DUSP14	-0.157166	0.597117	-0.396717	0.316267	-0.239931	0.980347	-1.27864	0.0234831
DUSP15	-0.203625	0.814586	0.214632	0.957521	-0.00195457	0.872746	-0.199859	0.158832
DUSP16	0.394968	0.137931	-0.630881	0.944233	0.302968	0.748221	-0.686391	0.00852824
DUSP18	-0.225803	0.254637	-0.171878	0.453904	-0.227717	0.486829	0.297225	0.0371931
DUSP19	-0.56547	0.52013	-0.426404	0.0830303	-0.382856	0.114586	-0.208439	0.288501
DUSP2	-0.258816	0.733944	0.0427144	0.906511	-0.100488	0.415068	0.796323	0.0894821
DUSP21	0.520884	0.47932	0.236454	0.626196	0.37994	0.473231	-0.144904	0.370783
DUSP22	0.203745	0.383276	-0.017615	0.571814	0.147533	0.326608	-0.350561	0.649649
DUSP23	0.162345	0.917611	0.610313	0.958543	0.463822	0.828381	-0.12967	0.933945
DUSP27	0.572617	0.247271	-0.310442	0.139721	0.247747	0.980952	0.162424	0.960733
DUSP27	-0.350562	0.280109	-0.335135	0.352903	-0.342848	0.242034	-0.245478	0.315048
DUSP27	-0.0980911	0.707049	-0.416154	0.202285	-0.257123	0.281178	-0.405986	0.229752
DUSP27	0.00586647	0.807611	-0.491863	0.11783	-0.204707	0.302474	-0.301908	0.128632
DUSP3	0.16381	0.557469	0.505283	0.597388	0.155202	0.331069	-0.192269	0.728145
DUSP6	-0.123416	0.52013	0.340889	0.610817	0.0661245	0.765834	-0.393867	0.697487
DUSP7	0.727022	0.247212	0.994165	0.320188	0.754798	0.180276	0.281059	0.0622453
DUSP8	0.133709	0.51597	-0.214264	0.935553	0.150527	0.963572	0.00444155	0.409751
DUSP8	-0.348186	0.320246	-0.0833639	0.382433	-0.0364581	0.187062	-0.467601	0.898261
DUT	0.553701	0.106395	0.165839	0.461677	0.340022	0.739463	-0.180375	0.854709
DYRK1A	-0.210565	0.1481	0.162479	0.944744	-0.179944	0.397617	0.485719	0.0743861
DYRK1B	0.613713	0.637673	-0.535234	0.176322	0.222085	0.723977	-0.645241	0.635381
DYRK1B	0.202379	0.69274	-0.300047	0.528145	-0.153026	0.99846	0.410339	0.127024
DYRK2	-0.246305	0.626701	-0.0870363	0.756587	0.0222295	0.899161	-0.513637	0.0350264
DYRK3	0.254717	0.561793	0.804138	0.429906	0.575263	0.786536	0.0285974	0.755334
DYRK4	-0.176721	0.995386	0.225333	0.534459	0.0852414	0.64834	0.51341	0.757288
DYRK4	0.277607	0.363708	-2.1766	0.640477	0.154548	0.591669	-0.680831	0.0427722
DYRK4	0.17633	0.567387	0.0322396	0.871961	0.104285	0.613491	0.646286	0.134883
EARS2	0.347768	0.458421	0.172248	0.808827	0.176361	0.503914	0.437478	0.69939
ECE1	-0.804541	0.0133026	-0.279101	0.248292	-0.663976	0.0259071	-0.170703	0.958495
EDA	1.5592	0.0207693	1.54655	0.0894629	1.24969	0.00137311	0.413404	0.500574
EEA1	0.137631	0.522634	-0.347514	0.517291	0.134285	0.716276	0.501206	0.965663
EEF2	-0.441587	0.674341	-0.666081	0.712123	-0.304255	0.943078	-0.444544	0.574862
EEF2K	-0.754384	0.0505669	-0.260708	0.655585	-0.246594	0.178193	0.199614	0.353858
EFNB2	-0.291008	0.895211	-0.201179	0.678926	-0.142713	0.88797	0.115756	0.268558
EFTUD1	-0.113907	0.186292	0.123312	0.824778	-0.094859	0.312228	-0.149519	0.849671
EGFR	0.94284	0.0831257	0.335578	0.377557	0.725555	0.174082	0.781301	0.0595025
EGLN1	0.378105	0.192795	-0.183148	0.232864	0.104203	0.886954	0.643397	0.113246
EGLN2	0.711583	0.0210779	0.423117	0.0569006	0.471521	0.00738052	-0.471792	0.0996124
EGLN2	0.157252	0.417668	0.15771	0.191208	0.168571	0.98322	0.462936	0.0437982
EGLN3	0.541127	0.302439	1.14186	0.457004	0.92294	0.404834	-0.492479	0.0916859
EHHADH	1.19206	0.15358	0.183154	0.213369	0.826285	0.153839	0.253056	0.6122
EIF2AK1	0.0708692	0.11035	0.637391	0.00235594	0.251293	0.022587	0.481526	0.894195
EIF2AK2	-0.790243	0.042784	-0.0776263	0.139765	-0.144425	0.485218	-0.207143	0.452601
EIF2AK3	0.989049	0.0267801	1.33214	0.304212	1.13723	0.0450971	-0.020586	0.906402
EIF2AK4	1.47344	0.258949	0.426079	0.0301604	0.451877	0.104476	-0.260018	0.608598
ELANE	-0.0308411	0.756311	0.268583	0.13038	0.197336	0.48925	0.369033	0.353858
ELANE	0.808471	0.0174113	0.829337	0.00201874	0.815772	0.0021946	0.126538	0.32972
ELOVL4	0.290987	0.284146	0.21032	0.0596276	0.378661	0.0740464	0.144192	0.270508
ELSPBP1	-0.631044	0.0873212	0.0391259	0.638984	-0.395973	0.193593	-0.0146497	0.488952
EN2	0.221199	0.637673	0.0394131	0.216216	-0.0108847	0.33043	-0.322224	0.718995
ENO3	-0.677067	0.18289	-0.309902	0.0631878	-0.699455	0.0966061	-0.0461414	0.669187
ENO3	0.593249	0.19767	-0.520643	0.754636	0.134275	0.664144	0.131341	0.962591
ENOPH1	0.57096	0.257867	0.544021	0.105418	0.725545	0.124041	0.142952	0.730076
ENPEP	-0.127326	0.662648	-0.0466067	0.54251	0.134299	0.850505	-0.219972	0.775928
ENPP1	-0.297797	0.842628	0.479905	0.159321	0.11918	0.542415	-0.0726648	0.789747
ENPP2	0.178906	0.376998	-0.0289779	0.574435	0.140931	0.81637	0.517942	0.0988222
ENPP3	0.199913	0.625744	0.684567	0.0036696	0.511135	0.0485577	0.263921	0.931339
ENPP3	0.22694	0.546302	0.50311	0.354089	0.468118	0.40556	0.692344	0.461152
EPHA1	-0.336406	0.691792	0.114255	0.741021	-0.302522	0.71916	0.623577	0.300035
EPHA10	0.0314816	0.709886	-0.176857	0.492076	-0.149623	0.422988	0.939475	0.531869
EPHA2	-0.544074	0.298838	-0.0135334	0.528145	-0.285357	0.801417	0.165498	0.785792
EPHA3	-0.140366	0.156189	-0.700657	0.323322	-0.534174	0.201649	0.0392553	0.645954
EPHA4	0.040267	0.931391	0.232708	0.6046	0.136487	0.630502	-2.04932	0.832588
EPHA4	-0.756718	0.15137	-0.158228	0.820783	-0.42863	0.199387	-0.832931	0.134051
EPHA5	-0.612076	0.256787	0.752616	0.609917	0.138328	0.699054	0.232996	0.732009
EPHA5	-0.568933	0.823576	-0.563032	0.208685	-0.299987	0.3919	-0.151435	0.674811
EPHA6	-0.587184	0.0894704	0.384466	0.229062	-0.0333008	0.982138	0.820555	0.190917
EPHA7	-0.639642	0.350532	0.180923	0.221506	-0.0345729	0.841439	-0.0890247	0.891147
EPHA8	-0.284442	0.679512	0.329401	0.98208	0.031665	0.800423	0.104744	0.586304
EPHB1	0.80161	0.0243239	-0.224281	0.491076	0.602091	0.145478	0.748453	0.571363
EPHB2	-0.218065	0.999487	0.71258	0.0890109	0.040585	0.291157	-0.319283	0.0312156
EPHB3	0.489917	0.961567	0.694711	0.376863	0.537017	0.759949	0.519867	0.568745
EPHB4	0.101743	0.388909	-0.336116	0.707345	-0.385626	0.432209	-0.337255	0.368726
EPHB6	0.780307	0.243557	0.493322	0.234881	0.754007	0.258933	0.1736	0.805621
EPHX2	-0.235627	0.631263	0.3086	0.637151	0.106642	0.384121	0.348577	0.680453
EPM2A	-0.0970147	0.327811	0.559209	0.512322	0.0866063	0.601892	0.272311	0.337429
EPN1	-0.102549	0.916592	0.233834	0.816793	-0.125963	0.608178	0.0920555	0.343941
EPOR	0.936875	0.504414	0.102623	0.717871	0.362953	0.684819	0.840106	0.15137
EPRS	0.304217	0.505235	-0.0872029	0.989247	0.418478	0.751148	0.0157138	0.127024
EPS8L1	-0.0691796	0.657994	0.03774	0.996416	-0.0763122	0.629034	0.690809	0.341327
EPX	-0.0975566	0.574862	-0.497333	0.232362	-0.322309	0.347981	0.730457	0.0548021
ERBB2	0.317975	0.678571	-0.0361639	0.29702	0.0145808	0.384121	0.438418	0.550584
ERBB3	-0.548461	0.0699087	0.137702	0.962635	-0.394266	0.312844	-0.137051	0.950306
ERBB4	0.868674	0.752406	0.503784	0.601849	0.748884	0.920579	-0.16542	0.0368436
ERN1	-0.243872	0.875932	0.0341932	0.665816	-0.17807	0.933867	0.122209	0.476929
ERN2	0.11999	0.965664	0.204775	0.315834	0.129321	0.53986	0.248576	0.641348
ERO1LB	0.15384	0.831585	0.0604519	0.782092	-0.238194	0.726872	-0.20281	0.722362
ESD	-0.208374	0.1481	-0.555004	0.477445	-0.54832	0.2947	-0.421373	0.132225
ESRRG	0.0968435	0.695673	0.0202621	0.872856	0.0585528	0.769246	-0.0950822	0.636927
ESRRG	0.606473	0.122222	-0.524694	0.0264909	-0.0758697	0.991383	0.19555	0.798485
ESRRG	0.0411315	0.74662	-0.298558	0.276244	-0.140507	0.38119	-0.0813215	0.307695
ESRRG	0.532888	0.242696	0.124586	0.987579	0.144268	0.360072	0.381162	0.590538
ESRRG	-0.0952021	0.534001	0.147223	0.37568	0.0260102	0.803499	0.133514	0.484147
ETFDH	-0.490682	0.00609092	0.259369	0.987199	-0.294678	0.0571564	-0.112245	0.706063
ETNK1	-0.346405	0.315267	-0.701527	0.0188662	-0.535494	0.0330798	-0.32781	0.468215
ETNK2	0.750125	0.626701	1.08523	0.331564	0.941771	0.714355	0.0988738	0.484341
EXTL2	0.747601	0.020198	0.521226	0.029928	0.606301	0.00998792	0.427983	0.810599
EXTL2	0.209791	0.421529	-0.247053	0.709255	-0.0112079	0.88086	-0.292381	0.318373
F10	0.353904	0.918631	0.77023	0.0872169	0.410815	0.0814061	0.246579	0.195887
F11	0.459184	0.233827	0.109104	0.539113	0.360667	0.402661	0.139453	0.529342
F13A1	0.144211	0.546302	-0.130937	0.275001	-0.0547286	0.796448	0.269407	0.65428
F2	-0.0719599	0.519296	-0.509116	0.165888	-0.366658	0.21849	-0.188532	0.853701
F2R	0.383633	0.218069	0.614456	0.242037	0.574253	0.164505	-0.0893798	0.439563
F3	0.703124	0.0773554	0.590047	0.230859	0.586012	0.0522936	-0.677832	0.253567
F5	0.0293847	0.335491	-0.267934	0.582333	-0.101589	0.33171	0.106688	0.792222
F7	0.803843	0.63035	0.292993	0.581453	0.365558	0.424706	-0.232992	0.0579565
F9	0.596936	0.438803	-0.230583	0.835787	0.0278034	0.727838	0.198965	0.75143
FAAH	0.220619	0.975909	-0.218078	0.447738	0.00336968	0.683874	-0.562109	0.207688
FABP6	0.618525	0.914553	0.516326	0.249873	0.706726	0.894071	0.329954	0.168151
FADS1	0.180389	0.619432	-0.459079	0.452358	0.102302	0.812376	-0.165792	0.472165
FADS2	0.659503	0.180788	0.0809298	0.829778	0.203776	0.426201	-1.06826	0.318373
FAH	0.652413	0.814586	0.920237	0.0935633	1.07706	0.449752	0.29178	0.165392
FARS2	0.529305	0.0729367	0.355401	0.756587	0.508619	0.309158	0.355294	0.9544
FARS2	0.146035	0.671996	0.308956	0.852864	0.174534	0.945126	1.20196	0.483321
FARSA	-0.0473783	0.619432	-0.681701	0.574435	-0.203	0.448211	0.268816	0.185864
FARSB	0.918832	0.994361	0.235327	0.255194	0.439444	0.660412	0.420988	0.15358
FASTK	1.08526	0.282416	0.17471	0.229862	0.796676	0.240933	0.0327967	0.776913
FBP1	-0.136105	0.0870837	-0.168624	0.0598015	-0.442213	0.0434679	-0.572985	0.00860918
FBP1	-0.0633098	0.13725	-0.079134	0.802865	0.060278	0.27444	-0.121748	0.7118
FBP2	0.881179	0.351196	0.169406	0.507377	0.509485	0.26883	0.334718	0.503594
FCER1A	0.131354	0.682338	-0.213897	0.312133	0.089847	0.600996	0.245904	0.581891
FCER1G	-0.0984325	0.49828	0.402148	0.449275	0.194024	0.526336	1.07541	0.0183426
FCGR1B	-0.131899	0.492996	-0.897186	0.0188662	-0.529001	0.0561548	-0.112397	0.784804
FCGR3A	-0.200322	0.652738	0.140971	0.652631	-0.00346318	0.768935	-1.44749	0.043447
FCGR3A	0.911674	0.0609054	0.0610801	0.887217	0.476365	0.0459308	0.11244	0.695587
FCGR3B	-0.0701429	0.912514	0.126579	0.519786	0.115196	0.53901	0.362929	0.924753
FCGR3B	-0.0502856	0.844639	-0.300951	0.790976	-0.0227329	0.941031	-0.478982	0.0423903
FCRL2	-0.100913	0.860258	0.0456342	0.876076	-0.0737109	0.994354	-0.384702	0.320246
FDX1	-0.34155	0.206762	-0.225984	0.212426	-0.594468	0.194919	0.929771	0.215202
FDXR	0.170573	0.633092	-0.15987	0.784064	-0.0995452	0.933867	-0.209266	0.658924
FECH	0.227207	0.767082	-0.442927	0.24515	-0.0574906	0.310998	0.320392	0.170744
FER	0.0840275	0.567003	0.243583	0.287609	0.0992593	0.233783	0.200906	0.211891
FES	-0.137868	0.637673	0.284531	0.222477	-0.0862323	0.463759	0.441589	0.098037
FFAR1	0.689127	0.351196	0.336531	0.586743	0.67717	0.601892	-1.83669	0.821576
FGA	-0.0700126	0.398889	-0.718256	0.23186	-0.324769	0.125305	0.617459	0.583654
FGB	-0.283689	0.950306	-0.35938	0.78505	-0.191531	0.635442	0.714745	0.086139
FGF4	0.228307	0.136572	0.0886017	0.637151	0.296114	0.199838	-0.722801	0.697487
FGFR1	-0.0941683	0.570219	-0.13213	0.452191	-0.113149	0.420573	0.164374	0.455207
FGFR1	-0.144935	0.725743	-0.27234	0.361328	-0.192391	0.484826	-0.0778683	0.668853
FGFR1	0.151726	0.136233	-0.259135	0.446971	0.0668436	0.691449	0.536081	0.472957
FGFR1	-0.0265814	0.781032	-0.0469817	0.822208	-0.0367816	0.708537	-0.0363425	0.913708
FGFR2	-0.110463	0.765335	-0.696436	0.00841919	-0.415616	0.0386439	-0.304824	0.257472
FGFR2	-0.203664	0.135995	0.328782	0.177989	-0.0465155	0.93432	-0.152464	0.288412
FGFR2	-0.171044	0.506879	-0.145484	0.371344	-0.201067	0.394753	-0.67032	0.0290665
FGFR3	0.0218652	0.804627	-0.114628	0.695926	-0.385354	0.88289	-0.257382	0.804627
FGFR3	0.434922	0.341979	-0.229	0.360457	0.177769	0.715315	0.0744137	0.976422
FGFR4	0.96104	0.633092	0.367065	0.211956	0.729981	0.375051	0.395038	0.275003
FGG	-0.177761	0.69939	-0.261116	0.305422	-0.407541	0.482005	0.169109	0.780856
FGGY	0.555862	0.462185	0.524795	0.0856975	0.42271	0.0877001	0.125942	0.94813
FGR	-0.688944	0.224774	0.0335414	0.827856	-0.178497	0.291705	0.127795	0.93868
FGR	0.271022	0.193479	0.230003	0.665912	0.250512	0.64643	-0.226342	0.235116
FGR	-0.0499067	0.680093	0.501734	0.0411923	0.140563	0.2704	0.511565	0.305511
FGR	0.0757209	0.544594	0.556804	0.0996132	0.339127	0.180695	-0.336919	0.18289
FLT1	1.49288	0.0281325	1.13172	0.00295919	1.53919	0.00758144	-0.278004	0.90233
FLT3	0.212251	0.700342	0.539943	0.381734	0.551563	0.453619	-0.421384	0.147022
FLT3LG	1.3309	0.373668	-0.155478	0.1501	0.12421	0.314109	0.627196	0.574928
FLT3LG	0.600181	0.469004	-0.251585	0.256806	0.438932	0.542415	0.985776	0.0459059
FLT3LG	0.229674	0.395226	0.088707	0.59074	0.15919	0.348302	0.513986	0.0732465
FLT4	0.401603	0.664514	0.675746	0.0622817	0.490915	0.132432	-0.813819	0.626574
FN3K	-0.118209	0.281554	0.102651	0.326476	0.109372	0.716276	0.314443	0.917611
FN3KRP	0.688034	0.199015	0.555462	0.0358023	0.765562	0.0195757	0.357136	0.73588
FNTA	-0.77542	0.13999	-0.336149	0.428782	-0.317038	0.192273	-0.4262	0.161701
FNTB	-0.279415	0.486885	0.286443	0.513975	0.343283	0.550937	0.332274	0.447206
FOLH1	-0.286871	0.781842	0.433943	0.324581	0.104438	0.55787	0.0920963	0.719476
FOLR2	0.480469	0.056444	1.02682	0.00670007	0.691056	0.00573093	-0.355672	0.689897
FOLR3	0.777888	0.187579	0.499934	0.0124327	0.591248	0.0116619	0.313475	0.48573
FPGS	0.527864	0.219996	0.233847	0.877088	0.50641	0.398336	0.133578	0.656136
FPR1	-0.571273	0.454149	-0.100374	0.475061	-0.225525	0.329153	-0.587608	0.0367277
FRK	-0.782619	0.887085	0.676038	0.636125	0.611992	0.554568	-0.840638	0.0115686
FSHR	0.124957	0.744614	-0.383802	0.244109	-0.113709	0.654829	0.0975704	0.752406
FST	0.296341	0.526821	0.578793	0.664883	0.287477	0.572661	0.064734	0.877958
FTCD	0.141328	0.856726	0.16415	0.902444	-0.0467059	0.88797	-0.315798	0.993336
FTH1	-0.0949752	0.442611	0.0773131	0.212898	-0.00594346	0.977933	-0.399268	0.170945
FTL	-0.39903	0.191919	0.127215	0.585859	-0.0693907	0.251943	-0.223779	0.156189
FUK	-0.00454652	0.998462	-0.253608	0.453131	-0.083633	0.494925	-0.200722	0.567874
FXYD2	0.616567	0.542889	-0.203751	0.549338	0.0318467	0.976907	-0.0723624	0.841623
FXYD2	-0.326219	0.720437	-0.437016	0.19486	-0.370268	0.649265	0.36539	0.595176
FYN	0.596856	0.245379	-0.359587	0.216693	0.159114	0.225798	-0.407886	0.830583
FYN	-0.397206	0.10457	-0.101613	0.833208	-0.24941	0.400458	-0.232863	0.245492
FYN	0.470125	0.329826	0.894478	0.726387	0.682302	0.752398	0.360297	0.551857
FYN	0.387071	0.12	0.00605885	0.942789	0.196565	0.261088	-0.224448	0.346045
G6PC	-0.114119	0.168548	0.661703	0.0979094	0.0349673	0.761909	-0.428833	0.592508
G6PC2	-0.147853	0.947236	-0.423961	0.0654071	-0.351194	0.324077	0.292439	0.379083
G6PC3	0.464365	0.180557	0.75235	0.437538	0.552067	0.12875	0.123047	0.619387
GAA	0.245793	0.670424	-0.0273481	0.950886	-0.0806473	0.83183	0.19544	0.163953
GABBR1	0.167423	0.092929	0.792525	0.0896154	0.625714	0.0472057	-0.213694	0.917611
GABBR2	-0.18644	0.768063	-0.33133	0.782092	-0.268155	0.919557	-0.540455	0.113539
GABRA1	0.453603	0.0664901	-0.157251	0.428497	0.148176	0.330613	-0.07381	0.90064
GABRA1	-0.0345742	0.879861	2.87643	0.0461621	0.128321	0.560025	0.339542	0.20972
GABRA1	0.116946	0.676709	-0.171126	0.437199	-0.0270901	0.496011	0.260395	0.655956
GABRA1	0.628957	0.0621222	-0.201258	0.41736	0.177341	0.231651	0.05698	0.905696
GABRA1	0.215318	0.651267	0.107362	0.598179	0.0914884	0.440735	0.285828	0.474945
GABRA1	-0.188385	0.386638	0.042239	0.767365	-0.0651666	0.728131	-0.0253184	0.931735
GABRA1	0.00510607	0.926799	-0.168965	0.409537	-0.0819293	0.500724	-0.384253	0.113412
GABRA2	0.137277	0.578371	0.281184	0.263871	0.209231	0.297674	0.830539	0.0774632
GABRA2	-0.530552	0.176259	-0.289025	0.368007	-0.304613	0.121552	0.0330021	0.978189
GABRA2	0.0425096	0.340675	0.441366	0.0554129	0.161427	0.0971235	0.15982	0.76414
GABRA3	0.691644	0.377345	0.267976	0.773726	0.0978461	0.431455	-0.622336	0.805621
GABRA3	0.0522934	0.559197	0.128587	0.526467	0.100998	0.487635	-0.0723004	0.123541
GABRA4	-0.895265	0.42974	0.0338405	0.925861	-0.421441	0.42396	0.548246	0.112808
GABRA5	-0.255443	0.593397	0.364929	0.549338	-0.133013	0.892037	-0.190897	0.189957
GABRA5	-0.179106	0.868847	-1.18708	0.13301	-0.60842	0.179858	0.56956	0.760409
GABRA6	-0.140128	0.315886	-0.355934	0.720751	-0.453818	0.718198	-0.103455	0.0780041
GABRB1	-0.291051	0.417827	-0.600446	0.0522225	-0.283883	0.0891064	0.0904091	0.609498
GABRB2	0.263732	0.440324	0.173546	0.73453	0.196805	0.861581	0.26182	0.364924
GABRB2	0.484191	0.371471	-0.464194	0.129404	-0.105057	0.738492	-0.0965428	0.32972
GABRB3	0.339338	0.99026	0.593001	0.266072	0.578857	0.589409	0.0736456	0.526821
GABRD	-0.3541	0.725251	-0.0645981	0.0940664	-0.163535	0.193593	-0.407447	0.298838
GABRE	-0.0997768	0.227331	-0.218383	0.306635	-0.32537	0.18407	-0.735471	0.00380569
GABRG1	-0.324219	0.613102	-0.617277	0.676224	-0.183908	0.480867	1.57229	0.233323
GABRG2	0.552091	0.256248	0.255012	0.353756	0.367985	0.190089	0.104906	0.710843
GABRG3	0.621175	0.894195	0.397639	0.735211	0.48888	0.783569	-0.239368	0.720437
GABRP	0.219852	0.430491	-0.050365	0.770289	0.015397	0.896107	0.263842	0.350532
GABRP	0.232247	0.419306	0.324516	0.637151	0.112598	0.25569	-0.262842	0.895211
GABRQ	-0.565806	0.159213	-0.210471	0.712123	-0.26593	0.319053	-0.551785	0.067948
GABRR1	0.602671	0.0998769	-0.122686	0.477445	0.369736	0.481204	0.131255	0.952353
GABRR2	0.138156	0.732009	0.211639	0.572687	0.293231	0.518806	0.474189	0.879478
GABRR3	0.0449577	0.208617	-0.166258	0.895333	0.131692	0.42396	-0.0843452	0.414145
GAD1	1.16487	0.011338	1.06499	0.00615079	0.94301	0.00321118	0.749098	0.0135438
GAD2	-0.152915	0.810599	0.242248	0.470167	-0.222577	0.401334	-1.14287	0.0344745
GAD2	1.00974	0.237379	-0.0679779	0.645419	0.419703	0.352626	0.635496	0.120133
GADL1	0.00441228	0.584095	0.603952	0.674232	0.183168	0.996407	-0.520727	0.0237612
GAK	1.11282	0.156189	0.677274	0.44086	1.0031	0.245609	0.466639	0.659854
GALE	1.06513	0.100541	0.842624	0.0223721	0.953876	0.0219098	1.0754	0.152104
GALK1	0.728792	0.65428	-0.708004	0.634404	0.121923	0.688604	-0.484656	0.140854
GALK1	0.150127	0.0799767	0.33747	0.16316	0.270143	0.0653387	-0.934762	0.0186625
GALK2	0.377122	0.118306	-0.106025	0.578817	0.286528	0.586749	-0.740919	0.0754357
GALM	0.227145	0.939055	0.291836	0.458559	0.116394	0.454395	0.121281	0.844639
GALNT1	0.329866	0.491995	0.0494882	0.673257	0.123122	0.374492	0.103817	0.0590339
GAPDH	0.0378013	0.567003	0.292333	0.271629	-0.0497421	0.845466	1.20067	0.108925
GAPDH	-0.0850439	0.734567	-0.127823	0.649149	-0.106433	0.630831	0.0313257	0.931637
GAPDH	-0.352891	0.251013	-0.169575	0.528437	-0.261233	0.279357	0.275137	0.416264
GAPDH	0.451832	0.939501	0.0690976	0.573796	-0.0404207	0.443695	0.687225	0.593348
GAPDHS	0.153486	0.21855	-0.00036615	0.837792	0.132617	0.463759	0.580951	0.236869
GARS	0.735233	0.225358	0.318372	0.458559	0.303347	0.163725	0.214909	0.855717
GART	0.220159	0.883027	-0.547225	0.00729304	-0.170142	0.15089	-1.04877	0.0502644
GART	0.567782	0.567874	-0.356047	0.346147	0.21223	0.277274	-0.418736	0.940077
GATM	0.209194	0.944168	0.281495	0.677047	0.102335	0.4933	-0.890957	0.0471072
GBA	-0.299691	0.741699	-0.293167	0.155178	-0.488915	0.284159	-0.300048	0.852693
GBA	0.153053	0.260056	0.248428	0.887504	0.0359176	0.238071	-1.12335	0.0206867
GCA	0.584478	0.26717	-0.79183	0.0475819	-0.194598	0.600101	-0.298597	0.567003
GCAT	0.217767	0.951329	-0.0611489	0.455453	0.0784332	0.744325	-0.225309	0.670123
GCDH	-0.221813	0.174029	-0.354142	0.396003	-0.143365	0.137511	-0.555999	0.280063
GCGR	0.652007	0.751136	1.44519	0.321724	1.1676	0.674515	-0.0684723	0.886198
GCH1	-0.0414928	0.978984	-0.0488834	0.918726	0.184312	0.950247	0.27035	0.921692
GCK	0.645358	0.106395	0.1977	0.0427642	0.407652	0.0198465	-0.64419	0.215678
GCSH	0.163834	0.665447	0.425015	0.455453	0.133513	0.320931	1.21537	0.012739
GDI1	-0.478495	0.188873	-0.0309564	0.457781	-0.20067	0.695247	-0.310355	0.424504
GFER	-0.69651	0.0571121	-0.922749	0.00752008	-0.733177	0.00564122	-0.484154	0.3332
GGCX	-0.877448	0.055618	-0.591081	0.430281	-0.813872	0.15016	1.47843	0.238913
GGPS1	0.920272	0.865814	0.430667	0.174278	0.782752	0.528859	0.973747	0.688951
GGPS1	0.484557	0.166671	0.323943	0.161503	0.467306	0.0929928	0.180966	0.753307
GGPS1	0.2314	0.783006	0.135979	0.944867	0.100969	0.636837	0.188028	0.33163
GHRHR	0.19517	0.172962	-0.548525	0.463241	-0.177898	0.133428	0.0522973	0.938033
GIT1	0.295494	0.478522	-0.0388076	0.498066	0.0529062	0.721701	-0.350721	0.323144
GIT2	0.195252	0.350532	0.169703	0.480634	0.173052	0.259476	-0.245636	0.427492
GK	0.880197	0.0359252	0.802975	0.0170018	0.619329	0.00166883	0.244852	0.855717
GK2	0.602822	0.616999	-2.23654	0.866979	-0.147055	0.477496	-0.647299	0.100179
GK5	-0.2497	0.978984	-0.00923441	0.579341	0.168853	0.649913	-0.195619	0.951329
GKAP1	0.777776	0.668716	0.33769	0.585605	0.577983	0.890348	-0.122374	0.945972
GLA	0.501786	0.42824	-0.585104	0.00243756	0.109214	0.0238359	-0.684157	0.126066
GLDC	-0.368971	0.774944	-0.164377	0.661158	-0.169999	0.666949	0.0900963	0.628524
GLIPR2	0.251248	0.569617	0.114208	0.301974	0.402807	0.209185	-1.49805	0.559196
GLP1R	-0.306299	0.153951	0.397289	0.412493	-0.0768635	0.175718	0.604861	0.548869
GLP2R	0.180506	0.246543	-0.541993	0.016541	-0.483971	0.0572113	0.255136	0.375418
GLRA1	-0.183227	0.525983	-0.427869	0.799889	-0.221736	0.803407	0.308641	0.198117
GLRA2	0.0398478	0.911521	0.209276	0.615666	0.0649082	0.614834	-0.080061	0.529346
GLRA2	-0.166011	0.463565	0.0404812	0.704086	-0.0254618	0.859843	-0.135865	0.471059
GLRA2	0.107638	0.7114	-0.233293	0.63419	-0.12418	0.890759	0.280777	0.689225
GLRA3	0.804848	0.313412	0.143452	0.861428	0.422007	0.238362	1.90899	0.374919
GLRB	0.202397	0.582772	-0.20178	0.470313	0.137445	0.436747	0.119987	0.865814
GLRB	-0.277606	0.332277	0.271425	0.664883	0.148632	0.577046	-0.296099	0.47375
GLRX	-0.460338	0.139237	-0.14849	0.622666	-0.32707	0.259783	0.258641	0.605595
GLRX	-1.39695	0.0854694	-0.523395	0.139119	-0.960171	0.0892564	0.612986	0.144743
GLRX	-0.363209	0.34591	-0.123712	0.839798	-0.0612299	0.528017	-0.673975	0.0149677
GLRX2	-0.0901266	0.745587	0.441518	0.101608	0.118823	0.34732	0.211058	0.730076
GLRX2	-0.0792711	0.966688	-0.444577	0.134007	-0.355241	0.440549	0.207071	0.657994
GLS	0.508637	0.26828	0.420367	0.254124	0.513599	0.152359	0.679044	0.0892399
GLS2	0.476735	0.965664	0.690401	0.289943	0.534597	0.765834	0.0905083	0.862782
GLT6D1	0.337496	0.112954	-0.0438249	0.916689	-0.0516836	0.361357	-0.435494	0.301837
GLTP	0.886578	0.114716	1.12482	0.157805	0.890224	0.048657	0.615754	0.125115
GLUD1	-0.23839	0.183741	-0.609429	0.896552	-0.266119	0.918411	0.269732	0.481385
GLUD2	0.945792	0.0914389	-0.13138	0.806963	0.58077	0.640177	-0.49601	0.117099
GLUL	0.398076	0.412677	-0.543948	0.0710365	0.0650747	0.0538746	-0.114408	0.149672
GLUL	-0.120968	0.467714	-1.02892	0.128354	-0.492236	0.192257	-0.673498	0.0129069
GLUL	-0.862811	0.0789256	-0.583903	0.0124513	-0.678045	0.0135505	-0.219337	0.0831841
GLYAT	0.137378	0.419306	0.0804159	0.867989	0.176134	0.379221	-0.22195	0.649649
GLYAT	-0.138157	0.501956	-0.420106	0.296426	-0.313448	0.315939	-0.304355	0.369411
GLYATL1	0.552366	0.185011	0.837898	0.618033	0.613237	0.299468	-0.153611	0.798666
GLYATL2	0.757768	0.651025	0.883353	0.90885	0.82056	0.849124	0.0950053	0.593422
GLYATL2	0.139666	0.843222	0.232759	0.853533	0.127792	0.945465	0.106005	0.708959
GLYATL2	-0.283305	0.292338	-0.0761343	0.622053	-0.17972	0.283748	-0.0562123	0.951161
GM2A	0.674211	0.621246	0.319722	0.862942	0.563122	0.784558	0.283998	0.975909
GMDS	0.59794	0.48252	1.62747	0.759517	1.11355	0.503093	-0.325694	0.679512
GMPR	0.646332	0.0399677	0.893588	0.0156287	0.310631	0.0046406	0.241802	0.860258
GNAT1	0.423409	0.251436	0.680824	0.222477	0.552116	0.0789627	0.0239641	0.578371
GNB1	0.306507	0.582145	-0.16624	0.250931	-0.0771333	0.320258	0.298918	0.780856
GNE	-0.00345967	0.903348	0.407916	0.192878	0.0758382	0.212296	0.679572	0.0555359
GNE	0.967422	0.693689	0.489499	0.270511	0.802122	0.935913	0.970357	0.0159793
GNG2	-0.452191	0.0542766	-0.178707	0.307727	-0.315449	0.0416939	-0.0812047	0.896911
GNG2	0.317156	0.233108	0.306682	0.663075	0.377767	0.10365	0.524526	0.0563144
GNG2	-0.15476	0.274009	-0.435289	0.0194442	-0.402727	0.0735802	-0.177847	0.34464
GNG2	0.152388	0.541775	0.20133	0.453608	0.176859	0.23596	-0.136517	0.494507
GNG2	-0.0689836	0.568468	-0.018896	0.491801	-0.0149963	0.864502	0.594577	0.479596
GNGT1	-0.17009	0.521296	0.352499	0.232688	0.0912045	0.636657	0.238359	0.472162
GNGT1	0.304833	0.355894	0.193802	0.429807	0.249318	0.29984	-0.66108	0.12758
GNGT1	0.951849	0.0185643	0.0503109	0.930421	0.578938	0.120755	-0.975083	0.323808
GNLY	1.08972	0.0271351	0.291759	0.835286	0.660951	0.11667	-0.0126994	0.371779
GNMT	0.335929	0.573986	0.548274	0.856892	0.442102	0.932844	0.209083	0.280121
GNPDA1	1.37508	0.0884826	0.679105	0.122501	1.02709	0.0908075	0.906518	0.104856
GNPDA1	0.391689	0.28266	0.172165	0.463925	0.281927	0.275737	0.352179	0.297559
GNPDA1	-0.50374	0.211449	0.238503	0.221554	0.377977	0.182482	0.879568	0.00904579
GNRHR	0.0555948	0.285303	-0.202099	0.771271	-0.167491	0.691449	0.129433	0.860763
GOT1	0.16851	0.942122	0.298195	0.320188	0.31101	0.750172	0.533711	0.589845
GOT2	0.553503	0.277838	0.549824	0.443146	0.685639	0.142302	-0.433904	0.399228
GP1BA	0.385889	0.983597	-0.224256	0.140454	0.0721049	0.545831	0.991868	0.400327
GP9	0.576081	0.614005	0.603489	0.862942	0.581834	0.750172	0.213498	0.0934299
GPD1	1.65335	4.01e-07	1.38711	7.37e-06	1.48138	2.96e-07	-0.248378	0.0477539
GPR18	0.918017	0.309114	0.358155	0.113084	0.354172	0.0937996	0.505801	0.29586
GPR18	-0.448153	0.424504	0.117825	0.926881	-0.220548	0.536463	-0.226834	0.42824
GPRC5A	0.0514742	0.753381	-0.524422	0.705914	-0.268242	0.969726	0.239201	0.978984
GPT2	-0.304087	0.00742158	-0.716056	0.431783	-0.797562	0.0505996	0.0690327	0.254102
GPX1	0.431615	0.573111	0.763669	0.344507	0.576663	0.757012	0.776511	0.026648
GPX2	0.677708	0.187149	0.549451	0.0610312	0.252114	0.0199832	0.298972	0.747026
GPX3	0.159051	0.398171	0.228597	0.756587	0.0904218	0.569164	-0.0811356	0.82858
GPX5	0.662153	0.174384	0.15884	0.902444	0.187305	0.177365	-0.115587	0.950817
GPX6	-0.113971	0.417089	-0.106303	0.0598015	0.00635465	0.482808	0.115129	0.489356
GPX7	-0.363926	0.960543	0.225209	0.533031	0.168298	0.462485	-0.236078	0.200753
GPX8	0.397169	0.169344	0.627858	0.202708	0.64622	0.193593	-1.10993	0.0323404
GRIA1	0.211038	0.504728	-0.00435103	0.932539	0.0964207	0.633242	-0.203647	0.186375
GRIA1	0.70308	0.0792327	0.229717	0.221357	0.214664	0.153909	-0.521166	0.111582
GRIA1	-0.700166	0.190663	-0.472121	0.106565	-0.46807	0.00834804	0.160318	0.367929
GRIA2	-0.246882	0.938033	-0.0791339	0.836789	-0.171997	0.972803	0.489129	0.350532
GRIA3	0.779138	0.108863	-0.180949	0.517025	0.0506938	0.672547	0.409583	0.811286
GRIA3	0.180945	0.204113	0.461432	0.262052	0.302203	0.191548	-0.0056834	0.976213
GRIA3	-0.215025	0.442496	0.124834	0.571999	-0.0450953	0.84917	-0.322799	0.314937
GRID1	-0.435506	0.693689	-0.0258428	0.251992	0.00752388	0.482005	0.030589	0.179237
GRID2	0.121941	0.702247	-0.254236	0.337349	0.0578406	0.426201	0.153242	0.697487
GRIK2	-0.0986408	0.876945	-0.734095	0.674232	-0.406245	0.543268	0.815962	0.134887
GRIK3	-0.178023	0.756311	0.214514	0.412493	-0.129032	0.672572	0.233584	0.530184
GRIK4	-0.197676	0.540336	0.357246	0.731345	-0.051964	0.908332	-0.463262	0.796682
GRIK5	0.582667	0.288209	1.52731	0.0638286	0.918629	0.162173	1.96724	0.13725
GRIK5	1.91998	0.128632	1.41133	0.0017645	1.59845	0.00677978	1.1785	0.660785
GRIN1	-0.227718	0.740243	-0.0779754	0.749764	0.114818	0.712436	-0.260315	0.704154
GRIN2C	0.481762	0.958495	0.433192	0.645419	0.230612	0.785547	0.315125	0.287627
GRIN2D	0.127434	0.400327	0.831623	0.00466241	0.654854	0.0489517	-0.063514	0.824076
GRIN3A	1.45327	0.139645	0.705319	0.668617	1.07929	0.839427	0.380298	0.968737
GRIN3B	-0.25028	0.325806	5.49e-05	0.517144	-0.264905	0.251836	0.158925	0.747026
GRK1	-0.109144	0.076284	0.260337	0.500006	0.197592	0.435988	-0.0736318	0.515554
GRK4	0.404039	0.961567	-0.201191	0.152585	-0.109253	0.616302	-0.548065	0.301235
GRK5	-0.731896	0.0392275	-0.604009	0.873042	-0.570988	0.199838	-0.470031	0.995386
GRK6	0.698313	0.00578808	-0.352247	0.342545	0.158615	0.18922	-0.601789	0.0760712
GRK7	-0.110758	0.188441	0.410346	0.416162	-0.0730888	0.842445	-0.241654	0.26249
GRM2	0.387674	0.48252	0.814193	0.9279	0.476754	0.672572	0.888003	0.449514
GRM4	-0.456542	0.462716	-0.512972	0.464024	-0.491808	0.471645	-0.481067	0.132887
GRM4	-0.824289	0.285303	-0.522919	0.501639	-0.755636	0.211354	0.479299	0.375957
GRM7	0.0637475	0.353191	-0.22883	0.514803	-0.205664	0.811378	0.705862	0.356868
GRM8	-0.246172	0.433503	0.0313518	0.750738	-0.180578	0.650191	0.0960509	0.940077
GRM8	0.278578	0.725251	0.523313	0.536572	0.111767	0.475615	0.418726	0.0754357
GRM8	0.443413	0.18943	-0.062115	0.978941	0.192495	0.385579	0.132667	0.724335
GSG2	0.187073	0.792717	0.870855	0.0278581	0.650324	0.333636	0.209688	0.279549
GSK3A	0.119636	0.684225	0.53336	0.806838	-0.0666444	0.940007	0.0110449	0.545448
GSK3B	0.176315	0.543741	-0.151134	0.829778	0.153003	0.897124	-0.124952	0.84313
GSR	0.603035	0.125647	0.13781	0.501639	0.344341	0.123046	0.223039	0.0954556
GSS	0.293081	0.0346943	0.542068	0.459337	0.315624	0.0843725	0.876176	0.149547
GSTA2	-0.0951317	0.688005	-0.00295763	0.954453	-0.0919896	0.841439	-0.360914	0.542889
GSTA3	0.707801	0.129604	0.238656	0.844818	0.230459	0.327243	0.197328	0.524307
GSTA4	-0.336122	0.70398	-0.0371145	0.325085	-0.158772	0.362929	-0.67713	0.150575
GSTA4	-0.665708	0.0706048	-0.227015	0.401853	-0.446362	0.0744754	-0.59126	0.174517
GSTA4	-0.650853	0.00993142	-0.614323	0.0975787	-0.632588	0.022903	-0.0435583	0.981293
GSTA5	0.101368	0.144885	-0.467193	0.0422408	-0.157108	0.077439	0.273001	0.913533
GSTA5	-0.100074	0.171347	-0.169571	0.769308	-0.0353077	0.231768	0.262376	0.927306
GSTK1	0.141861	0.811467	0.492766	0.258612	-0.0935002	0.943173	0.230815	0.37988
GSTM4	-0.112162	0.94519	-0.382263	0.195081	-0.141179	0.484414	-0.269196	0.572674
GSTO1	0.541869	0.336136	0.136191	0.603191	0.49079	0.291746	0.613421	0.560927
GSTO2	-0.00946061	0.633092	-0.671358	0.0544391	-0.454558	0.239902	-0.871171	0.115605
GSTT2	0.440723	0.103912	0.299417	0.714037	0.247013	0.205768	0.0702463	0.367359
GUCA1A	-0.534917	0.964639	0.281677	0.656513	0.209813	0.754078	0.169738	0.933945
GUCA1A	0.169233	0.510175	-0.734326	0.873042	-0.163586	0.949223	-0.184309	0.785792
GUCY2C	0.407007	0.306372	0.676137	0.389465	0.277824	0.131442	0.707275	0.365313
GUCY2D	-0.0962542	0.970786	0.662955	0.189392	0.239043	0.372287	-0.140975	0.874919
GUCY2F	0.126377	0.935988	0.260744	0.920764	0.190793	0.903235	-1.8331	0.706063
GUK1	-0.155718	0.881363	-0.149307	0.629966	-0.223536	0.50922	-0.411738	0.437172
GUK1	0.0114387	0.954914	-0.334221	0.0662873	-0.161391	0.319024	-0.718785	0.384705
GUK1	0.088999	0.75621	0.3017	0.264448	0.19535	0.387037	-0.739945	0.1139
GUK1	0.605671	0.074966	0.377929	0.274315	0.636679	0.116371	0.392317	0.185359
GUK1	1.58866	0.558332	0.577677	0.380741	0.460983	0.477496	-0.242924	0.150825
GUSB	-0.453598	0.393168	-0.336114	0.881137	-0.445959	0.773702	-0.215795	0.67528
GYG1	1.0561	0.131237	1.48888	0.247766	1.27249	0.139181	0.566923	0.438803
GZMB	0.137812	0.702316	0.0781693	0.881091	0.10799	0.717641	0.15461	0.660575
H6PD	0.853431	0.297049	0.56782	0.108208	0.573168	0.0746731	-0.384302	0.244597
HADH	0.322809	0.282992	-0.403593	0.530666	-0.168697	0.386939	-0.216118	0.245118
HADHA	0.306073	0.716594	0.793269	0.0533212	0.649576	0.21705	0.841771	0.129604
HAGH	0.341567	0.503594	0.450607	0.0688562	0.645793	0.159867	-0.406541	0.250375
HAGH	-0.099633	0.944894	-0.12139	0.41163	-0.0931095	0.71967	0.148052	0.92657
HAL	-0.504365	0.0619754	0.298515	0.0823486	0.131165	0.60548	-0.86779	0.230313
HAO1	-0.292637	0.672934	-0.503983	0.301802	-0.237635	0.313462	0.29377	0.524307
HAO2	0.228697	0.253033	-0.177498	0.837792	0.1507	0.426201	0.147996	0.57049
HARS	-0.33831	0.154694	0.451049	0.536572	-0.115118	0.764852	0.559998	0.165196
HBA1	0.680013	0.303042	0.175848	0.0888904	0.21709	0.0662836	0.208042	0.303645
HBB	0.291093	0.750455	0.121444	0.768327	0.277066	0.974855	0.126513	0.4557
HBG1	0.495407	0.028503	0.321935	0.173871	0.505469	0.0203981	0.685375	0.0345842
HCK	0.187974	0.226836	-0.17806	0.661158	0.105503	0.542415	0.620377	0.65428
HCN2	0.7875	0.325909	0.691197	0.183403	0.552546	0.0707761	0.769613	0.359557
HCRT	0.0226566	0.854709	-0.0563303	0.347792	-0.00583984	0.336862	-0.40534	0.673872
HDC	-0.150114	0.398171	-0.186527	0.315834	-0.342324	0.283003	-0.576566	0.37978
HDHD1	0.315865	0.180788	0.360238	0.86616	0.310679	0.434864	0.722418	0.0423313
HEXB	1.30886	0.192357	0.587845	0.221298	0.348978	0.193865	0.0338128	0.67763
HGS	-0.17662	0.979997	-0.201861	0.914834	-0.177759	0.944289	-0.456868	0.17062
HIBADH	-0.178412	0.97189	-0.59787	0.087063	-0.369869	0.217166	0.0574944	0.754223
HIBCH	-0.0326908	0.838609	0.171726	0.419851	0.121857	0.629034	-0.35667	0.0673687
HIF1AN	0.0272273	0.26441	0.263	0.214315	0.111729	0.138837	1.11255	0.334203
HINT1	-0.223149	0.511	-0.432381	0.181299	-0.184163	0.211354	-0.129121	0.304855
HIPK1	0.0769491	0.960543	0.518326	0.833783	0.5171	0.982038	-0.295801	0.897244
HIPK1	0.736739	0.851685	-0.527177	0.165496	0.15436	0.904254	-0.0422948	0.697487
HIPK2	0.523968	0.0842744	0.237181	0.416162	0.317598	0.0672397	0.130903	0.731042
HIPK3	-0.314873	0.836601	0.178592	0.33638	0.0778096	0.567419	-0.085044	0.743642
HIPK3	-0.288397	0.81758	-0.141165	0.943211	-0.144023	0.667885	0.271977	0.410481
HIPK3	0.264015	0.865403	0.28328	0.667468	0.0838665	0.598585	0.154274	0.441814
HIPK4	-0.412882	0.31218	-0.169379	0.953042	-0.137312	0.533851	-0.598664	0.164364
HK1	0.835814	0.0253155	1.02853	1.05e-05	0.794548	5.52e-05	0.448582	0.550155
HK2	-8.28525	5.33e-08	-6.26036	5.44e-08	-7.01386	5.29e-08	-1.34123	0.00117615
HK3	-0.526023	0.887085	-1.05868	0.515632	-0.803811	0.973829	-0.59184	0.0824426
HLA-A	-0.3778	0.156941	-0.44022	0.618033	-0.362046	0.577925	0.293921	0.913533
HLA-A	-0.153579	0.733944	-0.264926	0.0297345	-0.364701	0.11697	0.414889	0.469793
HLA-B	-0.102517	0.621246	0.119603	0.918726	-0.0850298	0.736551	-0.168206	0.939055
HLA-DQA2	-0.18032	0.401769	-0.0781003	0.310293	-0.287832	0.329791	-0.0497821	0.9411
HLA-DQB1	0.546675	0.166177	-0.207092	0.809821	0.218533	0.633609	0.562911	0.331637
HLA-DQB1	-0.190007	0.688005	-0.222598	0.59383	-0.0706062	0.501454	0.577195	0.568745
HLA-DRB1	-0.67241	0.492186	-0.150454	0.524793	-0.379045	0.404109	-0.87727	0.681396
HLCS	-0.108266	0.908439	-0.195718	0.618938	-0.0430374	0.978959	-0.0250402	0.768063
HLCS	0.83137	0.022492	0.890328	0.352989	0.512685	0.315592	-1.23761	0.77594
HMGCL	0.22063	0.074595	1.49605	0.166477	0.606743	0.0328685	0.955317	0.338725
HMGCR	-0.167412	0.815584	0.48438	0.0392131	0.407716	0.3969	-0.477462	0.50032
HMGCR	-0.0411149	0.16657	-0.800441	0.00527587	-0.291801	0.0140761	0.739433	0.0326825
HMGCS1	-0.134119	0.355194	-0.13503	0.347133	-0.275851	0.325974	-0.862251	0.00756514
HMOX2	0.675833	0.962591	-0.820017	0.148215	0.179016	0.338807	-0.386759	0.289963
HMOX2	-0.422254	0.117868	0.402075	0.694831	-0.0351914	0.670052	-0.15061	0.420482
HMOX2	-0.267574	0.413411	-0.145217	0.586743	-0.128374	0.633609	-1.50671	0.199015
HMOX2	-0.0556723	0.725587	0.245606	0.250385	0.0949671	0.537402	0.215615	0.385994
HNF4G	0.729308	0.275003	0.363611	0.156675	0.263748	0.156831	0.676618	0.527661
HNF4G	0.182184	0.0769254	-0.0146951	0.926881	0.108719	0.231768	-0.163889	0.506879
HNMT	-0.0580669	0.859248	-0.61256	0.165105	-0.38329	0.5484	0.148517	0.814586
HNMT	-1.07608	0.265788	-0.798168	0.109728	-0.474051	0.025924	0.35067	0.347886
HPD	-0.234414	0.26717	0.503073	0.13301	0.111375	0.767799	-0.188711	0.417089
HPGDS	0.730454	0.241485	0.860045	0.117229	0.587826	0.0505996	-0.514673	0.31403
HPN	0.636435	0.370097	0.612997	0.235387	0.511	0.145122	-0.381988	0.459591
HPRT1	-0.412138	0.210483	0.284272	0.902952	-0.0723568	0.237339	-0.650167	0.461934
HPX	0.38678	0.127344	-0.0750741	0.671422	0.199159	0.317182	-0.134749	0.747533
HRH1	0.77681	0.0836947	-1.21741	0.647065	-0.2203	0.706316	-0.155822	0.950588
HRH1	0.722217	0.829581	0.932729	0.0574039	0.724947	0.18922	-0.354477	0.285883
HRH1	-0.0352796	0.532713	-0.0562537	0.904638	-0.0800542	0.515284	-0.354769	0.449493
HRH2	-0.355688	0.544594	0.11142	0.539113	-0.308474	0.342066	-0.0822845	0.50729
HRH3	0.558691	0.623062	-0.232652	0.872554	-0.20503	0.959418	0.249775	0.678344
HRH4	0.548261	0.829581	-0.257178	0.860924	0.164179	0.849496	0.183729	0.437285
HRSP12	-1.02658	0.188441	-0.457568	0.204076	-0.651457	0.0846043	-0.205089	0.68033
HS3ST1	-0.584553	0.0977764	0.0667058	0.513975	-0.365579	0.501454	-0.108279	0.218069
HS3ST3A1	0.213057	0.9544	-0.774649	0.269954	-0.225766	0.544122	-0.377473	0.697487
HSD11B2	1.66743	0.108925	1.53114	0.00501024	1.50304	0.0160528	0.521656	0.325277
HSD17B10	-0.231277	0.295267	0.39545	0.793944	0.234412	0.473231	0.303042	0.337429
HSD17B11	0.498818	0.552301	-0.0544624	0.57531	0.262076	0.769765	0.33073	0.465461
HSD17B6	-0.0170149	0.387217	-0.222102	0.924703	-0.136929	0.728324	0.197262	0.723436
HSD17B6	0.0983395	0.790106	-0.485972	0.0907972	-0.110266	0.32007	0.584322	0.0680399
HSD17B6	0.365119	0.927226	0.158583	0.716785	0.196584	0.973004	1.06946	0.0447253
HSD17B6	-0.0671279	0.773927	-0.35283	0.154741	-0.209979	0.199903	0.355472	0.178072
HSD17B7	0.271717	0.23636	0.418123	0.727487	0.292759	0.415805	0.0335417	0.910476
HSD17B8	-1.68022	0.232316	-0.904923	0.122937	-0.135841	0.826542	-0.0754053	0.762062
HSPA5	-0.605958	0.858744	0.346692	0.791965	0.0994055	0.686711	-0.121718	0.491377
HSPB8	0.0693189	0.738788	0.223117	0.343198	0.176137	0.410663	0.433762	0.0713087
HSPG2	-0.268291	0.653353	-0.185129	0.516461	-0.299708	0.515477	-0.0629262	0.381875
HTR1A	0.211379	0.51514	0.462303	0.809821	0.182832	0.447441	-0.164986	0.804627
HTR1B	0.226145	0.420787	0.285859	0.865969	0.0906796	0.498184	0.331249	0.34987
HTR1D	-0.695071	0.0806432	-0.205887	0.115735	-0.511171	0.0554953	-0.128349	0.274439
HTR1D	-2.0243	0.0405936	0.798088	0.416162	-1.1018	0.815371	-0.452802	0.0734517
HTR1E	0.487808	0.0849697	-0.153115	0.587626	0.228571	0.185348	-0.445871	0.181207
HTR1F	0.113136	0.235084	-0.300012	0.498158	-0.0905493	0.148029	-0.721309	0.450598
HTR2A	0.798537	0.233323	-0.802494	0.291115	-0.135257	0.990249	-0.209075	0.77101
HTR2A	-0.349698	0.965664	0.813311	0.143767	0.263937	0.50638	-0.0447784	0.405023
HTR2B	-0.931161	0.139645	0.10166	0.922802	-0.313384	0.267163	-0.724401	0.00316729
HTR2C	-0.0411583	0.607699	-0.236357	0.262776	-0.394107	0.403385	0.872034	0.141375
HTR3A	0.264662	0.403029	-0.899279	0.46677	0.0645739	0.476655	0.131076	0.499282
HTR4	0.688703	0.079095	0.021423	0.704484	0.455544	0.107944	-0.177637	0.16383
HTR6	0.111122	0.605006	0.050412	0.61442	0.054814	0.926709	-0.910345	0.0223657
HTR7	-0.531778	0.100179	1.92077	0.323951	-0.140737	0.536531	0.805789	0.520604
HUNK	1.09883	0.000158553	0.728804	0.313363	0.913641	0.00577626	0.852685	0.465069
IARS	-0.228144	0.997437	-0.219943	0.784064	-0.114085	0.640956	-0.609977	0.0894821
IARS2	0.133647	0.894195	0.24087	0.554486	0.165632	0.619928	-0.457591	0.531869
IBTK	-0.209681	0.791727	0.311153	0.59383	0.161849	0.929776	-0.281733	0.596067
ICK	0.622528	0.219513	0.157046	0.450045	0.534397	0.213241	0.218123	0.624426
IDE	1.38727	0.045627	0.818348	0.121491	1.16741	0.022971	-0.0811567	0.722522
IDH3A	0.149654	0.646877	0.667348	0.246717	0.227305	0.26883	0.409977	0.526821
IDH3B	0.631107	0.332918	-0.145007	0.153322	0.195361	0.799428	0.358437	0.594286
IDH3G	0.517779	0.159213	-0.235878	0.48785	-0.0703819	0.220422	0.649279	0.506879
IFNAR2	0.495834	0.809603	0.686977	0.0362572	0.457761	0.207618	0.230931	0.906402
IFNGR1	-0.524067	0.287627	0.280137	0.197302	0.0909406	0.852522	0.470099	0.531026
IFNGR2	0.0965646	0.561793	-0.0167763	0.417826	-0.0935642	0.791844	0.145498	0.901844
IGF1R	0.529319	0.671059	0.73134	0.483033	0.830575	0.723013	0.117138	0.41488
IGFBP7	-0.345348	0.324645	-0.287353	0.990783	-0.234169	0.571786	0.374857	0.897244
IGSF10	0.372015	0.554882	-0.171989	0.676108	0.380389	0.961522	-0.663336	0.659854
IKBKAP	2.25152	0.391035	-1.12338	0.791965	0.723134	0.445905	0.416763	0.122335
IKBKB	0.117236	0.99026	-0.206413	0.471103	-0.167645	0.768782	-0.360647	0.777898
IKBKE	-0.146286	0.106117	0.247589	0.604533	-0.0872632	0.216093	0.698439	0.26717
IKBKG	1.95563	0.168946	-1.29246	0.89838	0.445617	0.284737	0.441932	0.611285
IL11RA	-0.119901	0.982699	0.0486197	0.403962	0.091258	0.335008	0.40131	0.437001
IL11RA	2.53707	0.213305	1.96416	0.306635	2.3969	0.267718	0.532353	0.30747
IL11RA	0.53555	0.99005	-0.243802	0.508065	0.117727	0.842309	-0.36165	0.168313
IL2RB	-0.169425	0.923733	0.107055	0.427286	0.125404	0.529701	0.710952	0.201271
IL2RG	0.459506	0.158832	0.241904	0.879112	0.397698	0.277274	0.761435	0.0667934
IL3RA	-0.291716	0.530184	-0.251448	0.285789	-0.265328	0.654804	0.130836	0.565528
IL4I1	-0.0679646	0.876945	0.230091	0.856892	0.0291818	0.724942	0.841497	0.904366
IL5	0.0843697	0.857735	-0.148738	0.78505	0.0592583	0.995381	-0.209081	0.918631
IL6R	0.2616	0.459302	-0.00257651	0.892853	0.104325	0.599972	-0.143339	0.611285
ILK	-0.417748	0.0826698	-0.300351	0.101608	-0.424329	0.0526067	-0.908219	0.239433
ILKAP	0.74565	0.130582	-0.28472	0.846828	0.201013	0.36407	0.141511	0.670123
IMPA1	0.722665	0.276135	0.538443	0.0665406	0.523454	0.0473491	-0.153778	0.827578
INPP1	-0.292727	0.857735	0.661715	0.233871	0.354718	0.514646	-0.197019	0.280693
INPP4B	0.0653157	0.762058	0.145337	0.512635	0.111111	0.492144	0.0756802	0.525349
INPP4B	0.583735	0.0359225	-0.0106556	0.693487	0.327514	0.166898	0.191578	0.548751
INPP4B	0.160363	0.45681	0.131156	0.793641	0.273939	0.79959	0.410933	0.34876
INPP4B	0.191253	0.411944	0.335494	0.720751	0.0657324	0.909351	-0.0163554	0.351196
INPP5A	-0.179401	0.515555	0.448991	0.171849	0.28143	0.849496	-0.420468	0.476929
INPP5B	0.13578	0.78678	0.113747	0.44086	0.157181	0.623564	-0.149027	0.132556
INPP5B	-0.28994	0.700342	-0.20615	0.182139	-0.103121	0.417281	-0.0447212	0.456865
INPP5D	0.0603796	0.848664	-0.160792	0.706391	-0.162168	0.864646	-0.129229	0.564395
INPP5E	0.919163	0.0190529	0.187926	0.561386	0.69238	0.0765792	0.123431	0.476929
INPP5F	0.280749	0.469793	-0.281772	0.809821	-0.160127	0.590296	0.248041	0.258407
INPP5J	2.23899	0.0909465	0.330645	0.387347	1.26556	0.577925	0.810775	0.411213
INPP5K	0.180282	0.439563	-0.268083	0.798897	0.102977	0.666949	0.030423	0.57969
INPPL1	0.885095	0.111213	0.192455	0.926881	0.617385	0.218972	0.49524	0.0931792
INS	0.539852	0.431996	0.324731	0.900412	0.631346	0.355298	0.552224	0.0793147
INSR	-0.042498	0.602318	-0.640962	0.677986	-0.255822	0.478006	0.646879	0.280121
INSRR	0.483105	0.757288	-0.162537	0.393011	0.0811818	0.544976	-0.460136	0.379083
IP6K1	0.247449	0.536941	0.345451	0.765387	0.199569	0.475615	0.369313	0.610398
IP6K2	-0.197642	0.387496	0.189394	0.138393	0.194344	0.923643	0.238368	0.917611
IP6K3	0.464546	0.124483	0.448765	0.0273155	0.576503	0.0399832	0.0746877	0.872894
IRAK1	-0.107977	0.161509	-0.0441422	0.808827	0.093971	0.308546	0.842701	0.0194504
IRAK1BP1	0.770504	0.210015	0.392513	0.750251	0.821102	0.341412	0.131143	0.212361
IRAK2	-0.190298	0.922712	0.0813883	0.498376	0.0935579	0.868694	0.560228	0.354192
IRAK3	0.0146397	0.794699	0.403645	0.782092	0.181514	0.470853	0.271251	0.722362
IRAK4	0.184949	0.948259	0.14936	0.500006	0.25031	0.627209	-0.588387	0.375611
IRGC	0.497369	0.177461	-0.392522	0.777168	-0.00303677	0.332993	0.126588	0.357203
ISG20	0.104884	0.982059	-0.46562	0.358438	-0.154299	0.577925	0.738521	0.210951
ISG20	-0.336896	0.596958	-0.698027	0.0358023	-0.517676	0.0937996	0.259136	0.670123
ISPD	-0.115895	0.848664	-0.201032	0.262776	-0.0416758	0.297674	-0.412395	0.161894
ISYNA1	0.325871	0.517631	-0.331143	0.972867	-0.0848056	0.668821	0.859388	0.112954
ITGA2B	0.653227	0.892163	1.96311	0.372031	1.23768	0.673511	-0.223057	0.955423
ITGA4	0.262317	0.634007	-0.11082	0.893303	0.113412	0.940007	-0.239753	0.266617
ITGAL	-0.525875	0.32972	0.710995	0.175911	0.228542	0.771733	-0.665422	0.816582
ITK	-0.296916	0.599083	0.0782619	0.869338	-0.142978	0.869034	0.261053	0.700415
ITPA	-0.332954	0.118609	-0.171066	0.636235	-0.314666	0.666949	-0.403405	0.79817
ITPK1	-0.216704	0.819577	0.67118	0.248292	0.297777	0.48925	0.552398	0.823576
ITPKA	0.635852	0.0859041	0.823594	0.326476	0.658364	0.11637	0.0797807	0.362597
ITPKB	-2.08114	0.231313	0.775946	0.0387268	-0.516184	0.927731	-0.0225829	0.647859
ITPKB	-0.562828	0.385382	-0.418283	0.330925	-0.277478	0.148707	-0.690046	0.055618
ITPKC	0.79277	0.106674	0.0993039	0.477445	0.421641	0.102691	-0.167204	0.596067
IYD	0.259511	0.0632434	0.212082	0.838795	0.193136	0.258933	-0.277016	0.098037
JAK1	-0.830336	0.0654669	-0.560335	0.529825	-0.71817	0.558735	0.0469772	0.377692
JAK2	-1.32187	0.147022	-0.042365	0.204992	-0.771599	0.0794024	-0.146195	0.996412
JAK3	0.100646	0.822576	0.100094	0.684575	0.204242	0.786536	0.196259	0.728145
JAK3	0.889717	0.0286898	0.217574	0.0516032	0.662208	0.017955	0.275826	0.372848
JAKMIP1	0.110677	0.548013	-0.158823	0.792955	0.138824	0.696198	-0.554557	0.228818
JAKMIP1	0.0162371	0.922202	-0.46035	0.18277	-0.305232	0.68293	0.666001	0.411944
KALRN	0.952885	0.260035	0.895246	0.0137519	0.851056	0.0432012	0.241734	0.600529
KARS	-0.230331	0.136911	0.0363705	0.521452	-0.143291	0.347981	-0.493407	0.026082
KAT2A	0.44315	0.279549	-0.245325	0.416898	0.177009	0.744325	-0.368997	0.380477
KAT5	0.0501302	0.592508	-0.0342171	0.281257	-0.0851178	0.798435	0.262765	0.58013
KCNA1	0.239551	0.950289	0.16222	0.842795	-0.0869401	0.676498	-0.104864	0.486885
KCNA4	0.181308	0.999487	-0.0403008	0.248818	0.097908	0.651118	0.495971	0.1481
KCNC4	0.664087	0.529342	0.735574	0.225902	0.621654	0.281276	-0.69712	0.0037209
KCND2	0.370102	0.302439	0.370536	0.663951	0.546385	0.2644	-0.127739	0.503594
KCND3	0.178927	0.862277	0.305242	0.433665	0.225742	0.793471	0.1456	0.401048
KCND3	0.383584	0.58013	0.93928	0.0200687	0.842398	0.123727	0.382709	0.629437
KCNE1	0.299441	0.465907	1.08621	0.00151166	0.7569	0.0258335	0.291212	0.895408
KCNE1	0.0170485	0.943659	-0.156043	0.378221	-0.0694975	0.586694	-0.134385	0.596086
KCNE1	0.238731	0.212361	0.541731	0.0816715	0.419142	0.10378	0.325369	0.94519
KCNE1	0.153742	0.397718	0.160818	0.466468	0.15728	0.324785	0.231113	0.497488
KCNH2	0.613591	0.0123751	0.688899	0.233871	0.619908	0.02869	0.179294	0.889116
KCNH6	-1.49258	0.0111729	-1.07748	0.697824	-1.34352	0.0726008	-0.596913	0.327176
KCNH7	0.724133	0.185864	-0.0122733	0.612617	0.335066	0.584979	0.524448	0.27727
KCNJ1	-0.154488	0.175815	0.0161446	0.766367	-0.0716236	0.368164	-0.86518	0.00445005
KCNJ11	-0.175649	0.707018	-0.351173	0.257884	-0.259263	0.446673	-0.0446141	0.990773
KCNJ12	0.112793	0.646877	0.228948	0.939126	0.0637346	0.711477	-0.624449	0.026082
KCNJ12	0.186946	0.102013	0.0852215	0.548482	0.33515	0.204388	0.178796	0.645032
KCNJ3	0.0772127	0.93088	0.355865	0.313363	-0.013935	0.505557	0.354721	0.707018
KCNJ5	-0.172314	0.720437	0.42077	0.306028	-0.0887256	0.784558	0.428218	0.743642
KCNJ6	-0.557888	0.560061	-0.102061	0.434042	-0.146003	0.295887	-0.269992	0.155815
KCNJ6	0.468978	0.283568	-0.590296	0.100275	-0.349071	0.926709	-0.674868	0.211655
KCNJ8	0.22385	0.931901	0.438855	0.574435	0.325939	0.915473	0.372481	0.631263
KCNK1	-0.120932	0.657994	-0.46205	0.385237	-0.165288	0.955371	0.258451	0.850678
KCNK2	-0.444034	0.171749	0.515985	0.9279	-0.232338	0.701914	-0.556402	0.343941
KCNK3	0.503615	0.232819	0.213658	0.583214	0.701074	0.41876	0.481655	0.272188
KCNK6	-0.650767	0.303645	-0.265461	0.201346	-0.581874	0.123414	1.09204	0.011338
KCNK9	0.461853	0.611299	-0.469191	0.296426	0.190808	0.629034	-0.266387	0.628068
KCNMA1	0.287096	0.413772	0.594242	0.0193185	0.450863	0.0438828	-0.193197	0.7114
KCNMA1	0.192877	0.67669	-0.285254	0.99744	-0.0461888	0.714355	-0.210095	0.645954
KCNMA1	0.0972163	0.214937	0.127012	0.944419	0.373322	0.426136	-0.368573	0.211944
KCNMB1	-0.693068	0.426744	-0.593815	0.0344668	-0.770925	0.0780891	-0.622341	0.447206
KCNMB2	0.0126728	0.65308	-0.199167	0.8603	-0.131628	0.898589	0.143639	0.712173
KCNMB2	-0.386576	0.228171	-0.112201	0.684756	-0.249388	0.297937	-0.139185	0.615345
KCNMB2	0.222033	0.943333	-0.034611	0.570666	0.00598538	0.977436	-0.127701	0.692472
KCNMB2	-0.435867	0.404661	0.252627	0.107365	0.288849	0.34732	0.0647254	0.82858
KCNMB2	0.802793	0.109304	-0.231925	0.41331	0.285434	0.275737	0.304704	0.366637
KCNMB3	-0.317031	0.596067	0.247153	0.382433	0.169112	0.392612	0.945582	0.331637
KCNMB4	-0.186577	0.932923	-0.422445	0.132019	-0.0975033	0.288812	-0.224625	0.548013
KCNN1	0.0597218	0.848664	0.213945	0.955475	-0.0965849	0.88289	-0.337196	0.113246
KCNN2	-0.0565641	0.556606	0.74978	0.123824	0.32108	0.627209	0.263186	0.800652
KCNN2	-0.442026	0.5168	-0.170492	0.841806	-0.309011	0.760929	-0.40517	0.602318
KCNN3	1.01223	0.520964	1.09808	0.36792	0.92633	0.34076	0.288958	0.614908
KCNN4	-0.273965	0.179237	-0.0489778	0.640961	-0.29945	0.606593	0.73159	0.311873
KCNQ1	0.238093	0.42899	-0.716377	0.867989	-0.181352	0.993328	0.430157	0.984109
KCNQ2	1.3637	0.0801984	-0.20121	0.216216	0.955418	0.115475	1.17124	0.015398
KCNQ3	0.627658	0.405385	0.163298	0.833783	0.507556	0.70096	0.216963	0.171347
KDM5D	0.23184	0.619865	-0.0977139	0.585842	0.0482533	0.754459	0.376544	0.879349
KDR	0.1954	0.563527	0.196807	0.310293	0.231557	0.366114	0.0974132	0.743642
KHK	0.385684	0.488146	0.692096	0.00902034	0.407656	0.017401	-0.431759	0.363954
KIAA1804	2.69287	0.000119226	2.04833	0.00515068	2.31699	0.000494281	1.85878	0.000753621
KIDINS220	-0.22975	0.318996	0.308786	0.119497	0.0765457	0.94615	0.629119	0.209082
KIF1A	0.085827	0.849511	-0.0721209	0.86829	-0.149008	0.763755	0.0728521	0.90077
KIF3B	0.668814	0.0445257	0.756664	0.0204841	0.572114	0.00947952	0.080338	0.322126
KIF5B	-0.0923671	0.918631	0.114093	0.981056	0.0334244	0.938983	-0.363662	0.347886
KIT	-0.230225	0.667316	0.262919	0.392655	0.0769844	0.991275	-0.931646	0.0584681
KLK1	0.601102	0.770027	0.741931	0.54166	0.556943	0.950247	0.510762	0.880999
KLK6	-0.381607	0.16422	-0.465599	0.662088	-0.423603	0.275571	-0.614464	0.102013
KLK6	-0.00404728	0.917258	-0.285352	0.493092	-0.113045	0.448344	0.242202	0.430005
KLK6	0.140341	0.94519	0.674826	0.988223	0.265217	0.956396	-0.0677862	0.388909
KRT12	-0.369535	0.453374	-0.436322	0.702579	-0.232625	0.454395	0.0864145	0.656136
KRT7	0.412349	0.908439	0.00218797	0.940147	0.215219	0.977933	-0.171383	0.272749
KRT8	-0.0990827	0.97181	-0.936944	0.0426328	-0.681219	0.382016	0.286903	0.128955
KRT8	0.590363	0.229316	-0.766613	0.0886497	0.0552002	0.606379	0.867026	0.662648
KRTAP5-2	-0.592549	0.132721	-0.350251	0.463241	-0.312679	0.0800658	0.194347	0.297645
KRTAP5-3	-0.0125585	0.531026	0.0129433	0.504914	0.0573993	0.413597	0.056622	0.521798
KSR1	0.0712842	0.893179	0.506788	0.824778	0.388941	0.993328	-0.0105693	0.0904562
KSR1	-0.93754	0.141375	-0.123232	0.722674	-0.544369	0.311612	-0.0430523	0.31134
KSR2	0.447649	0.797674	0.498039	0.205911	0.519239	0.331069	0.330234	0.587188
KYNU	0.0354	0.895372	0.0719492	0.562327	0.0652188	0.64969	-0.191505	0.479887
KYNU	0.360652	0.12382	-0.0895701	0.218124	0.114292	0.812478	0.234839	0.360865
KYNU	-0.249385	0.29971	-0.0962938	0.701568	-0.127704	0.295336	-0.0665176	0.984005
L3MBTL1	0.367489	0.430491	0.357912	0.356427	0.186474	0.672572	0.416496	0.717554
L3MBTL1	-0.236367	0.465854	-0.458304	0.135345	-0.373822	0.172458	-0.28788	0.396022
LALBA	0.475209	0.232819	0.323863	0.393722	0.576712	0.329791	0.708023	0.702247
LAMTOR3	-0.195135	0.316507	-0.0765254	0.772253	-0.0313316	0.326608	-0.359192	0.179952
LAP3	0.757643	0.00386845	0.104999	0.426165	0.495385	0.0194415	0.235226	0.750455
LARS	0.293324	0.822576	0.35233	0.881137	0.216346	0.716276	0.133766	0.90233
LARS2	0.683873	0.0541182	-0.543991	0.566901	0.386406	0.192737	-0.165113	0.445037
LAT	0.859999	0.347614	0.650067	0.817463	0.772839	0.747253	-0.138354	0.981066
LATS1	0.163455	0.851685	0.0485975	0.818787	0.0945094	0.716276	-0.182685	0.359557
LATS1	-0.154912	0.922712	0.448979	0.266072	-0.129501	0.284737	-0.18955	0.443375
LATS2	0.174741	0.307284	0.803972	0.00705857	0.601841	0.0239961	-0.444647	0.0916859
LATS2	-0.194164	0.948259	0.243097	0.697824	0.0777879	0.703823	-0.0219193	0.347886
LCK	0.236406	0.594286	-0.0265619	0.763429	-0.00498478	0.935652	-0.0439232	0.44625
LCMT1	-0.538236	0.203546	-0.358031	0.97389	-0.353317	0.318428	-0.0314297	0.862782
LCMT2	-0.178971	0.58013	-0.201691	0.288192	-0.142709	0.30977	-0.486197	0.893179
LCN2	-0.191779	0.864803	0.358378	0.306028	0.0775011	0.270505	-0.17433	0.560061
LCN2	0.715429	0.37978	0.112073	0.820783	0.245873	0.455171	0.0421329	0.6515
LCN9	0.0197849	0.825576	0.128254	0.754636	0.0417362	0.824373	-0.533907	0.31775
LCT	0.683088	0.23353	1.13723	0.0385314	0.891902	0.0276959	0.361408	0.913659
LCTL	0.743649	0.495838	0.598073	0.552767	0.980194	0.834402	0.686599	0.9672
LDHAL6A	0.641902	0.207688	-0.687567	0.22492	-0.237246	0.942054	-0.675325	0.0325486
LDHAL6B	-0.202948	0.737818	0.264668	0.97389	0.293951	0.470062	-0.335376	0.540336
LDHC	-0.378658	0.874919	-0.329584	0.753661	-0.37239	0.85555	0.17552	0.1174
LEPRE1	0.372271	0.934966	0.624367	0.0470805	0.530455	0.257849	0.0393653	0.488952
LEPREL1	-0.925629	0.341979	-0.138711	0.704484	-0.38588	0.560467	0.196362	0.251436
LEPREL2	-0.038355	0.465079	1.94285	0.8579	-0.0481346	0.234313	0.875512	0.160741
LGALS2	0.505789	0.794203	0.869989	0.33477	0.825442	0.60548	0.980911	0.355194
LGALS7	0.972773	0.121673	1.18102	0.0520671	0.95348	0.0450971	1.01731	0.415247
LGALS9	0.239817	0.491377	-0.187561	0.82278	0.276264	0.577046	1.01724	0.51514
LGSN	0.283863	0.633092	-0.398008	0.92841	-0.171885	0.943078	0.273088	0.807611
LHCGR	0.964783	0.188873	1.05497	0.17306	0.926003	0.124672	0.805434	0.621246
LHPP	0.549896	0.423759	0.206457	0.570941	0.432889	0.378524	0.0254642	0.298241
LIAS	0.197648	0.865814	-0.157279	0.97389	0.0246668	0.85555	-0.376695	0.343941
LIMK1	-0.928708	0.122604	0.0280702	0.384534	-0.485011	0.121545	0.282819	0.627613
LIMK2	0.216951	0.750455	-0.485351	0.282405	-0.307793	0.65948	-0.153151	0.818079
LIPA	0.0585764	0.934633	-0.369361	0.570666	-0.155392	0.603664	0.235354	0.405401
LIPA	0.377957	0.388909	0.398378	0.445462	0.332797	0.276473	0.163226	0.35915
LIPA	-0.121883	0.879759	-0.124106	0.935434	-0.0724567	0.695497	0.286135	0.476073
LIPF	-0.230525	0.498688	0.208977	0.625286	-0.162415	0.591185	0.381984	0.368042
LIPJ	-0.167665	0.963615	-0.719214	0.0081465	-0.403367	0.072192	-0.499679	0.905384
LIPT1	0.903705	0.0318249	1.12983	0.156112	0.574137	0.0178305	-0.0675795	0.67669
LMAN1	0.0864342	0.889116	0.0608885	0.416898	0.066753	0.574413	0.205778	0.702247
LMTK2	0.499727	0.286463	-0.0818554	0.818787	0.450672	0.660412	-0.264855	0.624881
LMTK3	0.59671	0.21711	0.0896622	0.697824	0.185732	0.238874	-0.542162	0.0325486
LPA	0.636528	0.273312	0.295459	0.275284	0.618949	0.244043	-0.426542	0.633092
LPA	-0.160437	0.431243	-0.104711	0.900412	-0.063585	0.459064	-0.100143	0.622154
LPL	0.260355	0.210951	-0.869612	0.196634	-0.193914	0.688604	-0.576128	0.02591
LPPR2	0.21321	0.492186	0.285637	0.877088	0.214935	0.644644	-0.35333	0.620339
LRAT	-2.19056	0.616716	-0.917127	0.0436933	-1.24787	0.10378	0.200696	0.318373
LRAT	0.0596064	0.234332	0.183169	0.390881	0.127239	0.847481	-0.84116	0.0256113
LRP1	0.840633	0.113539	0.799088	0.754636	0.742526	0.210885	0.239991	0.475735
LRRK1	-0.0706868	0.423759	0.247831	0.813803	0.0033737	0.544122	0.565438	0.837605
LRRK2	0.208667	0.693689	0.134655	0.969797	0.0779292	0.584979	-0.731478	0.225358
LSM6	0.00803995	0.980446	0.110952	0.634541	0.0594959	0.754377	-0.208676	0.487397
LSM6	0.453874	0.128652	-0.10296	0.632063	0.175457	0.286939	0.159556	0.575029
LSM6	-0.718279	0.124314	0.487536	0.441946	-0.151506	0.693449	-0.466225	0.738828
LSS	-0.663879	0.061617	-0.240228	0.292878	-0.598158	0.0676253	0.145033	0.893179
LTA	1.37387	0.00932744	1.17596	0.225665	1.26721	0.0591574	0.0678802	0.579203
LTA	-0.0725477	0.643297	0.282044	0.470513	0.18596	0.890759	-0.142965	0.815276
LTA	1.13637	0.0121113	0.556924	0.714697	0.874875	0.0782999	-0.0893756	0.55912
LTA4H	0.35814	0.26828	0.815783	0.960589	0.525525	0.401938	1.2882	0.477725
LTC4S	-0.203598	0.682338	-0.0429377	0.732311	-0.0776699	0.611783	-0.305215	0.357203
LTF	0.371213	0.935988	0.307624	0.950364	0.199757	0.767799	-0.170635	0.683281
LTF	1.28231	0.129279	0.337856	0.649108	1.01634	0.284159	0.537426	0.866825
LTK	-0.000395958	0.652426	-0.288444	0.26005	-0.210565	0.4933	-0.134873	0.169344
LY96	0.263887	0.614908	-0.13008	0.815796	0.245837	0.958446	0.348919	0.180788
LYN	0.480852	0.743642	0.78869	0.182981	0.493509	0.612685	1.27163	0.0483349
LYZ	0.163783	0.642105	0.185698	0.0754113	0.213267	0.323131	-0.0732316	0.802391
M6PR	0.637571	0.353858	0.249573	0.909563	0.178886	0.26002	0.0657395	0.752406
MADD	0.805038	0.0626973	0.341677	0.206833	0.679375	0.0748829	0.317587	0.908439
MADD	1.05742	0.492186	1.06443	0.0591945	0.907603	0.12594	-1.1983	0.994593
MAGI2	-0.163456	0.344597	0.49596	0.243071	0.150212	0.727838	-0.140207	0.69274
MAGI3	0.490674	0.216632	-0.165334	0.858908	0.447642	0.726872	-0.492567	0.403213
MAK	-0.678934	0.0395961	-0.29099	0.263323	-0.46431	0.0256506	0.36654	0.21711
MAK	-0.188515	0.703615	0.454646	0.0324774	0.103696	0.315864	0.607954	0.16579
MAN1A1	-0.404625	0.292902	-0.166914	0.80088	-0.33378	0.59742	-0.151407	0.775928
MAN1B1	-0.325998	0.326542	-0.287708	0.253056	-0.373941	0.121855	-0.129792	0.743642
MAN2A1	-0.239624	0.311566	0.20024	0.861933	-0.173414	0.711477	-0.180034	0.24879
MAOB	-0.218504	0.34987	-0.129549	0.845823	0.170885	0.444371	-0.298144	0.21855
MAP1A	-0.405376	0.790737	-0.356914	0.262229	-0.406708	0.426949	0.201962	0.641348
MAP2K1	0.802462	0.0685314	0.405382	0.440099	0.6179	0.0888648	-0.233752	0.804627
MAP2K2	0.752651	0.526781	0.0546119	0.172252	0.788723	0.140044	0.248871	0.88607
MAP2K3	-0.236018	0.000751875	-0.154097	0.0497822	-0.12824	0.00142315	-0.278245	0.214489
MAP2K4	0.300235	0.94519	0.450653	0.47665	0.665035	0.87376	-0.230715	0.381875
MAP2K5	-0.0744254	0.801645	-0.143704	0.714995	-0.170354	0.920579	-0.00756975	0.77396
MAP2K6	-0.870965	0.0635178	-1.18931	0.0344668	-1.03014	0.0373219	-0.360889	0.603213
MAP2K7	-0.847191	0.81758	0.160661	0.76245	-0.184623	0.829384	-0.980758	0.0222903
MAP3K1	2.33938	0.040217	1.4549	0.025319	1.89714	0.0264267	0.799558	0.845645
MAP3K10	-0.417582	0.223886	-0.138524	0.478241	-0.316083	0.975881	0.110028	0.232316
MAP3K11	1.07163	0.057533	0.148227	0.968773	0.652298	0.346002	0.811272	0.0931792
MAP3K12	0.0327415	0.932923	0.112715	0.359111	0.150924	0.999487	0.777888	0.247212
MAP3K12	0.34743	0.441086	0.200541	0.0812226	0.235787	0.169243	-0.117515	0.605006
MAP3K13	1.04689	0.594286	0.715823	0.189825	0.597688	0.0740464	0.652444	0.748507
MAP3K13	0.187663	0.136572	0.048048	0.692135	0.247621	0.553556	-0.575482	0.0819897
MAP3K14	0.542268	0.169743	0.170066	0.535726	0.427	0.244043	0.806582	0.101744
MAP3K14	0.0596075	0.82094	-0.235141	0.81011	-0.229149	0.892603	0.0945886	0.727605
MAP3K15	-0.75157	0.0863744	-0.164162	0.231359	-0.457799	0.0559893	-0.243068	0.680453
MAP3K19	0.250088	0.895951	0.274088	0.521134	0.0915752	0.612847	-0.286936	0.720555
MAP3K2	-0.511722	0.454149	0.116038	0.897364	-0.32442	0.768782	-0.783741	0.267724
MAP3K2	0.196499	0.345253	-0.195307	0.914652	0.15962	0.595635	0.168273	0.814088
MAP3K3	0.524272	0.230313	0.710854	0.54081	0.635618	0.222854	0.633051	0.014038
MAP3K4	-0.520018	0.170227	-0.357572	0.0747182	-0.53001	0.0495872	-0.296408	0.296703
MAP3K5	0.738994	0.503594	0.701425	0.0155736	0.72021	0.0971235	0.500291	0.281841
MAP3K6	0.702612	0.0225932	0.737837	0.0704363	0.647624	0.0197107	0.62021	0.41488
MAP3K7	0.773578	0.191045	0.151376	0.715953	0.23594	0.286479	0.585968	0.134887
MAP3K8	0.898742	0.115308	1.09608	0.0170362	1.2774	0.0152892	0.216482	0.93701
MAP3K8	-0.240086	0.0498135	-0.179565	0.922802	-0.230094	0.163725	0.149849	0.811595
MAP3K9	-1.40917	0.0230543	-0.802576	0.211487	-0.962191	0.0155507	-0.227528	0.223642
MAP3K9	-0.536785	0.843633	-0.360548	0.306635	-0.393379	0.494925	-0.361217	0.320872
MAP4K1	-0.858268	0.0409096	0.359537	0.0533212	0.0530217	0.822371	0.250788	0.0496639
MAP4K2	-0.214652	0.306676	0.689652	0.41103	0.308023	0.892037	0.68838	0.297645
MAP4K3	0.141735	0.842125	0.919964	0.520619	0.22089	0.370909	-0.310588	0.563527
MAP4K4	0.926568	0.0124652	1.29091	0.269954	1.06131	0.0363922	0.299612	0.594286
MAP4K5	1.29286	0.363275	0.199352	0.892288	0.926041	0.704778	0.685705	0.947236
MAPK1	-0.206301	0.376304	-0.388632	0.0102772	-0.241057	0.0238359	-0.178746	0.0799767
MAPK10	0.134235	0.211891	0.127782	0.60812	0.0297366	0.451297	-0.562975	0.461152
MAPK10	0.257379	0.288209	-0.115468	0.82278	0.082633	0.761909	0.116094	0.927816
MAPK11	1.04861	0.255711	0.505857	0.413958	0.747092	0.300068	-0.286491	0.526821
MAPK12	-0.0885032	0.548869	0.107545	0.611717	0.408719	0.644644	0.484671	0.244076
MAPK13	0.718102	0.863873	-0.174861	0.170277	-0.149434	0.688447	0.734092	0.162521
MAPK14	0.34262	0.812518	0.17129	0.690242	-0.0559225	0.848804	-0.601847	0.438803
MAPK15	-0.00816924	0.684225	0.807649	0.251992	0.319322	0.588522	1.68912	0.232819
MAPK3	0.63695	0.456477	0.357331	0.490269	0.488181	0.379918	0.197204	0.825576
MAPK4	-0.273208	0.739758	0.243819	0.251461	-0.189085	0.533076	-0.0606634	0.224867
MAPK6	-1.05468	0.0833544	0.166607	0.250137	-0.691823	0.675391	0.083491	0.876438
MAPK7	0.672439	0.191919	0.194555	0.470313	0.448777	0.179024	0.248303	0.303645
MAPK7	0.641808	0.431243	-0.00679809	0.840802	0.297388	0.641877	0.630403	0.48734
MAPK8	1.007	0.121402	0.148003	0.488052	0.601033	0.111305	0.243559	0.538944
MAPK8	0.133489	0.587188	-0.320594	0.255194	-0.235016	0.364751	0.162578	0.528501
MAPK8IP1	0.862377	0.204003	-0.248735	0.453131	0.231458	0.549258	-0.718154	0.143473
MAPK8IP2	-0.11557	0.593397	1.33957	0.32238	0.688473	0.550116	1.01219	0.318373
MAPK8IP3	-0.731033	0.0856697	0.373955	0.359111	-0.199592	0.81637	-0.845644	0.319933
MAPK9	0.67584	0.314648	1.79102	0.006321	1.39016	0.0464938	0.107411	0.354968
MAPKAP1	0.155206	0.226836	0.260175	0.757563	0.225589	0.508027	0.365534	0.969761
MAPKAP1	0.12124	0.512654	0.102503	0.552767	0.0946312	0.3919	-0.592164	0.124483
MAPKAPK2	1.45085	0.00196003	0.785924	0.0158505	0.958052	0.00031941	1.16593	0.220964
MAPKAPK3	0.315325	0.111213	0.296769	0.576186	0.321715	0.213241	0.413682	0.403936
MAPKAPK3	-0.0897181	0.823576	0.527103	0.169047	0.132884	0.276706	0.240421	0.845645
MAPKAPK5	-0.333498	0.947236	-0.563562	0.12683	-0.399797	0.339457	-0.284443	0.976934
MAPKAPK5	-0.705942	0.107514	-0.359889	0.381036	-0.62618	0.164114	-0.312548	0.793708
MAPKBP1	-0.415549	0.586304	0.52028	0.351761	0.00176198	0.723013	-0.506568	0.16383
MARCKS	-0.266951	0.103095	-0.181929	0.797906	-0.296859	0.41802	0.212357	0.228322
MARK1	0.193419	0.706063	1.2442	0.119041	0.463665	0.304287	0.938249	0.0954556
MARK2	0.46792	0.50935	0.448669	0.461677	0.495648	0.262751	0.068412	0.548869
MARK2	0.767564	0.831585	0.162517	0.660458	0.175111	0.982138	0.683494	0.138875
MARK3	0.810747	0.368042	-0.0508752	0.840802	0.425344	0.389769	0.690377	0.114421
MARK4	-0.0400012	0.879985	0.174248	0.398724	-0.0550436	0.604582	-0.0812282	0.653352
MASP2	1.02581	0.200366	0.776229	0.378946	0.90044	0.275571	0.429016	0.0665073
MAST1	0.633597	0.793708	0.239166	0.472684	0.542661	0.709561	0.1012	0.934966
MAST2	0.142705	0.645954	0.25719	0.826777	0.212792	0.929776	0.845048	0.146664
MAST3	0.747656	0.0654669	-0.168715	0.991899	0.189272	0.401334	0.307993	0.810599
MAST4	-0.461048	0.249318	-0.150346	0.365195	-0.276693	0.218009	-0.07573	0.254102
MASTL	0.13966	0.927816	0.318569	0.901428	0.319896	0.664144	-0.614328	0.433503
MASTL	0.0274731	0.324014	0.521343	0.375479	0.321784	0.890003	-0.369966	0.860763
MAT1A	-0.12466	0.726215	0.294671	0.715953	0.14197	0.759949	-0.254205	0.157318
MAT2A	-0.0360626	0.610398	-0.343686	0.0615646	-0.119004	0.223343	-0.264642	0.0542369
MATK	-0.275622	0.980009	-0.641299	0.0229056	-0.508416	0.219938	0.207752	0.646416
MATK	0.764657	0.832588	0.536269	0.102011	0.695944	0.428448	0.391131	0.0362673
MB	0.289458	0.195023	0.0547301	0.752118	0.170235	0.488631	-0.108711	0.851091
MB	-0.023033	0.671059	0.561712	0.200567	0.433168	0.304659	0.526765	0.449493
MB	-0.395828	0.21855	0.0805083	0.94219	-0.165059	0.34272	0.102329	0.359894
MBL2	1.12558	0.105424	-0.151883	0.301802	0.327493	0.322816	-0.317343	0.272749
MC2R	-0.556445	0.855717	0.434869	0.245168	0.198191	0.213648	0.328094	0.76661
MCCC1	0.425772	0.58101	0.558308	0.0450501	0.425852	0.221879	0.220801	0.30425
MCCC2	0.228524	0.696537	-0.171076	0.560521	-0.00280294	0.846473	0.21346	0.69274
MCFD2	0.159893	0.416377	-0.14381	0.43539	0.00804128	0.901457	0.0153223	0.958667
MCFD2	-0.622323	0.0300471	0.407191	0.59074	-0.107566	0.680441	-0.366239	0.120049
MCFD2	-0.404498	0.872894	0.156679	0.632576	-0.0323499	0.582329	0.730838	0.401769
MCFD2	0.349372	0.842492	-0.0787992	0.652044	0.0833879	0.69256	-0.66017	0.0154399
MCFD2	-0.160211	0.635466	0.0135846	0.728421	-0.0834681	0.859843	0.217181	0.362624
ME2	0.431386	0.198566	0.562741	0.288775	0.414347	0.124672	0.288462	0.834594
ME3	-0.05071	0.757401	0.186266	0.323793	0.0677781	0.682331	-0.179635	0.266917
ME3	-1.02485	0.445313	-0.351355	0.746294	-0.688104	0.80715	-0.0423348	0.992482
ME3	0.00924022	0.818677	0.408833	0.488742	0.291432	0.449916	-0.129252	0.991407
ME3	-0.102679	0.677018	0.13804	0.204773	-0.0139562	0.413222	0.0814473	0.99005
MED1	-0.33973	0.362597	-0.404823	0.0189966	-0.630922	0.094305	-0.467145	0.182468
MELK	0.218325	0.855717	0.451499	0.567023	0.394375	0.840433	0.326605	0.610849
MERTK	0.714954	0.0412277	0.916434	0.0682712	0.681272	0.01594	-0.458112	0.209548
MET	0.0263833	0.97386	-0.313034	0.153322	-0.0821064	0.592963	-0.646418	0.607699
METAP1	0.983207	0.732009	0.284609	0.26005	0.632081	0.36407	0.535991	0.956447
METAP2	0.182014	0.550899	0.436533	0.186852	0.309273	0.251298	-0.289058	0.347445
METAP2	-0.0782247	0.753105	-0.208286	0.461439	-0.143255	0.498488	-0.191953	0.508116
METAP2	0.743627	0.77594	-0.855657	0.131717	-0.251755	0.726788	-0.223414	0.264092
MGAM	-0.221809	0.845645	-0.0533448	0.87102	-0.188641	0.942054	-0.477307	0.0842744
MGAM	-0.212429	0.194116	-0.481332	0.480634	-0.457045	0.149069	-0.364066	0.869858
MGAT1	-0.127856	0.998279	-0.214612	0.243672	-0.173273	0.545777	0.177977	0.440304
MGAT1	-0.152748	0.385994	0.221614	0.280665	0.0344332	0.836503	0.135382	0.473906
MGAT1	-0.403695	0.194395	-0.205518	0.461504	-0.258323	0.155445	0.210786	0.644716
MGAT1	-0.030866	0.936162	0.223196	0.199305	0.0961649	0.591573	-0.132285	0.795536
MGAT1	-0.101795	0.98336	-0.00814501	0.93302	-0.0854303	0.92714	0.108297	0.829456
MGST1	-0.118629	0.76218	-0.519258	0.172454	0.0948729	0.406287	-0.446396	0.13759
MGST1	0.17249	0.710035	0.218035	0.416315	0.0972504	0.664742	0.283535	0.818366
MGST1	0.133864	0.734912	-0.546942	0.745874	-0.00812432	0.633609	0.537589	0.139129
MGST2	0.0924602	0.748507	-0.480527	0.292878	-0.232663	0.27444	0.0667063	0.740243
MGST3	0.776324	0.0222152	1.67751	0.965704	1.4735	0.186632	-0.129893	0.202668
MGST3	-0.777744	0.0207574	-0.482317	0.207295	-0.723198	0.0527638	0.0391437	0.702247
MINK1	-0.288645	0.285303	-0.691578	0.436308	-0.238807	0.957421	0.671739	0.0725269
MINPP1	1.37802	0.10501	0.0305624	0.502457	0.663857	0.475615	-0.403377	0.366001
MKNK1	0.361015	0.178703	0.275673	0.137032	0.343568	0.138152	0.388913	0.48734
MKNK2	-1.01888	0.228322	0.339004	0.40016	-0.373554	0.920579	0.221191	0.301235
MKNK2	0.278753	0.995675	-1.14561	0.856892	-0.28653	0.828656	0.287208	0.402267
MLKL	-0.489732	0.576581	-0.683089	0.364054	-0.385557	0.174168	-0.0803582	0.52944
MMAA	0.380073	0.52013	0.229616	0.653732	0.344195	0.585864	-0.547884	0.406111
MMAB	-0.122958	0.433503	-0.402582	0.43858	-0.328724	0.3919	-0.131386	0.827578
MMACHC	-0.51978	0.940579	-0.346835	0.97894	-0.269634	0.708534	0.37083	0.881488
MME	0.57926	0.43303	0.948014	0.142275	0.709328	0.253094	0.364907	0.893516
MME	0.172136	0.825258	0.743825	0.117861	0.398121	0.205326	0.307622	0.531049
MME	0.172932	0.916946	-0.312044	0.659691	-0.095139	0.554426	0.644141	0.130058
MME	0.372932	0.697808	-0.509147	0.0458478	-0.0681073	0.778097	-0.934191	0.0200528
MME	0.45321	0.103567	-0.375242	0.0843677	0.0389842	0.873512	0.208979	0.473906
MME	0.228808	0.472162	0.502263	0.155039	0.365536	0.220609	-0.0543358	0.860564
MMP1	1.25717	0.256787	-0.194711	0.738598	0.428651	0.536463	0.0234734	0.490568
MMP10	-0.278172	0.574335	0.26731	0.657612	0.125281	0.743206	0.624966	0.0206109
MMP11	0.153418	0.538637	-0.172881	0.795453	0.222474	0.325572	0.985662	0.592411
MMP12	0.514562	0.943145	0.278787	0.128434	0.43468	0.361357	0.198016	0.192795
MMP13	-0.174115	0.638132	0.123986	0.76245	0.114369	0.874773	0.503784	0.594286
MMP16	0.327684	0.684225	0.221837	0.692135	0.274761	0.725907	0.19006	0.4635
MMP17	-0.28466	0.633092	0.533027	0.248818	0.136914	0.700007	-0.174217	0.207688
MMP19	-0.224783	0.683281	-0.155787	0.994368	-0.190285	0.897124	0.328734	0.539486
MMP20	0.363671	0.602318	0.428121	0.825777	0.190151	0.928754	-0.125272	0.50032
MMP21	-0.223117	0.478522	-0.407908	0.566154	-0.337106	0.618114	0.649029	0.534402
MMP24	0.733535	0.133219	0.044925	0.22443	0.115812	0.0738384	-0.602834	0.671059
MMP25	1.13144	0.00112148	0.678808	0.941168	0.968718	0.0354824	1.68006	0.0380196
MMP26	-0.321978	0.595176	0.0744242	0.586743	-0.180031	0.99846	0.00162059	0.728145
MMP26	0.325062	0.262357	-0.262835	0.684161	0.188792	0.6142	0.444024	0.482649
MMP27	0.239273	0.782829	-0.719531	0.10054	-0.355167	0.283003	0.590184	0.383276
MMP28	0.0443094	0.76218	0.232835	0.495937	-0.105302	0.785547	0.0791368	0.256787
MMP3	-0.176332	0.477327	0.20613	0.613518	0.170005	0.787526	-0.0314136	0.964639
MMP7	0.14911	0.0964816	0.296961	0.114698	-0.206737	0.211354	0.233439	0.811595
MMP8	0.232215	0.743642	0.210916	0.408114	0.386552	0.499	-0.471117	0.209082
MOCOS	0.366966	0.480119	0.544046	0.0446394	0.441483	0.0761522	0.829857	0.399608
MOK	-0.323987	0.292902	0.563748	0.206602	0.0319917	0.949223	-0.207328	0.338077
MOS	-0.415925	0.222422	-0.373108	0.312748	-0.488358	0.45207	-0.258953	0.465854
MPRIP	-0.590412	0.3332	0.192254	0.932574	-0.230204	0.658728	-0.627672	0.0832592
MR1	0.163985	0.98821	0.104064	0.537418	0.140527	0.790497	0.197201	0.924243
MS4A1	0.230862	0.191482	-0.11104	0.332844	0.146309	0.750172	-0.391237	0.462716
MS4A1	0.0966731	0.929858	0.193799	0.47665	0.0844066	0.55528	0.50115	0.280121
MS4A2	0.267679	0.179118	-0.494392	0.0940664	-0.410247	0.109647	-0.657247	0.204003
MSRA	-0.750853	0.278978	0.701409	0.142889	-0.165651	0.93796	-0.235238	0.253033
MST1R	0.294845	0.211891	0.179351	0.341893	0.383045	0.17165	-0.785247	0.0557824
MST4	0.254227	0.824576	-0.0193077	0.945254	0.0579616	0.928754	0.398068	0.972835
MTAP	0.826076	0.0384989	0.312193	0.301802	0.716107	0.0765792	0.0280115	0.830583
MTFMT	-0.240979	0.251552	1.0655	0.420163	0.264522	0.735974	-0.174084	0.647859
MTHFD2	0.748001	0.119827	-0.264315	0.908546	0.18462	0.260565	-0.143508	0.613554
MTM1	-0.333807	0.655207	0.138762	0.650032	-0.225231	0.971777	-0.150494	0.324014
MTMR1	-0.660635	0.408386	-0.153983	0.399403	-0.271132	0.41285	0.407443	0.282483
MTMR1	-0.102412	0.470583	-0.226553	0.792955	0.0825188	0.692398	-0.236282	0.299736
MTMR10	-0.0904134	0.952353	-0.238798	0.53235	0.0313148	0.629034	-0.454397	0.0962242
MTMR11	-0.245225	0.849671	0.479805	0.584095	0.320275	0.983064	0.287744	0.797674
MTMR11	0.149318	0.917611	-0.151575	0.551051	0.121985	0.565677	-0.286718	0.707495
MTMR12	-0.273914	0.521798	-0.579249	0.668617	-0.295299	0.621745	-0.139204	0.300035
MTMR14	-0.179439	0.943145	0.147715	0.192221	-0.148485	0.501454	-0.148193	0.470583
MTMR2	-0.323623	0.405385	-0.0428131	0.529825	-0.207884	0.315939	0.140568	0.840618
MTMR3	2.1427	0.13725	0.540758	0.168805	0.371207	0.0650807	0.817882	0.354525
MTMR4	-0.770669	0.827578	0.348161	0.0665406	-0.0362788	0.549258	-0.103121	0.889116
MTMR6	-0.234717	0.982059	-0.447788	0.26005	-0.349723	0.469271	0.119011	0.0504154
MTMR7	0.939131	0.619432	-1.16911	0.0816715	-0.106444	0.475615	-0.668489	0.107227
MTMR8	0.368166	0.308503	-0.477866	0.193317	0.177291	0.749196	-0.268177	0.780856
MTMR9	0.486294	0.775928	-0.456156	0.163547	0.20301	0.423215	-0.356702	0.206993
MTNR1A	1.48761	0.245641	0.446465	0.906511	1.10949	0.498184	-0.498242	0.168935
MTNR1B	0.217851	0.112954	-0.206359	0.700676	0.229582	0.647415	0.687005	0.750943
MTOR	0.819529	0.0701074	-0.197673	0.323322	0.378388	0.713395	0.257371	0.723324
MTR	-0.246253	0.848664	0.199462	0.182981	-0.135578	0.415805	-0.233113	0.111791
MTRR	0.236526	0.843633	-0.318774	0.582333	-0.0950318	0.581447	-0.247859	0.436527
MTTP	-0.124242	0.918088	0.0192839	0.863687	-0.14138	0.985638	-0.135676	0.762062
MTTP	-0.126923	0.682338	-0.0911751	0.739083	0.0789549	0.791488	-0.431347	0.44414
MUC2	0.53418	0.0782213	0.259794	0.731345	0.288219	0.222366	0.0694605	0.917611
MURC	0.74258	0.061796	-0.368541	0.701627	0.279273	0.283003	0.119092	0.462716
MUSK	0.0686209	0.573986	0.477222	0.291115	0.263077	0.233783	0.307483	0.811595
MUT	-0.297729	0.37688	0.0835722	0.974622	-0.10702	0.498778	-0.0600442	0.897016
MVK	1.02655	0.00429983	0.316771	0.430656	0.864497	0.0339369	0.132317	0.928837
MYH14	-0.25337	0.859753	0.319951	0.744903	-0.0425266	0.592963	0.378587	0.897244
MYH14	0.454307	0.595176	-0.144884	0.659298	0.215628	0.451297	0.328234	0.18801
MYH14	0.999674	0.0131181	-0.0540008	0.717831	0.470104	0.139154	0.481396	0.239766
MYH7	-0.240135	0.880999	0.203712	0.460897	0.134358	0.845466	0.128693	0.431996
MYL12A	0.438844	0.0651542	-0.0656128	0.943987	0.202873	0.18625	0.18861	0.424143
MYL12A	0.376424	0.387638	0.0318992	0.951371	0.147637	0.537994	-0.205534	0.395699
MYL12A	0.542491	0.963527	0.178288	0.750443	0.440767	0.931676	0.285145	0.742604
MYL12A	0.468595	0.387496	0.172577	0.314597	0.382481	0.289397	-0.141869	0.327176
MYL6B	0.0764765	0.962715	0.571397	0.280935	0.416383	0.550574	0.370329	0.581215
MYL6B	0.444553	0.277927	0.147717	0.37917	0.332601	0.227127	0.0586602	0.983417
MYL6B	0.26399	0.25476	0.480315	0.0583596	0.372152	0.0776474	-0.315515	0.233722
MYL6B	-0.170493	0.429788	0.29254	0.313566	0.0610238	0.651035	0.198676	0.419738
MYLK	-0.391375	0.142072	-0.123282	0.556207	-0.151064	0.561334	-0.469762	0.266064
MYLK	-0.166488	0.944168	-0.885629	0.180462	-0.562949	0.346002	-0.830023	0.163442
MYLK2	-0.433471	0.89005	1.47735	0.8148	-0.319075	0.65089	-0.841537	0.171892
MYLK3	0.184381	0.621246	-0.220071	0.875064	-0.0814262	0.717237	0.227274	0.222909
MYLK4	1.0536	0.0822159	-0.999159	0.0893732	0.0322988	0.829384	0.608684	0.109067
MYO1D	-0.20829	0.812592	0.528918	0.217649	0.180807	0.604582	-0.250004	0.737818
MYO3A	-0.0292206	0.806616	0.517308	0.0984312	-0.00339785	0.271065	-0.0644016	0.750455
MYO3B	0.101459	0.462716	-0.64936	0.97389	-0.214666	0.920579	-0.887495	0.533135
NADK	0.470195	0.221926	0.286573	0.282313	0.378384	0.208526	0.1229	0.710088
NADK	0.0370007	0.658612	-0.59529	0.932574	-0.337169	0.848804	0.618641	0.0959141
NADK	0.707288	0.353911	0.388946	0.546719	0.304741	0.598653	-0.455622	0.119124
NADK	-0.0601465	0.610294	0.0998422	0.912055	0.0198479	0.727262	-0.273114	0.12301
NADSYN1	-0.891027	0.103912	-0.699035	0.104318	-0.724578	0.0750933	-0.868798	0.42824
NAGA	0.262843	0.73588	0.487047	0.267177	0.209995	0.588522	0.15949	0.522634
NAGK	0.38365	0.640428	0.391876	0.466377	0.457264	0.430702	-0.163874	0.375611
NAGLU	-0.592695	0.176225	-0.305628	0.196411	-0.544072	0.109362	-0.258171	0.67763
NAGPA	-0.198964	0.068142	-0.0402284	0.789	-0.203098	0.291157	-0.131787	0.382575
NAGS	0.443097	0.223886	0.0881355	0.836789	0.189684	0.486829	-0.375802	0.271627
NAPB	0.839592	0.257326	-0.404984	0.989247	0.36711	0.334924	-0.439471	0.729593
NARS	-0.511839	0.44414	-0.26308	0.777752	0.0106106	0.794983	0.326145	0.249317
NARS2	0.21131	0.925774	0.0563723	0.387347	0.161545	0.683874	-0.247295	0.853701
NCAN	-0.122374	0.641348	-0.663724	0.545919	-0.183606	0.350631	0.722819	0.156565
NCOA5	0.27002	0.697012	-0.455351	0.606326	-0.0246057	0.901198	0.0199345	0.331637
NDST1	0.813435	0.230813	0.832973	0.00438941	0.790294	0.0150626	-0.0950613	0.664514
NDUFA1	-0.696853	0.841623	0.183097	0.43593	-0.116595	0.98409	-0.26786	0.687059
NDUFA10	0.382224	0.524307	0.830403	0.349773	0.640232	0.435988	0.139696	0.107795
NDUFA11	0.152272	0.398889	-0.269662	0.269954	0.146189	0.299468	-0.0863547	0.695587
NDUFA12	0.191006	0.674811	0.25591	0.546772	0.294663	0.437506	-0.354386	0.798666
NDUFA2	0.212837	0.834594	0.210473	0.0231376	-0.0984311	0.110219	0.405885	0.468215
NDUFA4L2	-0.156292	0.991285	0.0823322	0.500822	0.0987412	0.783569	0.0892706	0.884041
NDUFA4L2	-0.400188	0.707018	0.208636	0.694029	-0.0940067	0.772717	-0.138236	0.99026
NDUFA5	-0.34219	0.966688	0.129142	0.679866	-0.129763	0.933867	-0.383206	0.605903
NDUFA6	0.12584	0.856726	0.0113877	0.777168	0.0104832	0.738492	-0.949112	0.0287835
NDUFA7	0.34216	0.377692	0.134576	0.828777	0.323955	0.501454	-0.29957	0.996412
NDUFA8	-0.0816405	0.362597	-0.68995	0.536572	-0.407911	0.292335	-0.430805	0.896228
NDUFA9	0.675506	0.244889	0.812078	0.0710463	0.890015	0.115958	-0.0671331	0.697296
NDUFAB1	0.415768	0.595176	-0.439401	0.503275	-0.178333	0.948199	-0.278686	0.166767
NDUFB1	-0.555027	0.757288	0.3568	0.176527	0.182006	0.950247	0.275253	0.947236
NDUFB1	0.0755458	0.884041	-0.530153	0.87102	-0.430043	0.896107	-0.129768	0.533557
NDUFB10	0.361304	0.314957	0.0853111	0.848839	0.271498	0.53986	0.419586	0.863793
NDUFB3	-0.0949339	0.777645	0.267708	0.68005	-0.0389843	0.989414	0.961901	0.0569979
NDUFB3	0.606584	0.044664	1.19825	0.939092	0.902419	0.272706	0.51955	0.678681
NDUFB3	0.610759	0.0572456	0.362633	0.358814	0.486783	0.041665	0.4577	0.36174
NDUFB3	0.349101	0.132659	0.0638814	0.788852	0.282971	0.380625	-0.252005	0.234964
NDUFB4	1.00554	0.389617	0.806076	0.329014	0.812427	0.234289	-0.441445	0.171749
NDUFB5	0.205112	0.637673	0.976289	0.545066	0.705394	0.930799	0.666878	0.64411
NDUFB6	0.3415	0.802639	0.499878	0.551909	0.555928	0.918536	-0.721294	0.208617
NDUFB7	0.232371	0.972835	0.0160107	0.545919	0.209976	0.630862	0.252913	0.999487
NDUFB9	-0.0676518	0.650574	-0.348202	0.484636	-0.273775	0.924665	-0.280484	0.20363
NDUFC1	0.225993	0.468212	0.257839	0.375807	0.265916	0.309015	-0.0765729	0.453806
NDUFC1	1.23826	0.0154689	-0.199816	0.778574	0.122855	0.827304	-0.417411	0.210976
NDUFC1	0.429745	0.24933	0.10707	0.655031	0.268407	0.284846	-0.179331	0.526616
NDUFC1	-0.314225	0.940433	-0.31918	0.382714	-0.278817	0.743259	0.72778	0.222725
NDUFC1	0.805733	0.132887	0.401692	0.520202	0.645941	0.198937	1.17586	0.0944384
NDUFC2	0.0204608	0.719476	-0.175368	0.655122	-0.131927	0.632693	0.697342	0.150092
NDUFS1	0.240268	0.341327	0.131742	0.18638	0.145343	0.143355	-0.118923	0.443375
NDUFS1	0.625772	0.224867	0.319648	0.756587	0.497228	0.540711	0.396115	0.890131
NDUFS2	-0.319067	0.982059	-0.769029	0.31398	-0.393453	0.563938	-0.429493	0.923733
NDUFS2	0.707965	0.859753	0.421846	0.444674	0.575217	0.835407	-0.0341899	0.596067
NDUFS3	0.649386	0.232316	0.920226	0.551051	0.731213	0.300068	-0.411127	0.314957
NDUFS4	-0.212733	0.22048	-0.0673923	0.844818	0.051632	0.342066	-0.517686	0.157318
NDUFS5	0.250172	0.57925	0.596441	0.105142	0.553215	0.219938	0.308565	0.656652
NDUFS6	0.219691	0.236869	-0.00196088	0.893303	0.161455	0.350631	-0.0595918	0.527661
NDUFS8	0.815793	0.432749	0.627308	0.753661	0.629818	0.852522	0.366582	0.614908
NDUFV1	0.194298	0.476133	0.617523	0.073686	0.31124	0.289397	-0.174323	0.952353
NDUFV2	0.470572	0.816582	-0.17404	0.450045	0.290111	0.736551	0.56163	0.188873
NDUFV3	0.0936503	0.187579	0.173232	0.613518	0.156025	0.288227	0.291278	0.969761
NEDD8-MDP1	0.124734	0.844639	0.549039	0.0685631	0.440048	0.308546	-0.0101082	0.67575
NEK1	0.511848	0.322127	-0.0833066	0.00752008	0.131089	0.0216881	-0.234866	0.291724
NEK10	-0.167125	0.628524	0.252756	0.685518	-0.0991429	0.403385	-0.898815	0.109493
NEK11	-0.148338	0.394593	-0.20673	0.727487	-0.162319	0.429199	-0.199425	0.563527
NEK11	-0.781429	0.0600254	0.123958	0.67517	-0.598631	0.163336	0.340502	0.966688
NEK11	0.464756	0.0344976	0.384518	0.351771	0.366037	0.0583358	0.173797	0.885513
NEK2	0.474144	0.327812	0.70648	0.147673	0.592948	0.131505	-0.103116	0.256063
NEK3	0.739867	0.0840436	-0.165069	0.162773	0.510784	0.0569884	-0.143152	0.688951
NEK3	0.184983	0.179952	-1.05796	0.39159	-0.145744	0.793471	0.165285	0.2063
NEK4	0.695437	0.536094	-0.0428545	0.615774	0.391946	0.563938	-0.219449	0.105562
NEK5	0.211916	0.250375	0.472922	0.070836	0.422598	0.0699774	-0.131339	0.28098
NEK6	0.111954	0.364778	-0.321923	0.677068	-0.149588	0.400907	0.00183267	0.872838
NEK6	0.788228	0.485458	1.34636	0.0795948	0.930342	0.138212	0.919853	0.071174
NEK6	0.40471	0.130038	0.0883887	0.876048	0.289164	0.28402	-0.469537	0.218377
NEK6	-0.152831	0.437863	0.0838342	0.746856	-0.0489118	0.826306	0.192318	0.809081
NEK6	-0.176262	0.308834	-0.41479	0.0357283	-0.295526	0.0596651	0.0808851	0.716769
NEK7	-0.204376	0.388909	-0.165388	0.910581	0.0620561	0.400495	0.247008	0.311566
NEK8	0.704413	0.853701	-0.535591	0.165065	-0.125071	0.258066	-2.0875	0.42525
NEK9	0.457925	0.728145	-0.143762	0.587626	0.0924447	0.733643	-0.283071	0.56266
NEU1	0.325055	0.217959	0.380698	0.129992	0.313556	0.0952549	0.15595	0.782178
NEU2	0.663637	0.10501	0.954519	0.297615	0.556741	0.0657153	0.914266	0.0405936
NFE2L1	-1.094	0.694638	-0.294549	0.576186	-0.482313	0.789506	-0.219689	0.287627
NFS1	0.883043	0.00625984	0.320886	0.784064	0.45325	0.135437	0.421867	0.177461
NGB	-0.11999	0.73588	-0.203767	0.646341	0.00254872	0.996407	-0.419261	0.26717
NGF	0.144055	0.741899	1.05595	0.271629	0.042144	0.758587	0.440349	0.417827
NHP2L1	-0.722779	0.272749	-0.503474	0.0968726	-0.573907	0.114291	0.177179	0.0754357
NHP2L1	0.475268	0.113832	0.369434	0.953431	0.349799	0.356639	-0.398758	0.331637
NHP2L1	0.28262	0.85791	0.34485	0.744513	0.313735	0.743931	0.78195	0.112342
NID1	0.887903	0.272749	-0.666725	0.468504	-0.256382	0.990798	0.688159	0.82727
NIM1	0.372876	0.830583	0.535497	0.26442	0.320395	0.322187	-0.179612	0.621246
NIM1	0.304201	0.552301	0.0605105	0.0726575	0.242224	0.0802879	0.257657	0.543741
NISCH	-0.00105321	0.634007	0.168934	0.906511	0.374708	0.716276	-0.290011	0.866825
NISCH	0.622039	0.16383	-3.7e-05	0.529825	0.262535	0.181534	0.0903428	0.737818
NLK	-0.404918	0.247212	0.558437	0.110768	0.132071	0.917515	0.479447	0.284146
NME1	0.701575	0.0823292	-0.526263	0.307851	-0.000101249	0.570037	0.402851	0.0962242
NME2	1.34633	0.00914367	0.575974	0.715953	0.817189	0.123414	0.10933	0.534402
NME3	0.235427	0.491377	-0.814539	0.399442	-0.103847	0.981012	-0.494306	0.18636
NME4	-0.180638	0.958495	0.369504	0.27852	0.493917	0.319598	0.00837121	0.642996
NME5	-0.071283	0.876945	0.23423	0.135681	0.136251	0.44284	0.120228	0.26441
NME6	1.10922	0.277838	0.150411	0.711645	0.622969	0.806394	0.42559	0.874919
NME6	0.469796	0.383276	-0.0121444	0.619843	0.28663	0.9687	-0.753004	0.0392275
NME7	-0.398861	0.394696	-0.725384	0.148622	-0.490406	0.293296	-0.216623	0.915809
NMNAT1	0.66758	0.0389833	0.552938	0.356092	0.478789	0.420984	0.465971	0.194116
NMNAT3	0.395484	0.622154	-0.098958	0.488656	0.253075	0.975881	0.0769412	0.438043
NMRAL1	0.153878	0.50951	0.00115349	0.862697	0.0775159	0.60303	-0.0230885	0.895047
NMRAL1	0.2024	0.446845	-0.166538	0.497104	0.0179313	0.845321	0.191367	0.496597
NMRAL1	0.835876	0.0383786	-0.334725	0.763429	0.482943	0.11637	0.63048	0.276418
NMRAL1	0.272982	0.754357	-0.208524	0.30846	0.142335	0.715315	-0.688786	0.126704
NMT1	0.482519	0.045627	0.104145	0.749764	0.380535	0.22728	0.416383	0.280693
NMT1	0.145735	0.168548	0.0812827	0.694029	0.0701472	0.20948	-0.761883	0.0703064
NMT2	0.796116	0.854205	-0.203267	0.00939971	0.0713	0.063299	0.125237	0.210951
NNMT	-0.0874276	0.863793	2.15187	0.868999	1.28708	0.770749	1.10503	0.00290742
NNMT	1.11369	0.155067	0.457099	0.648647	0.498578	0.187492	0.136512	0.488952
NNT	-0.0801169	0.547337	-0.432774	0.368363	-0.0424256	0.255788	-0.390176	0.699303
NNT	0.857403	0.569617	0.223008	0.337996	0.469452	0.543268	0.521875	0.332918
NOXO1	0.0838369	0.624881	0.306762	0.36316	0.105519	0.241449	0.239002	0.553161
NOXO1	1.31179	0.0884826	1.07152	0.0923578	1.19165	0.0877268	0.222436	0.500292
NOXO1	-0.303561	0.144902	0.0649471	0.899963	-0.112577	0.303519	0.542864	0.870319
NPC1L1	-0.16847	0.434636	-0.566963	0.117529	-0.545628	0.29057	-0.287583	0.710843
NPPB	0.19391	0.434258	0.112579	0.409571	0.118053	0.280129	-0.561091	0.271067
NPR1	0.279154	0.123541	0.690674	0.0428959	0.63294	0.0532375	-0.402496	0.391745
NPR2	-0.282051	0.227826	-0.313061	0.924841	-0.297556	0.504735	-0.337568	0.26995
NPR3	0.498777	0.702547	-0.233552	0.55247	0.0952615	0.780514	0.205286	0.463654
NPR3	-0.394761	0.186937	-0.597735	0.465934	-0.400504	0.155431	-0.0261574	0.930655
NPR3	-0.258478	0.445983	-0.274294	0.195932	-0.266386	0.23204	0.421093	0.170746
NPSR1	1.06422	0.420416	1.10285	0.00469995	1.04399	0.0369709	-0.14341	0.741899
NPY2R	-0.167671	0.792717	-0.194606	0.646341	-0.228013	0.730739	-0.0882616	0.599635
NQO1	0.303395	0.889623	-0.0605723	0.581453	0.394727	0.951272	-0.428849	0.221935
NQO2	0.311814	0.702784	-0.388555	0.424829	-0.291057	0.197563	0.411024	0.197729
NR1H2	0.66697	0.294083	0.269392	0.851354	0.0957371	0.148707	-0.416366	0.414145
NR1H2	-0.00600763	0.752406	0.324416	0.475061	0.0097023	0.766816	0.249815	0.899278
NR1H3	-0.476811	0.165784	-0.506042	0.914652	-0.434437	0.55528	-0.104663	0.250111
NR1H4	0.0352778	0.95204	-0.114315	0.588105	-0.0817378	0.747402	0.0254847	0.938982
NR1H4	0.238297	0.800005	-0.0579971	0.673438	0.139733	0.989081	0.158594	0.40386
NR1H4	0.0113187	0.949137	-0.142357	0.795316	-0.0678483	0.851633	0.234168	0.325914
NR1I2	0.269555	0.543741	-0.198612	0.388053	-0.0120581	0.785547	-0.228609	0.24226
NR1I3	0.0770522	0.225503	0.696475	0.00420104	0.538884	0.0431017	0.207978	0.348855
NR1I3	-0.564682	0.656153	-0.097383	0.829538	-0.331033	0.991532	0.407729	0.218815
NR1I3	-0.19679	0.633393	-0.553263	0.029265	-0.403359	0.0960367	-0.228021	0.319516
NR3C2	-0.0199355	0.451056	-0.335609	0.635319	-0.107772	0.382016	0.0628495	0.382575
NR3C2	0.261155	0.285303	-0.336546	0.922802	-0.0872043	0.797441	-0.063273	0.117701
NRBP1	-0.644837	0.69274	-0.18226	0.169446	-0.404475	0.23785	-0.163442	0.660785
NRBP1	0.106714	0.924753	0.486231	0.78505	0.104098	0.642799	0.230359	0.722362
NRBP2	0.561676	0.438803	0.249195	0.0480153	0.287973	0.0937996	0.823323	0.209082
NRGN	0.219815	0.717554	-0.015146	0.624378	0.109017	0.916494	-0.327205	0.584537
NRIP1	-0.253399	0.0621552	-0.235964	0.171849	-0.243886	0.042936	0.104289	0.498688
NRK	0.80614	0.0453077	0.970157	0.1862	0.832453	0.0614166	0.409966	0.615092
NSDHL	0.591182	0.424504	-0.0959266	0.767347	0.13709	0.592963	0.798663	0.0198551
NSF	-0.48228	0.974885	-0.117304	0.790976	-0.271574	0.950247	-0.301816	0.525144
NT5C	0.976947	0.240454	-0.0695406	0.88215	0.432075	0.626297	0.00229709	0.577493
NT5C2	1.27271	0.00376693	0.676461	0.013315	0.874223	0.000794829	0.507481	0.147022
NT5C2	-0.0933954	0.42079	-0.17449	0.985419	-0.164963	0.646986	0.376276	0.22721
NT5M	0.237431	0.452601	-0.814655	0.485438	0.0318839	0.673511	-0.726343	0.913659
NTRK1	-0.210165	0.877958	-0.0606788	0.792955	-0.210898	0.99846	-0.494702	0.983084
NTRK2	-0.312222	0.634923	-0.118471	0.139765	-0.192655	0.24929	0.638706	0.262764
NTRK2	0.100123	0.825576	-0.2855	0.544213	-0.197471	0.691449	-0.0478065	0.732009
NTRK3	-0.175679	0.911495	0.252729	0.744417	0.132786	0.686711	-1.0897	0.330997
NTRK3	0.878064	0.171347	0.538756	0.0575724	0.593988	0.0367385	1.02922	0.0125104
NTSR2	-0.858789	0.0152354	0.169989	0.9279	-0.610677	0.097383	-0.581065	0.403936
NUAK1	-0.606687	0.609386	0.0118154	0.582123	-0.147324	0.885098	-0.752748	0.0431644
NUAK2	-0.397251	0.114568	-0.140414	0.450045	-0.352125	0.0763655	-0.225359	0.918631
NUCKS1	0.157961	0.82858	0.480927	0.334127	0.227275	0.761909	0.385858	0.170343
NUDT9	-0.231171	0.661558	0.778508	0.0603426	0.52506	0.199986	-0.239135	0.337961
OAS1	0.584216	0.163621	0.0516792	0.817678	0.317948	0.244601	0.350058	0.301364
OAS1	0.285713	0.072119	-0.126718	0.741991	0.15162	0.287061	-0.0694944	0.650574
OAT	0.668741	0.98821	0.224496	0.844818	0.239831	0.933867	0.243781	0.0838134
OAZ2	0.310803	0.583654	0.0574943	0.346444	-0.0622732	0.236993	-0.333148	0.308113
OAZ3	-0.62402	0.140681	0.283012	0.512322	-0.261971	0.9687	0.0523455	0.111501
OBSCN	-0.0743643	0.645954	-0.275738	0.138735	-0.147934	0.221393	0.72356	0.00292576
OBSCN	-0.0164934	0.745114	0.0417145	0.728546	0.0126105	0.948287	0.17694	0.387286
OBSCN	0.268542	0.183957	-0.166342	0.449411	0.172282	0.771016	0.310651	0.514086
OBSCN	0.0751606	0.930286	0.29004	0.294791	0.182536	0.469367	-0.0494557	0.819783
OBSCN	-0.197988	0.307716	0.193111	0.343607	-0.0024386	0.985887	0.112738	0.654452
OBSCN	0.164702	0.591196	0.0567499	0.527539	0.110726	0.472657	-0.262091	0.185532
ODC1	1.81156	0.310952	1.68557	0.13434	1.78219	0.158723	0.32045	0.325139
ODC1	0.397478	0.51514	0.380878	0.639902	0.197576	0.52382	-0.63873	0.12044
OGDH	-0.421476	0.173367	-0.659238	0.100275	-0.636098	0.0798442	-0.163033	0.529763
OGFOD1	0.563656	0.136233	0.177251	0.227876	0.451454	0.12883	-0.449884	0.808109
OGFOD2	-0.0629568	0.952353	0.572454	0.130706	0.475645	0.407743	0.303078	0.908439
OPLAH	-0.834955	0.389617	-1.19323	0.0712375	-1.21652	0.204388	-0.350637	0.801645
OPRD1	0.69827	0.0576175	0.182219	0.244109	0.424004	0.607278	0.276679	0.368042
OPRK1	0.306467	0.762804	-0.176397	0.527414	-0.0354367	0.703648	0.260116	0.366133
OPRK1	-0.0152747	0.720091	0.143011	0.209558	-0.0844653	0.623939	0.0919677	0.921188
OPRK1	-0.247942	0.537104	0.237521	0.232431	-0.00521065	0.918285	0.371917	0.41368
OPRL1	0.200308	0.950306	0.166315	0.668617	0.224229	0.776658	1.66198	0.0433137
OPRL1	1.1202	0.0124652	0.714629	0.0933125	1.17252	0.0376757	-0.394522	0.90233
OPRM1	0.0618006	0.720291	-0.0419385	0.937173	0.00993104	0.905193	0.255881	0.195098
OPRM1	0.129166	0.793719	-0.0919523	0.623717	0.018607	0.895857	-0.230408	0.292338
OPRM1	0.31542	0.470547	0.185072	0.544347	0.250246	0.476202	-0.572228	0.431745
OTC	0.139481	0.497058	-0.559087	0.184675	-0.141963	0.6539	-0.305778	0.748507
OXCT1	0.233252	0.0543792	0.813197	0.109022	0.594451	0.0471324	-0.258626	0.944957
OXCT2	0.328458	0.553161	0.945641	0.0453417	0.893409	0.102749	0.0757057	0.741899
OXSR1	0.125028	0.657994	-0.459983	0.899396	0.0933812	0.779618	-0.142386	0.178703
OXT	0.566449	0.343941	0.209032	0.500822	0.386512	0.383419	-0.690412	0.488952
OXTR	-0.148707	0.921692	0.513425	0.491223	0.0929672	0.486798	-0.300327	0.439002
P2RY12	-0.40182	0.204003	-0.631016	0.255194	-0.405186	0.128506	0.373419	0.573111
P2RY2	-0.244121	0.43577	-0.0513866	0.92994	-0.0483383	0.574413	0.574224	0.244597
P4HA1	0.0222748	0.368726	0.600912	0.102146	0.23903	0.0670476	0.230936	0.833591
P4HA2	0.147542	0.923056	-0.0558104	0.793049	0.0458658	0.765436	0.0598671	0.668112
P4HA2	0.127832	0.744614	0.194855	0.87001	0.0530208	0.85757	-0.0258214	0.531026
P4HA2	0.119758	0.61252	-0.0114149	0.612113	0.0541716	0.895857	0.421576	0.07227
P4HA2	-0.289793	0.518277	0.151813	0.463393	0.104691	0.789318	0.02253	0.806251
P4HB	0.167344	0.955423	-0.696213	0.808827	-0.0966974	0.778631	0.995011	0.640428
P4HTM	0.201117	0.669187	0.135723	0.141147	0.364082	0.256768	-0.755182	0.00844798
PACSIN1	-0.403233	0.330997	-0.0693199	0.663485	-0.211847	0.401938	0.0205022	0.710843
PACSIN1	0.34134	0.76218	-0.221998	0.469525	0.261422	0.805398	0.382613	0.536941
PACSIN2	-0.357143	0.628524	0.162653	0.863951	-0.159668	0.818369	0.29826	0.269392
PACSIN2	-0.216949	0.274665	0.165421	0.607219	0.0289616	0.779801	-0.179306	0.909353
PACSIN2	-0.334022	0.482281	-0.573555	0.0185733	-0.506005	0.0854072	-0.331441	0.191787
PACSIN3	1.08558	0.0572802	0.840748	0.0103153	0.89233	0.00496792	1.91384	0.0325486
PACSIN3	-0.142874	0.533557	-0.17071	0.203163	-0.194806	0.285898	0.90708	0.435013
PADI1	0.0506724	0.51431	-0.688127	0.00346484	-0.372398	0.0537147	0.432392	0.878971
PADI2	0.131788	0.4635	-0.239229	0.768327	-0.0600255	0.561334	-0.369637	0.393168
PADI3	0.17757	0.857735	-0.00314393	0.910581	0.0247416	0.853531	-0.369431	0.409022
PADI4	0.307865	0.608598	-0.440043	0.325212	0.101797	0.55528	1.30671	0.166964
PADI6	0.158762	0.747533	0.415343	0.326476	0.211276	0.782581	-0.208732	0.567874
PAEP	-0.044981	0.923733	0.0232024	0.600063	-0.23452	0.665078	0.561844	0.420046
PAH	-0.136461	0.234838	0.694171	0.54081	0.406159	0.413597	-0.440791	0.111213
PAICS	0.41535	0.219513	0.136343	0.453131	0.204905	0.219938	0.96044	0.0998769
PAICS	1.07495	0.827578	0.161845	0.88215	0.36279	0.773702	-0.147858	0.876945
PAK1	-0.102598	0.51597	0.257916	0.204076	0.0720538	0.576168	-0.0419956	0.569617
PAK2	-0.0704872	0.713717	0.0835837	0.843814	0.129762	0.913432	-0.697757	0.0325486
PAK3	-0.0237429	0.960752	0.478791	0.0974144	0.275404	0.414174	0.145549	0.614939
PAK3	0.179136	0.789747	0.735625	0.14219	0.350891	0.234289	0.245059	0.311566
PAK3	0.0790661	0.874919	0.636764	0.746846	0.209055	0.668821	0.690789	0.561793
PAK4	-0.184746	0.379083	0.176364	0.494314	0.177071	0.174899	-0.380836	0.134218
PAK4	0.162691	0.450284	0.203064	0.775201	0.156448	0.595635	-0.667728	0.129604
PAK4	0.0897939	0.695164	-0.178266	0.62757	-0.163632	0.647601	-0.138055	0.399767
PAK6	-0.00312279	0.944059	-0.194606	0.457086	-0.0841535	0.717195	0.304737	0.217922
PAK6	0.0840169	0.741699	0.18635	0.322066	0.15892	0.482005	-0.54611	0.282416
PAK6	0.30692	0.464896	-0.166597	0.978137	0.140734	0.601735	-0.0427126	0.601584
PAK6	-0.35645	0.0694235	-0.0263449	0.590825	-0.143902	0.212682	0.0400071	0.91152
PAK7	-0.318034	0.640428	-0.240842	0.493503	-0.235507	0.545831	0.347119	0.998462
PAM	0.214749	0.492653	0.35419	0.152529	0.254335	0.152148	0.309475	0.188134
PAM	-0.467302	0.561867	-0.332541	0.280884	-0.342896	0.388436	-0.247597	0.521368
PAM	-0.364269	0.195492	-0.128143	0.70925	-0.208885	0.37625	-0.278114	0.522593
PANK1	0.0827021	0.996412	0.227222	0.169844	0.467415	0.426949	-0.369257	0.150274
PANK2	-0.627882	0.028907	-0.26512	0.232222	-0.462937	0.0221137	0.481239	0.0764968
PANK2	0.372568	0.245991	-0.340999	0.574719	0.226306	0.924867	0.47142	0.52944
PANK2	-2.26585	0.0839941	-3.09075	0.0839933	-2.6783	0.083995	2.85225	0.0847291
PANK3	-0.176381	0.777898	-0.681326	0.412493	-0.329064	0.695247	-0.749522	0.141028
PANK4	-0.0756095	0.226836	-0.277059	0.0994813	-0.337056	0.0905676	0.329065	0.310338
PANX1	0.242997	0.440324	0.711767	0.274156	0.636922	0.389061	-0.153461	0.549726
PAPOLA	0.73169	0.0552904	0.301836	0.453904	0.657862	0.11166	-0.188132	0.738788
PAPSS1	-0.277923	0.557469	-0.252302	0.596497	-0.244488	0.465331	0.11015	0.890131
PARK7	0.311359	0.345353	0.102357	0.669829	0.206858	0.378121	-0.69248	0.121568
PARK7	0.622944	0.189905	-0.0858105	0.505292	0.184933	0.622613	0.127998	0.456473
PARK7	0.171944	0.732713	0.0644554	0.362115	0.118199	0.505098	-0.0132144	0.853604
PARK7	-0.333799	0.278505	-0.123447	0.723837	-0.182998	0.258531	-0.206585	0.417671
[truncated: 4,281 more rows]

## Sheet: Figure 2
Note: Same data as in Table S2, what is ploted is the Normalized Enrichment Score and the Nominal p-value columns
CRISPRi Pathway Names and Ontology Terms	Metabolic Condition	Size	Enrichment Score	Normalized Enrichment Score	Nominal p-value	FDR q-value	Link	Genes	Core Enriched Genes	Hit Genes in Core
GO_ACTIVATION_OF_MAPKK_ACTIVITY	Basal	51	0.116742	0.862997	0.649374	0.854809	http://www.broadinstitute.org/gsea/msigdb/cards/GO_ACTIVATION_OF_MAPKK_ACTIVITY	CRK,BMP4,NTRK1,MAP3K11,MAP3K2,MAP3K8,FRS2,EIF2AK2,FLT1,GRM1,RAP1A,ERCC6,MAP3K7,NGF,MOS,MAP3K4,TNIK,BRAF,F2R,MAP3K1,JAK2,NRK,MAP3K15,C21orf7,EGFR,KIDINS220,GNAI2,CARTPT,KIAA1804,MAP3K12,MAP3K14,ZAK,PSEN1,MAP3K13,TGFBR1,ADAM9,PLCG1,MAP3K9,CRKL,LAMTOR2,TAOK2,KISS1R,EGF,LRRK2,MAP3K10,MAP3K6,RAPGEF1,GADD45B,ADORA1,MAP3K5,RAF1,MAP3K3	['NGF', 'CRKL', 'EGFR', 'ERCC6', 'FRS2', 'TNIK', 'RAF1', 'MAP3K7', 'LRRK2', 'MAP3K11', 'MAP3K2', 'GNAI2', 'PSEN1', 'MAP3K6', 'NTRK1', 'MAP3K4', 'MAP3K5', 'JAK2', 'GRM1', 'BRAF', 'TGFBR1', 'TAOK2', 'NRK', 'BMP4', 'ZAK', 'ADAM9', 'F2R', 'MAP3K13', 'MAP3K15', 'CARTPT', 'GADD45B', 'LAMTOR2']	['MAP3K2', 'BRAF']
GO_ACTIVATION_OF_MAPKK_ACTIVITY	Glycolysis	49	-0.102059	-0.809423	0.695932	0.860254	http://www.broadinstitute.org/gsea/msigdb/cards/GO_ACTIVATION_OF_MAPKK_ACTIVITY	CRK,BMP4,NTRK1,MAP3K11,MAP3K2,MAP3K8,FRS2,EIF2AK2,FLT1,GRM1,RAP1A,ERCC6,MAP3K7,NGF,MOS,MAP3K4,TNIK,BRAF,F2R,MAP3K1,JAK2,NRK,MAP3K15,C21orf7,EGFR,KIDINS220,GNAI2,CARTPT,KIAA1804,MAP3K12,MAP3K14,ZAK,PSEN1,MAP3K13,TGFBR1,ADAM9,PLCG1,MAP3K9,CRKL,LAMTOR2,TAOK2,KISS1R,EGF,LRRK2,MAP3K10,MAP3K6,RAPGEF1,GADD45B,ADORA1,MAP3K5,RAF1,MAP3K3	['NGF', 'CRKL', 'ADORA1', 'RAP1A', 'MAP3K7', 'PLCG1', 'RAPGEF1', 'RAF1', 'FLT1', 'MAP3K8', 'MAP3K9', 'LRRK2', 'MAP3K11', 'MAP3K2', 'MAP3K3', 'GADD45B', 'MAP3K1', 'MAP3K6', 'NTRK1', 'MAP3K5', 'JAK2', 'GRM1', 'BRAF', 'KISS1R', 'TGFBR1', 'TAOK2', 'NRK', 'MOS', 'EIF2AK2', 'ADAM9', 'MAP3K10', 'F2R', 'MAP3K12', 'MAP3K13', 'MAP3K14', 'MAP3K15', 'CARTPT', 'LAMTOR2']	[]
GO_ACTIVATION_OF_MAPKK_ACTIVITY	Respiration	49	0.117177	0.82676	0.655773	0.886051	http://www.broadinstitute.org/gsea/msigdb/cards/GO_ACTIVATION_OF_MAPKK_ACTIVITY	CRK,BMP4,NTRK1,MAP3K11,MAP3K2,MAP3K8,FRS2,EIF2AK2,FLT1,GRM1,RAP1A,ERCC6,MAP3K7,NGF,MOS,MAP3K4,TNIK,BRAF,F2R,MAP3K1,JAK2,NRK,MAP3K15,C21orf7,EGFR,KIDINS220,GNAI2,CARTPT,KIAA1804,MAP3K12,MAP3K14,ZAK,PSEN1,MAP3K13,TGFBR1,ADAM9,PLCG1,MAP3K9,CRKL,LAMTOR2,TAOK2,KISS1R,EGF,LRRK2,MAP3K10,MAP3K6,RAPGEF1,GADD45B,ADORA1,MAP3K5,RAF1,MAP3K3	['NGF', 'CRKL', 'ADORA1', 'EGFR', 'ERCC6', 'NTRK1', 'TNIK', 'RAPGEF1', 'CRK', 'RAF1', 'EGF', 'FLT1', 'MAP3K8', 'MAP3K9', 'LRRK2', 'MAP3K11', 'MAP3K2', 'GNAI2', 'PSEN1', 'MAP3K1', 'MAP3K6', 'MAP3K7', 'MAP3K4', 'MAP3K5', 'JAK2', 'GRM1', 'BRAF', 'KISS1R', 'KIDINS220', 'FRS2', 'TAOK2', 'NRK', 'BMP4', 'MOS', 'EIF2AK2', 'PLCG1', 'ADAM9', 'MAP3K10', 'F2R', 'MAP3K12', 'MAP3K13', 'MAP3K14', 'MAP3K15', 'MA…	['KIDINS220', 'MAP3K4']
GO_COP9_SIGNALOSOME	Basal	30	0.218694	1.24171	0.217699	0.543843	http://www.broadinstitute.org/gsea/msigdb/cards/GO_COP9_SIGNALOSOME	COPS5,DOCK7,GRB2,VPRBP,HSPA6,STOML2,COPS3,AMOTL1,LAT,EPB41L2,COPS6,FLOT1,ATP5A1,DYNLL1,NOD2,MYH9,THEMIS,BASP1,COPS8,GPS1,COPS7A,KIAA0748,NCKIPSD,COPS2,AMOT,WDR6,COPS4,TMOD1,COPS7B,HSPA1L,HSPA5,PLCG1,HSPA7,HSP90AB1	['GPS1', 'COPS8', 'EPB41L2', 'DYNLL1', 'HSPA5', 'WDR6', 'COPS2', 'COPS3', 'ATP5A1', 'MYH9', 'COPS6', 'DOCK7', 'COPS4', 'GRB2', 'TMOD1', 'VPRBP']	['ATP5A1']
GO_COP9_SIGNALOSOME	Glycolysis	28	-0.147198	-0.893861	0.589011	0.79879	http://www.broadinstitute.org/gsea/msigdb/cards/GO_COP9_SIGNALOSOME	COPS5,DOCK7,GRB2,VPRBP,HSPA6,STOML2,COPS3,AMOTL1,LAT,EPB41L2,COPS6,FLOT1,ATP5A1,DYNLL1,NOD2,MYH9,THEMIS,BASP1,COPS8,GPS1,COPS7A,KIAA0748,NCKIPSD,COPS2,AMOT,WDR6,COPS4,TMOD1,COPS7B,HSPA1L,HSPA5,PLCG1,HSPA7,HSP90AB1	['GPS1', 'PLCG1', 'COPS5']	[]
GO_COP9_SIGNALOSOME	Respiration	28	0.525187	3.00098	0.0021322	0.0253166	http://www.broadinstitute.org/gsea/msigdb/cards/GO_COP9_SIGNALOSOME	COPS5,DOCK7,GRB2,VPRBP,HSPA6,STOML2,COPS3,AMOTL1,LAT,EPB41L2,COPS6,FLOT1,ATP5A1,DYNLL1,NOD2,MYH9,THEMIS,BASP1,COPS8,GPS1,COPS7A,KIAA0748,NCKIPSD,COPS2,AMOT,WDR6,COPS4,TMOD1,COPS7B,HSPA1L,HSPA5,PLCG1,HSPA7,HSP90AB1	['AMOTL1', 'COPS8', 'DYNLL1', 'HSPA5', 'COPS2', 'COPS3', 'COPS6', 'COPS4', 'COPS5', 'PLCG1', 'TMOD1', 'HSPA1L', 'MYH9', 'NOD2', 'WDR6', 'EPB41L2', 'COPS7B', 'COPS7A', 'STOML2', 'GRB2', 'FLOT1', 'LAT']	['COPS8', 'COPS4']
GO_EMBRYONIC_ORGAN_MORPHOGENESIS	Basal	267	0.0635328	0.839348	0.679217	0.867054	http://www.broadinstitute.org/gsea/msigdb/cards/GO_EMBRYONIC_ORGAN_MORPHOGENESIS	MMP14,CHRNA9,CRB2,NOTCH1,HPN,BBS7,ACVR1,EYA1,GSC,ZEB1,SLC39A1,IHH,ATOH1,MED12,NEUROD1,HOXB2,TBX1,YAP1,RBP4,COL2A1,CHRNA10,HOXA7,RAC1,BBS5,TH,HIPK2,WNT9A,DLX6,HOXD4,HOXB5,MYO15A,HOXB3,FGFR2,T,WDPCP,LHFPL5,PTPRQ,VAX2,DSCAML1,HYAL1,TCF21,ARL13B,GLI2,PCGF2,MYCN,PKD2,HOXD3,SP3,WNT11,HIF1A,ATP6V1B1,POU4F3,HOXA2,FOXN4,SIX2,IFT52,ZIC3,MTHFD1L,HOXC9,AXIN1,NOG,MKKS,CEP290,FOXE1,GJA1,ID2,PDZD7,EPHA2,MAPK1,F…	['WNT3A', 'HOXC9', 'HMX3', 'TGFB3', 'COL11A1', 'TBX20', 'ITGA8', 'PAX2', 'FOXE1', 'HIF1A', 'FRS2', 'SMO', 'SPRY2', 'HIPK1', 'TBX1', 'HAND1', 'HAND2', 'FOXI1', 'MAFB', 'ALX4', 'BCR', 'VAX2', 'CCDC103', 'FZD3', 'RARG', 'SIX4', 'PSEN1', 'RAC1', 'OTX1', 'MIB1', 'GATA3', 'PROX1', 'GLI3', 'MED12', 'KDM6A', 'EDN1', 'MSX1', 'DLX6', 'KDM2B', 'TCF7', 'ENG', 'KCNQ4', 'HOXB1', 'OSR1', 'EFNA1', 'HOXC11', 'SAT…	['HIPK1', 'FGFR2']
GO_EMBRYONIC_ORGAN_MORPHOGENESIS	Glycolysis	266	0.0665048	0.923954	0.55	0.820794	http://www.broadinstitute.org/gsea/msigdb/cards/GO_EMBRYONIC_ORGAN_MORPHOGENESIS	MMP14,CHRNA9,CRB2,NOTCH1,HPN,BBS7,ACVR1,EYA1,GSC,ZEB1,SLC39A1,IHH,ATOH1,MED12,NEUROD1,HOXB2,TBX1,YAP1,RBP4,COL2A1,CHRNA10,HOXA7,RAC1,BBS5,TH,HIPK2,WNT9A,DLX6,HOXD4,HOXB5,MYO15A,HOXB3,FGFR2,T,WDPCP,LHFPL5,PTPRQ,VAX2,DSCAML1,HYAL1,TCF21,ARL13B,GLI2,PCGF2,MYCN,PKD2,HOXD3,SP3,WNT11,HIF1A,ATP6V1B1,POU4F3,HOXA2,FOXN4,SIX2,IFT52,ZIC3,MTHFD1L,HOXC9,AXIN1,NOG,MKKS,CEP290,FOXE1,GJA1,ID2,PDZD7,EPHA2,MAPK1,F…	['TBX20', 'FOXI1', 'NKX2-5', 'SIX4', 'MIB1', 'SIX3', 'MKKS', 'KDM2B', 'C2CD3', 'IFT52', 'HOXD9', 'IFT57', 'SOD1', 'HOXD4', 'STRA6', 'SP3', 'BMP4', 'RBP4', 'GATA4', 'GATA2', 'ROR2', 'BMP7', 'NPHP3', 'PCGF2', 'TBX3', 'ARID1A', 'CEP290', 'PRRX1', 'ITGA8', 'MMP16', 'FUZ', 'HOXB8', 'HIF1A', 'FRS2', 'VANGL2', 'SOX18', 'STIL', 'CHD7', 'TULP3', 'SMO', 'FRZB', 'ZIC3', 'ZIC1', 'DLX5', 'DLX6', 'ARL13B', 'TC…	['TBX1', 'NRP1']
GO_EMBRYONIC_ORGAN_MORPHOGENESIS	Respiration	266	0.129827	1.58566	0.0515152	0.315187	http://www.broadinstitute.org/gsea/msigdb/cards/GO_EMBRYONIC_ORGAN_MORPHOGENESIS	MMP14,CHRNA9,CRB2,NOTCH1,HPN,BBS7,ACVR1,EYA1,GSC,ZEB1,SLC39A1,IHH,ATOH1,MED12,NEUROD1,HOXB2,TBX1,YAP1,RBP4,COL2A1,CHRNA10,HOXA7,RAC1,BBS5,TH,HIPK2,WNT9A,DLX6,HOXD4,HOXB5,MYO15A,HOXB3,FGFR2,T,WDPCP,LHFPL5,PTPRQ,VAX2,DSCAML1,HYAL1,TCF21,ARL13B,GLI2,PCGF2,MYCN,PKD2,HOXD3,SP3,WNT11,HIF1A,ATP6V1B1,POU4F3,HOXA2,FOXN4,SIX2,IFT52,ZIC3,MTHFD1L,HOXC9,AXIN1,NOG,MKKS,CEP290,FOXE1,GJA1,ID2,PDZD7,EPHA2,MAPK1,F…	['WNT3A', 'HIF1A', 'CTNNB1', 'TBX3', 'MAFB', 'STIL', 'SIX4', 'PSEN1', 'SIX1', 'DVL1', 'EDN1', 'TCF21', 'PHACTR4', 'NR4A3', 'HOXC11', 'FGF9', 'PROX1', 'BMP4', 'MTHFD1', 'GNAS', 'NTN1', 'ARID1A', 'MTHFD1L', 'SCRIB', 'TFAP2A', 'HOXA3', 'WNT9A', 'PKD2']	['HIF1A']
GO_MEDIATOR_COMPLEX	Basal	34	0.3327	2.05657	0.00540541	0.0401059	http://www.broadinstitute.org/gsea/msigdb/cards/GO_MEDIATOR_COMPLEX	RBM14,MED17,MED30,MED14,MED10,CDK8,MED12,MED19,THRAP3,MED29,MED20,CCNC,MED21,MED24,MED6,MED22,MED11,MED8,MED13L,MED16,MED26,MED18,MED1,GLI3,MED27,PPARGC1B,MED15,MED28,MED31,MED9,MED13,MED7,MED12L,MED4	['MED29', 'MED28', 'MED20', 'MED22', 'MED24', 'MED1', 'MED6', 'MED7', 'MED8', 'MED9', 'GLI3', 'MED11', 'MED12', 'MED13', 'MED14', 'MED15', 'MED17', 'MED19', 'THRAP3', 'MED30', 'MED31', 'MED13L']	['MED11', 'MED1', 'MED7']
GO_MEDIATOR_COMPLEX	Glycolysis	34	0.505257	3.20862	0	1.49e-05	http://www.broadinstitute.org/gsea/msigdb/cards/GO_MEDIATOR_COMPLEX	RBM14,MED17,MED30,MED14,MED10,CDK8,MED12,MED19,THRAP3,MED29,MED20,CCNC,MED21,MED24,MED6,MED22,MED11,MED8,MED13L,MED16,MED26,MED18,MED1,GLI3,MED27,PPARGC1B,MED15,MED28,MED31,MED9,MED13,MED7,MED12L,MED4	['MED28', 'MED13L', 'THRAP3', 'MED21', 'CCNC', 'MED30', 'MED22', 'MED24', 'MED11', 'MED12', 'MED1', 'MED14', 'MED7', 'MED16', 'MED17', 'MED19', 'MED9', 'MED13']	['MED21', 'MED30', 'MED22', 'MED11', 'MED1', 'MED14', 'MED7', 'MED19']
GO_MEDIATOR_COMPLEX	Respiration	34	0.533742	3.31214	0	0.00508336	http://www.broadinstitute.org/gsea/msigdb/cards/GO_MEDIATOR_COMPLEX	RBM14,MED17,MED30,MED14,MED10,CDK8,MED12,MED19,THRAP3,MED29,MED20,CCNC,MED21,MED24,MED6,MED22,MED11,MED8,MED13L,MED16,MED26,MED18,MED1,GLI3,MED27,PPARGC1B,MED15,MED28,MED31,MED9,MED13,MED7,MED12L,MED4	['MED31', 'THRAP3', 'MED11', 'MED21', 'CCNC', 'MED30', 'MED22', 'MED24', 'MED26', 'GLI3', 'MED1', 'MED7', 'MED16', 'RBM14', 'MED18', 'MED19', 'MED9', 'MED13L', 'MED17']	['MED18', 'MED11', 'MED1', 'THRAP3', 'RBM14']
GO_MITOCHONDRIAL_GENOME_MAINTENANCE	Basal	21	0.261041	1.32655	0.158582	0.47048	http://www.broadinstitute.org/gsea/msigdb/cards/GO_MITOCHONDRIAL_GENOME_MAINTENANCE	MPV17,SLC25A36,SLC25A4,SLC25A33,MRPL17,DNAJA3,OPA1,AKT3,RRM2B,C17orf42,MRPL39,C10orf2,DNA2,LONP1,MEF2A,SESN2,TYMP,PARP1,CCDC111,POLG2,C20orf72,PIF1,POLG,LIG3	['DNA2', 'MPV17', 'PARP1', 'MRPL39', 'POLG', 'PIF1', 'OPA1', 'MEF2A']	['MEF2A', 'OPA1']
GO_MITOCHONDRIAL_GENOME_MAINTENANCE	Glycolysis	20	0.3222	1.58649	0.0478012	0.321632	http://www.broadinstitute.org/gsea/msigdb/cards/GO_MITOCHONDRIAL_GENOME_MAINTENANCE	MPV17,SLC25A36,SLC25A4,SLC25A33,MRPL17,DNAJA3,OPA1,AKT3,RRM2B,C17orf42,MRPL39,C10orf2,DNA2,LONP1,MEF2A,SESN2,TYMP,PARP1,CCDC111,POLG2,C20orf72,PIF1,POLG,LIG3	['MRPL39', 'OPA1', 'POLG2', 'PARP1', 'MRPL17']	['MRPL39', 'POLG2', 'MRPL17']
GO_MITOCHONDRIAL_GENOME_MAINTENANCE	Respiration	20	-0.537297	-2.55389	0	0.0161515	http://www.broadinstitute.org/gsea/msigdb/cards/GO_MITOCHONDRIAL_GENOME_MAINTENANCE	MPV17,SLC25A36,SLC25A4,SLC25A33,MRPL17,DNAJA3,OPA1,AKT3,RRM2B,C17orf42,MRPL39,C10orf2,DNA2,LONP1,MEF2A,SESN2,TYMP,PARP1,CCDC111,POLG2,C20orf72,PIF1,POLG,LIG3	['DNAJA3', 'MRPL39', 'POLG2', 'MRPL17']	['DNAJA3', 'MRPL39', 'POLG2', 'MRPL17']
GO_MITOCHONDRIAL_TRANSLATION	Basal	107	0.351035	3.4387	0	0	http://www.broadinstitute.org/gsea/msigdb/cards/GO_MITOCHONDRIAL_TRANSLATION	MRPS21,MTRF1,MRPL30,MRPL37,MRPL13,MRPS27,TUFM,MRPL17,MRPL34,MRPL54,DAP3,TSFM,MRPL9,MRPS10,MRPL24,MRPS18A,MTIF2,MRPL18,MRPL3,MRPS2,MRPL41,MRPL50,MRPL48,MRPL27,MRPS23,MRPL42,MRPL28,MRPS24,MRPS30,MRPL36,MRPL33,PTCD3,MRPL10,MRPL39,MRPL45,MRPL53,MRPL12,MRPL14,MRPS11,MRPS36,MRPS31,GFM2,HARS,MRPS15,MRPL44,MRPL51,MRPL23,MRPS18C,GATC,MRPL15,MRPL52,MRPL21,MRPL20,MRPS18B,NDUFA7,MRPL16,AURKAIP1,YARS2,PTRH1,M…	['MRPL24', 'MRPL27', 'MRPL21', 'MRPL20', 'MRPL23', 'MTRF1', 'MRPS30', 'MRPS17', 'MRPS16', 'MRPS15', 'DARS2', 'MTIF3', 'RARS2', 'MRPS11', 'MRPS10', 'HARS', 'QRSL1', 'ICT1', 'CHCHD1', 'MRPS9', 'MRP63', 'MRPS35', 'MRPS36', 'MRPS31', 'MTIF2', 'MRPS33', 'MRPL54', 'MRPL18', 'MRPL50', 'MRPL51', 'MRPL19', 'AARS2', 'MRPL37', 'TARS2', 'MRPL32', 'MRPL15', 'MRPL30', 'MRPL17', 'MRPS7', 'MRPS6', 'MRPS5', 'PET1…	['TARS2', 'MRPS35', 'MRPS22', 'MRPS18C', 'MRPS17', 'MRPS7', 'AARS2']
GO_MITOCHONDRIAL_TRANSLATION	Glycolysis	104	0.50939	5.13638	0	0	http://www.broadinstitute.org/gsea/msigdb/cards/GO_MITOCHONDRIAL_TRANSLATION	MRPS21,MTRF1,MRPL30,MRPL37,MRPL13,MRPS27,TUFM,MRPL17,MRPL34,MRPL54,DAP3,TSFM,MRPL9,MRPS10,MRPL24,MRPS18A,MTIF2,MRPL18,MRPL3,MRPS2,MRPL41,MRPL50,MRPL48,MRPL27,MRPS23,MRPL42,MRPL28,MRPS24,MRPS30,MRPL36,MRPL33,PTCD3,MRPL10,MRPL39,MRPL45,MRPL53,MRPL12,MRPL14,MRPS11,MRPS36,MRPS31,GFM2,HARS,MRPS15,MRPL44,MRPL51,MRPL23,MRPS18C,GATC,MRPL15,MRPL52,MRPL21,MRPL20,MRPS18B,NDUFA7,MRPL16,AURKAIP1,YARS2,PTRH1,M…	['MRPL24', 'MRPL27', 'MRPL20', 'MTRF1L', 'MRPL22', 'MRPL12', 'NDUFA7', 'MRPS23', 'MRPS17', 'MRPS16', 'MRPS14', 'MTIF3', 'RARS2', 'MRPS10', 'MTRF1', 'AURKAIP1', 'CHCHD1', 'MRPL16', 'MRPS35', 'MRPS30', 'MRPS33', 'MRPL18', 'MRPL50', 'MRPL19', 'AARS2', 'MRPL10', 'MRPL36', 'MRPL37', 'MRPL34', 'TARS2', 'MRPL14', 'MRPL15', 'MRPL30', 'MRPL17', 'MRPS7', 'MRPS6', 'MRPS2', 'MRPL39', 'HARS2', 'MRPL3', 'MRPS1…	['MRPL24', 'MRPL20', 'MRPL22', 'MTIF3', 'MTIF2', 'MRPL16', 'MRPL50', 'MRPL19', 'AARS2', 'MRPL10', 'NDUFA7', 'MRPL34', 'TARS2', 'MRPL15', 'MRPL30', 'MRPL17', 'MRPS7', 'MRPS6', 'MRPS2', 'MRPL39', 'MRPL3', 'MRPS12', 'MRPL9', 'MRPS27', 'MRPS25', 'MRPS22', 'MRPS23', 'MRPS21', 'MRPL43', 'MRPL44', 'TUFM', 'RARS2']
GO_MITOCHONDRIAL_TRANSLATION	Respiration	104	-0.859393	-7.50077	0	0	http://www.broadinstitute.org/gsea/msigdb/cards/GO_MITOCHONDRIAL_TRANSLATION	MRPS21,MTRF1,MRPL30,MRPL37,MRPL13,MRPS27,TUFM,MRPL17,MRPL34,MRPL54,DAP3,TSFM,MRPL9,MRPS10,MRPL24,MRPS18A,MTIF2,MRPL18,MRPL3,MRPS2,MRPL41,MRPL50,MRPL48,MRPL27,MRPS23,MRPL42,MRPL28,MRPS24,MRPS30,MRPL36,MRPL33,PTCD3,MRPL10,MRPL39,MRPL45,MRPL53,MRPL12,MRPL14,MRPS11,MRPS36,MRPS31,GFM2,HARS,MRPS15,MRPL44,MRPL51,MRPL23,MRPS18C,GATC,MRPL15,MRPL52,MRPL21,MRPL20,MRPS18B,NDUFA7,MRPL16,AURKAIP1,YARS2,PTRH1,M…	['MRPL24', 'MRPL27', 'MRPL21', 'MRPL20', 'MRPL23', 'MRPL22', 'MRPS31', 'MRPL28', 'MRPS23', 'MRPS17', 'MRPS16', 'MRPS15', 'TARS2', 'RARS2', 'MRPL13', 'MRPS10', 'MRPL14', 'MTRF1', 'GFM1', 'MRPL15', 'QRSL1', 'CHCHD1', 'MRPL16', 'TSFM', 'MRPS34', 'MRPL18', 'MRPS30', 'MRPS33', 'MRPL54', 'MRPL55', 'MRPL50', 'MRPL52', 'MRPL19', 'AARS2', 'MRPL10', 'MRPL36', 'MRPL37', 'MRPL34', 'MRPL35', 'MRPL32', 'MRPL33…	['MRPL24', 'MRPL27', 'MRPL21', 'MRPL20', 'MRPL23', 'MRPL22', 'MRPL28', 'MRPS23', 'MRPS17', 'MRPS16', 'MRPS15', 'TARS2', 'RARS2', 'MRPS10', 'MRPL14', 'MRPL15', 'QRSL1', 'CHCHD1', 'MRPL16', 'MRPS7', 'MRPS34', 'MRPS30', 'MRPS33', 'MRPL55', 'MRPL50', 'MRPL52', 'MRPL19', 'AARS2', 'MRPL37', 'MRPL10', 'MRPL36', 'MTRF1', 'MRPL34', 'MRPL13', 'MRPL32', 'MRPL33', 'MRPL30', 'MRPL17', 'MRPL18', 'MRPS6', 'MRPS…
GO_MITOCHONDRIAL_TRANSMEMBRANE_TRANSPORT	Basal	53	0.238274	1.76838	0.0212014	0.137657	http://www.broadinstitute.org/gsea/msigdb/cards/GO_MITOCHONDRIAL_TRANSMEMBRANE_TRANSPORT	HSP90AA1,ATP5J2,STOML2,BRP44L,ATP5E,TIMM50,ACACA,C18orf55,TIMM44,TIMM23,HSPA4,SLC25A20,CCDC109B,ATP5F1,DNLZ,MICU1,ACACB,PRKAG2,NDUFA13,TIMM17B,CHCHD4,SLC25A33,ATP5G2,CPT1B,PRKAA2,TOMM40L,ATP5I,ATP5A1,ATP5J,MRS2,TIMM22,ATP5C1,ATP5G3,ATP5G1,AFG3L2,PAM16,ATP5B,ATP5L,TOMM22,PRKAB2,C22orf32,TOMM20L,BRP44,TIMM9,TIMM10,TOMM40,TOMM20,TOMM7,LOC100652748,CPT2,MCU,ATP5S,SAMM50,TIMM17A,CPT1A,ATP5O,ATP5H,ATP5D	['DNLZ', 'TOMM40L', 'HSPA4', 'ATP5J2', 'ATP5L', 'PRKAA2', 'ATP5J', 'AFG3L2', 'ATP5O', 'TOMM20', 'TOMM22', 'ATP5B', 'ATP5E', 'ATP5D', 'ATP5C1', 'TOMM7', 'TIMM17A', 'ATP5A1', 'CCDC109B', 'CPT1B', 'ACACA', 'TIMM9', 'SAMM50', 'TIMM44', 'ATP5H', 'HSP90AA1', 'TIMM23', 'TIMM22', 'ATP5F1']	['ATP5B', 'ATP5A1', 'AFG3L2', 'PRKAA2', 'SAMM50']
GO_MITOCHONDRIAL_TRANSMEMBRANE_TRANSPORT	Glycolysis	36	0.281816	1.87805	0.0095057	0.131147	http://www.broadinstitute.org/gsea/msigdb/cards/GO_MITOCHONDRIAL_TRANSMEMBRANE_TRANSPORT	HSP90AA1,ATP5J2,STOML2,BRP44L,ATP5E,TIMM50,ACACA,C18orf55,TIMM44,TIMM23,HSPA4,SLC25A20,CCDC109B,ATP5F1,DNLZ,MICU1,ACACB,PRKAG2,NDUFA13,TIMM17B,CHCHD4,SLC25A33,ATP5G2,CPT1B,PRKAA2,TOMM40L,ATP5I,ATP5A1,ATP5J,MRS2,TIMM22,ATP5C1,ATP5G3,ATP5G1,AFG3L2,PAM16,ATP5B,ATP5L,TOMM22,PRKAB2,C22orf32,TOMM20L,BRP44,TIMM9,TIMM10,TOMM40,TOMM20,TOMM7,LOC100652748,CPT2,MCU,ATP5S,SAMM50,TIMM17A,CPT1A,ATP5O,ATP5H,ATP5D	['TIMM17A', 'TOMM40L', 'HSPA4', 'NDUFA13', 'PRKAA2', 'CPT1B', 'TIMM9', 'AFG3L2', 'TOMM22', 'HSP90AA1', 'TIMM23']	['TIMM9', 'AFG3L2', 'TIMM23', 'PRKAA2', 'TOMM22']
GO_MITOCHONDRIAL_TRANSMEMBRANE_TRANSPORT	Respiration	36	-0.385637	-2.33971	0.00181818	0.0627152	http://www.broadinstitute.org/gsea/msigdb/cards/GO_MITOCHONDRIAL_TRANSMEMBRANE_TRANSPORT	HSP90AA1,ATP5J2,STOML2,BRP44L,ATP5E,TIMM50,ACACA,C18orf55,TIMM44,TIMM23,HSPA4,SLC25A20,CCDC109B,ATP5F1,DNLZ,MICU1,ACACB,PRKAG2,NDUFA13,TIMM17B,CHCHD4,SLC25A33,ATP5G2,CPT1B,PRKAA2,TOMM40L,ATP5I,ATP5A1,ATP5J,MRS2,TIMM22,ATP5C1,ATP5G3,ATP5G1,AFG3L2,PAM16,ATP5B,ATP5L,TOMM22,PRKAB2,C22orf32,TOMM20L,BRP44,TIMM9,TIMM10,TOMM40,TOMM20,TOMM7,LOC100652748,CPT2,MCU,ATP5S,SAMM50,TIMM17A,CPT1A,ATP5O,ATP5H,ATP5D	['CPT1A', 'ACACA', 'SLC25A33', 'CHCHD4', 'SLC25A20', 'TIMM9', 'MRS2', 'TIMM10', 'TOMM22', 'TIMM50', 'TIMM23', 'TIMM22', 'MICU1']	['ACACA', 'CHCHD4', 'TIMM9', 'TOMM22', 'TIMM50', 'TIMM22']
GO_MONOSACCHARIDE_CATABOLIC_PROCESS	Basal	54	0.149308	1.11066	0.318182	0.647897	http://www.broadinstitute.org/gsea/msigdb/cards/GO_MONOSACCHARIDE_CATABOLIC_PROCESS	PFKFB3,TPI1,PKM2,GCK,ALDH1A1,PGM5,RBKS,ALDOB,PKLR,FUT6,ENO3,RPE,LRP5,PGK1,DAK,GAPDHS,FUT7,PGM2,LOC729020,PFKL,HK2,FUT5,PFKFB1,SORD,PGAM2,GALE,GALK1,ALDOC,HK3,PFKFB2,PFKFB4,CRYL1,HK1,ENO1,GALT,XYLB,GLB1,AKR1A1,GPI,PGAM1,FUT2,PFKM,ENO2,FUT4,PGM1,FUT1,BAD,FUT8,DCXR,GLYCTK,GAPDH,ALDOA,DHDH,KHK,FUT9,FUT10,NUDT5,PFKP,TKTL1,	['GALT', 'LOC729020', 'TPI1', 'GALK1', 'GPI', 'LRP5', 'HK2', 'PFKM', 'ENO1', 'BAD', 'PGAM2', 'PGAM1', 'DHDH', 'ALDOC', 'ALDOB', 'ENO2', 'ALDH1A1', 'FUT9', 'PGK1']	['HK2', 'PGK1']
GO_MONOSACCHARIDE_CATABOLIC_PROCESS	Glycolysis	52	0.30461	2.33722	0	0.0126264	http://www.broadinstitute.org/gsea/msigdb/cards/GO_MONOSACCHARIDE_CATABOLIC_PROCESS	PFKFB3,TPI1,PKM2,GCK,ALDH1A1,PGM5,RBKS,ALDOB,PKLR,FUT6,ENO3,RPE,LRP5,PGK1,DAK,GAPDHS,FUT7,PGM2,LOC729020,PFKL,HK2,FUT5,PFKFB1,SORD,PGAM2,GALE,GALK1,ALDOC,HK3,PFKFB2,PFKFB4,CRYL1,HK1,ENO1,GALT,XYLB,GLB1,AKR1A1,GPI,PGAM1,FUT2,PFKM,ENO2,FUT4,PGM1,FUT1,BAD,FUT8,DCXR,GLYCTK,GAPDH,ALDOA,DHDH,KHK,FUT9,FUT10,NUDT5,PFKP,TKTL1,	['GPI', 'HK2', 'TKTL1', 'PGM1', 'PFKP', 'ENO1', 'ENO2', 'PGAM1', 'ALDOA', 'ALDOC', 'PGK1']	['HK2', 'ENO1', 'PGAM1', 'PGK1', 'PFKP']
GO_MONOSACCHARIDE_CATABOLIC_PROCESS	Respiration	52	0.253361	1.88528	0.0115741	0.20612	http://www.broadinstitute.org/gsea/msigdb/cards/GO_MONOSACCHARIDE_CATABOLIC_PROCESS	PFKFB3,TPI1,PKM2,GCK,ALDH1A1,PGM5,RBKS,ALDOB,PKLR,FUT6,ENO3,RPE,LRP5,PGK1,DAK,GAPDHS,FUT7,PGM2,LOC729020,PFKL,HK2,FUT5,PFKFB1,SORD,PGAM2,GALE,GALK1,ALDOC,HK3,PFKFB2,PFKFB4,CRYL1,HK1,ENO1,GALT,XYLB,GLB1,AKR1A1,GPI,PGAM1,FUT2,PFKM,ENO2,FUT4,PGM1,FUT1,BAD,FUT8,DCXR,GLYCTK,GAPDH,ALDOA,DHDH,KHK,FUT9,FUT10,NUDT5,PFKP,TKTL1,	['FUT8', 'FUT10', 'GPI', 'ENO1', 'CRYL1', 'TKTL1', 'BAD', 'PFKP', 'GAPDH', 'HK2', 'RBKS', 'PGAM1', 'ALDOA', 'ALDOC', 'PGK1', 'ENO2', 'ALDH1A1', 'FUT9', 'PFKM']	['HK2', 'PFKM', 'ENO2', 'GPI', 'PGK1']
GO_NEURON_FATE_COMMITMENT	Basal	67	0.0760503	0.630681	0.909584	0.969293	http://www.broadinstitute.org/gsea/msigdb/cards/GO_NEURON_FATE_COMMITMENT	GLI2,TGFBR1,LHX3,EVX1,HES5,DMRT3,WNT1,FEV,OLIG2,NTRK3,DMRTA2,GATA2,GBX1,TLX3,LBX1,AXIN1,DBX1,BCL11B,ID2,NOTCH3,C17orf96,MNX1,PRRX1,SIX1,HOXD10,FOXN4,DLL4,NKX6-2,HOXC10,PAX7,OLIG1,NRG1,FEZF2,SHH,POU4F1,ATOH1,HES1,SMARCC2,SOX1,NKX2-2,SATB2,DLX1,FOXA1,NOTCH1,NKX2-1,DLL1,ISL1,RBPJ,ASCL1,OLIG3,EYA1,GSX1,PTF1A,GLI3,TBR1,BMP4,SMAD4,ISL2,ZNF521,TGFB2,GSX2,JAG2,CDC42,NKX6-1,PAX6,DLX2,SUFU,	['SMARCC2', 'TGFB2', 'DMRT3', 'SMAD4', 'ISL1', 'TBR1', 'BCL11B', 'FOXN4', 'SOX1', 'LHX3', 'AXIN1', 'GSX2', 'RBPJ', 'GLI3', 'ATOH1', 'OLIG1', 'EYA1', 'TGFBR1', 'POU4F1', 'ASCL1', 'EVX1', 'FEV', 'DLL1', 'PAX7', 'DLL4', 'SATB2', 'SHH', 'GATA2', 'NKX6-1', 'NKX2-1', 'ZNF521', 'BMP4', 'HOXC10', 'DMRTA2', 'NOTCH1', 'HOXD10', 'TLX3', 'FOXA1', 'PRRX1', 'HES5']	[]
GO_NEURON_FATE_COMMITMENT	Glycolysis	66	0.146865	1.23943	0.190813	0.588134	http://www.broadinstitute.org/gsea/msigdb/cards/GO_NEURON_FATE_COMMITMENT	GLI2,TGFBR1,LHX3,EVX1,HES5,DMRT3,WNT1,FEV,OLIG2,NTRK3,DMRTA2,GATA2,GBX1,TLX3,LBX1,AXIN1,DBX1,BCL11B,ID2,NOTCH3,C17orf96,MNX1,PRRX1,SIX1,HOXD10,FOXN4,DLL4,NKX6-2,HOXC10,PAX7,OLIG1,NRG1,FEZF2,SHH,POU4F1,ATOH1,HES1,SMARCC2,SOX1,NKX2-2,SATB2,DLX1,FOXA1,NOTCH1,NKX2-1,DLL1,ISL1,RBPJ,ASCL1,OLIG3,EYA1,GSX1,PTF1A,GLI3,TBR1,BMP4,SMAD4,ISL2,ZNF521,TGFB2,GSX2,JAG2,CDC42,NKX6-1,PAX6,DLX2,SUFU,	['SMARCC2', 'DMRT3', 'SMAD4', 'ISL1', 'BCL11B', 'NKX2-2', 'SOX1', 'LHX3', 'FEZF2', 'GSX2', 'GATA2', 'GSX1', 'SIX1', 'NTRK3', 'GLI3', 'JAG2', 'EYA1', 'ASCL1', 'FEV', 'POU4F1', 'DLL4', 'SUFU', 'OLIG2', 'NKX6-1', 'NKX2-1', 'ZNF521', 'BMP4', 'DMRTA2', 'WNT1', 'ID2', 'NOTCH1', 'FOXA1', 'PRRX1', 'HES5']	[]
GO_NEURON_FATE_COMMITMENT	Respiration	66	0.128076	1.00721	0.391521	0.751405	http://www.broadinstitute.org/gsea/msigdb/cards/GO_NEURON_FATE_COMMITMENT	GLI2,TGFBR1,LHX3,EVX1,HES5,DMRT3,WNT1,FEV,OLIG2,NTRK3,DMRTA2,GATA2,GBX1,TLX3,LBX1,AXIN1,DBX1,BCL11B,ID2,NOTCH3,C17orf96,MNX1,PRRX1,SIX1,HOXD10,FOXN4,DLL4,NKX6-2,HOXC10,PAX7,OLIG1,NRG1,FEZF2,SHH,POU4F1,ATOH1,HES1,SMARCC2,SOX1,NKX2-2,SATB2,DLX1,FOXA1,NOTCH1,NKX2-1,DLL1,ISL1,RBPJ,ASCL1,OLIG3,EYA1,GSX1,PTF1A,GLI3,TBR1,BMP4,SMAD4,ISL2,ZNF521,TGFB2,GSX2,JAG2,CDC42,NKX6-1,PAX6,DLX2,SUFU,	['NKX2-1', 'GBX1', 'BMP4', 'AXIN1', 'POU4F1', 'ISL1', 'RBPJ', 'NOTCH1', 'SIX1', 'BCL11B', 'FEV', 'GLI3', 'SATB2', 'JAG2', 'SOX1', 'OLIG2', 'ZNF521', 'WNT1']	[]
GO_NUCLEAR_EXOSOME_RNASE_COMPLEX_	Basal	15	0.396059	1.7258	0.0251451	0.162101	http://www.broadinstitute.org/gsea/msigdb/cards/GO_NUCLEAR_EXOSOME_RNASE_COMPLEX_	EXOSC3,EXOSC10,C1D,MPHOSPH6,EXOSC4,EXOSC2,DIS3L2,EXOSC7,EXOSC1,EXOSC8,EXOSC5,EXOSC9,DIS3L,DIS3,EXOSC6,	['EXOSC10', 'DIS3', 'MPHOSPH6', 'EXOSC9', 'DIS3L', 'EXOSC7', 'EXOSC4', 'DIS3L2']	['EXOSC10', 'EXOSC4']
GO_NUCLEAR_EXOSOME_RNASE_COMPLEX_	Glycolysis	15	0.430438	1.92465	0.0136986	0.111936	http://www.broadinstitute.org/gsea/msigdb/cards/GO_NUCLEAR_EXOSOME_RNASE_COMPLEX_	EXOSC3,EXOSC10,C1D,MPHOSPH6,EXOSC4,EXOSC2,DIS3L2,EXOSC7,EXOSC1,EXOSC8,EXOSC5,EXOSC9,DIS3L,DIS3,EXOSC6,	['EXOSC10', 'DIS3', 'EXOSC6', 'MPHOSPH6', 'EXOSC8', 'EXOSC2', 'DIS3L']	['EXOSC10']
GO_NUCLEAR_EXOSOME_RNASE_COMPLEX_	Respiration	15	0.631431	2.72505	0.00215517	0.128757	http://www.broadinstitute.org/gsea/msigdb/cards/GO_NUCLEAR_EXOSOME_RNASE_COMPLEX_	EXOSC3,EXOSC10,C1D,MPHOSPH6,EXOSC4,EXOSC2,DIS3L2,EXOSC7,EXOSC1,EXOSC8,EXOSC5,EXOSC9,DIS3L,DIS3,EXOSC6,	['EXOSC10', 'DIS3', 'EXOSC6', 'MPHOSPH6', 'EXOSC8', 'EXOSC9', 'DIS3L2', 'EXOSC2', 'EXOSC3', 'EXOSC1', 'DIS3L', 'EXOSC7', 'EXOSC4', 'EXOSC5']	['EXOSC8', 'EXOSC9']
GO_PROTEASOME_COMPLEX	Basal	76	0.210127	1.79666	0.0139616	0.123745	http://www.broadinstitute.org/gsea/msigdb/cards/GO_PROTEASOME_COMPLEX	TXNL1,PSMB9,PSMD1,DNAJB2,WFS1,PSMB4,RAD23A,PSMA6,PSME4,PSMB8,PSMD13,GET4,UBQLN1,BAG6,PSMC2,UBE3C,USP14,PSMF1,PSMA1,PSMD12,AMFR,PSMC1,UBR1,PSME1,SHFM1,PSMD10,PSMD5,PSMD14,PSMB2,PSMD7,PSMD2,PSMB6,RAD23B,PSMD3,IDE,UCHL5,PSMC4,KIAA0368,PSMB7,UBL4A,PSMB5,PSMG2,UBXN1,PSMD9,PSMC3,VCP,PSMD11,PSME2,PSMC5,PSMA4,PSMA7,ADRM1,PSME3,UBE3A,PSMA2,PSMA5,PSMB10,UBQLN4,PSMD4,PSMA3,AUP1,PSMC6,PSMB11,PAAF1,HSPB1,PSMG…	['RAD23A', 'PSMD4', 'PSMF1', 'SYVN1', 'DNAJB2', 'PSMA2', 'PSMA3', 'PSMA1', 'PSMA6', 'PSMA7', 'PSMA4', 'PSMA5', 'PSMC3', 'ADRM1', 'UBXN1', 'TXNL1', 'UBR1', 'PSMC4', 'GET4', 'PSMD14', 'PSMD11', 'PSMD12', 'UBE3C', 'PSMB5', 'PSMB3', 'PSMD7']	['PSMA2', 'PSMA1', 'PSMA6']
GO_PROTEASOME_COMPLEX	Glycolysis	74	0.162781	1.45274	0.0815972	0.423614	http://www.broadinstitute.org/gsea/msigdb/cards/GO_PROTEASOME_COMPLEX	TXNL1,PSMB9,PSMD1,DNAJB2,WFS1,PSMB4,RAD23A,PSMA6,PSME4,PSMB8,PSMD13,GET4,UBQLN1,BAG6,PSMC2,UBE3C,USP14,PSMF1,PSMA1,PSMD12,AMFR,PSMC1,UBR1,PSME1,SHFM1,PSMD10,PSMD5,PSMD14,PSMB2,PSMD7,PSMD2,PSMB6,RAD23B,PSMD3,IDE,UCHL5,PSMC4,KIAA0368,PSMB7,UBL4A,PSMB5,PSMG2,UBXN1,PSMD9,PSMC3,VCP,PSMD11,PSME2,PSMC5,PSMA4,PSMA7,ADRM1,PSME3,UBE3A,PSMA2,PSMA5,PSMB10,UBQLN4,PSMD4,PSMA3,AUP1,PSMC6,PSMB11,PAAF1,HSPB1,PSMG…	['BAG6', 'RAD23A', 'PSMD7', 'PSMD1', 'UBE3C', 'PSMA2', 'PSMA1', 'PSMA7', 'PSMG3', 'PSMC2', 'UBXN1', 'PSMC6', 'SEL1L', 'HSPB1', 'PSME2', 'PSME3', 'PSME1', 'AMFR', 'USP14', 'GET4', 'PSMA8', 'PAAF1', 'PSMD11', 'PSMD13', 'PSMD12', 'PSMB6']	['PSMA2']
GO_PROTEASOME_COMPLEX	Respiration	74	0.220399	1.85901	0.0375587	0.21054	http://www.broadinstitute.org/gsea/msigdb/cards/GO_PROTEASOME_COMPLEX	TXNL1,PSMB9,PSMD1,DNAJB2,WFS1,PSMB4,RAD23A,PSMA6,PSME4,PSMB8,PSMD13,GET4,UBQLN1,BAG6,PSMC2,UBE3C,USP14,PSMF1,PSMA1,PSMD12,AMFR,PSMC1,UBR1,PSME1,SHFM1,PSMD10,PSMD5,PSMD14,PSMB2,PSMD7,PSMD2,PSMB6,RAD23B,PSMD3,IDE,UCHL5,PSMC4,KIAA0368,PSMB7,UBL4A,PSMB5,PSMG2,UBXN1,PSMD9,PSMC3,VCP,PSMD11,PSME2,PSMC5,PSMA4,PSMA7,ADRM1,PSME3,UBE3A,PSMA2,PSMA5,PSMB10,UBQLN4,PSMD4,PSMA3,AUP1,PSMC6,PSMB11,PAAF1,HSPB1,PSMG…	['SEL1L', 'PAAF1', 'PSMC6', 'PSMD5', 'PSMF1', 'PSMD11', 'PSMD13', 'PSMD12', 'PSMA2', 'PSMA1', 'PSMA7', 'PSMG3', 'UCHL5', 'PSMB6', 'WFS1', 'PSMC4', 'PSMD7', 'PSMB1']	['PSMA2']
GO_PROTEIN_NEDDYLATION	Basal	13	0.197707	0.807244	0.705556	0.88576	http://www.broadinstitute.org/gsea/msigdb/cards/GO_PROTEIN_NEDDYLATION	NEDD8,DCUN1D1,UBE2M,DCUN1D3,NAE1,TRIM40,RBX1,DCUN1D4,UBA3,DCUN1D2,DCUN1D5,RNF7,UBE2F,	['NEDD8', 'UBE2M', 'NAE1', 'UBE2F', 'DCUN1D1', 'DCUN1D2', 'DCUN1D3', 'DCUN1D4', 'UBA3', 'RBX1', 'RNF7', 'TRIM40', 'DCUN1D5']	[]
GO_PROTEIN_NEDDYLATION	Glycolysis	13	-0.213105	-0.904742	0.562863	0.788389	http://www.broadinstitute.org/gsea/msigdb/cards/GO_PROTEIN_NEDDYLATION	NEDD8,DCUN1D1,UBE2M,DCUN1D3,NAE1,TRIM40,RBX1,DCUN1D4,UBA3,DCUN1D2,DCUN1D5,RNF7,UBE2F,	['UBE2M', 'UBA3']	[]
GO_PROTEIN_NEDDYLATION	Respiration	13	0.610804	2.46746	0.00801603	0.158564	http://www.broadinstitute.org/gsea/msigdb/cards/GO_PROTEIN_NEDDYLATION	NEDD8,DCUN1D1,UBE2M,DCUN1D3,NAE1,TRIM40,RBX1,DCUN1D4,UBA3,DCUN1D2,DCUN1D5,RNF7,UBE2F,	['NEDD8', 'UBE2M', 'DCUN1D1', 'DCUN1D4', 'UBA3', 'NAE1', 'RNF7', 'TRIM40']	['NEDD8', 'DCUN1D1']
GO_REGULATION_OF_STEROID_BIOSYNTHETIC_PROCESS	Basal	46	0.167807	1.19335	0.239093	0.581565	http://www.broadinstitute.org/gsea/msigdb/cards/GO_REGULATION_OF_STEROID_BIOSYNTHETIC_PROCESS	POR,CYP7A1,DHCR7,DDX20,BMP5,INSIG1,FGF19,SREBF1,LEP,NFKB1,VDR,IL1B,AKR1C3,TSPO,SF1,SIRT1,DKK3,PPARGC1A,APOE,C10orf112,APOB,FGFR4,PROX1,FGF1,SNAI1,TNF,GFI1,ERLIN2,IFNG,NR1D1,SOD1,BMP6,ATP1A1,SEC14L2,INSIG2,REST,PRKAA1,SCAP,SNAI2,ERLIN1,NR1H4,CYP17A1,DHH,ABCG1,NR5A1,STAR,CYP27B1,WNT4,BMP2,	['VDR', 'STAR', 'PRKAA1', 'NR1D1', 'SCAP', 'AKR1C3', 'APOE', 'APOB', 'PPARGC1A', 'NR1H4', 'NFKB1', 'INSIG1', 'FGFR4', 'SNAI1', 'PROX1', 'FGF1', 'GFI1', 'ABCG1', 'ERLIN1', 'ERLIN2', 'DKK3', 'WNT4', 'LEP', 'ATP1A1']	[]
GO_REGULATION_OF_STEROID_BIOSYNTHETIC_PROCESS	Glycolysis	46	0.127095	0.933153	0.524501	0.815013	http://www.broadinstitute.org/gsea/msigdb/cards/GO_REGULATION_OF_STEROID_BIOSYNTHETIC_PROCESS	POR,CYP7A1,DHCR7,DDX20,BMP5,INSIG1,FGF19,SREBF1,LEP,NFKB1,VDR,IL1B,AKR1C3,TSPO,SF1,SIRT1,DKK3,PPARGC1A,APOE,C10orf112,APOB,FGFR4,PROX1,FGF1,SNAI1,TNF,GFI1,ERLIN2,IFNG,NR1D1,SOD1,BMP6,ATP1A1,SEC14L2,INSIG2,REST,PRKAA1,SCAP,SNAI2,ERLIN1,NR1H4,CYP17A1,DHH,ABCG1,NR5A1,STAR,CYP27B1,WNT4,BMP2,	['STAR', 'SF1', 'SCAP', 'NR1D1', 'PPARGC1A', 'NR5A1', 'NFKB1', 'CYP7A1', 'SOD1', 'INSIG2', 'INSIG1', 'SNAI2', 'SNAI1', 'FGF1', 'GFI1', 'ABCG1', 'DDX20', 'ERLIN1', 'ERLIN2', 'DKK3', 'WNT4', 'LEP', 'SREBF1', 'ATP1A1']	[]
GO_REGULATION_OF_STEROID_BIOSYNTHETIC_PROCESS	Respiration	46	-0.161734	-1.04445	0.40493	0.990054	http://www.broadinstitute.org/gsea/msigdb/cards/GO_REGULATION_OF_STEROID_BIOSYNTHETIC_PROCESS	POR,CYP7A1,DHCR7,DDX20,BMP5,INSIG1,FGF19,SREBF1,LEP,NFKB1,VDR,IL1B,AKR1C3,TSPO,SF1,SIRT1,DKK3,PPARGC1A,APOE,C10orf112,APOB,FGFR4,PROX1,FGF1,SNAI1,TNF,GFI1,ERLIN2,IFNG,NR1D1,SOD1,BMP6,ATP1A1,SEC14L2,INSIG2,REST,PRKAA1,SCAP,SNAI2,ERLIN1,NR1H4,CYP17A1,DHH,ABCG1,NR5A1,STAR,CYP27B1,WNT4,BMP2,	['SIRT1', 'VDR', 'ERLIN1', 'DHH', 'PRKAA1', 'CYP17A1', 'REST', 'NR5A1', 'INSIG1', 'NFKB1', 'ATP1A1', 'GFI1', 'AKR1C3']	['PRKAA1']
GO_RESPIRATORY_CHAIN	Basal	79	0.31472	2.79912	0	0.00036	http://www.broadinstitute.org/gsea/msigdb/cards/GO_RESPIRATORY_CHAIN	NDUFS7,HIGD2A,COX7B2,UQCR11,NNT,COX7A2,NDUFA10,NDUFA4,COX4I1,NDUFB11,SNCA,NDUFB10,NDUFB9,NDUFS3,NDUFS6,NDUFC2-KCTD14,NDUFB3,NDUFB5,UQCRQ,NDUFA2,NDUFA9,FOXRED1,COX6A1,NDUFB6,COX5A,NDUFA3,NDUFA11,NDUFC1,COX8C,COX4I2,UQCRC1,NDUFV3,OXA1L,C11orf83,NDUFA6,UQCRH,COX7A1,NDUFS1,SURF1,SDHD,PMPCB,SDHA,NDUFAF1,NDUFB7,NDUFV2,UQCRB,NDUFA13,CYCS,COX7A2P2,COX7A2L,UQCRFS1,NDUFA8,PARK7,NDUFB4,HIGD1A,NDUFV1,NDUFA5,…	['COX5A', 'NDUFB9', 'NDUFB8', 'OXA1L', 'NDUFB4', 'NDUFB3', 'NDUFB2', 'NDUFB1', 'UQCRQ', 'NDUFAF1', 'UQCRH', 'UQCRB', 'COX7B2', 'NDUFAB1', 'NDUFV2', 'NDUFV1', 'PMPCB', 'BCS1L', 'PARK7', 'NDUFA4', 'NDUFB10', 'NDUFB7', 'FOXRED1', 'UQCRHL', 'NDUFA10', 'COX8A', 'SURF1', 'NDUFA6', 'NDUFA7', 'NDUFC2', 'NDUFA2', 'NDUFA3', 'NDUFA8', 'NDUFA9', 'COX4I2', 'UQCR10', 'SDHA', 'COX7A2', 'COX6A1', 'C11orf83', 'ND…	['NDUFV2', 'COX5A', 'NDUFB8', 'OXA1L', 'NDUFB4', 'NDUFB1', 'NDUFA8', 'NDUFS8', 'SDHC']
GO_RESPIRATORY_CHAIN	Glycolysis	78	0.227754	2.02891	0.0017452	0.0724772	http://www.broadinstitute.org/gsea/msigdb/cards/GO_RESPIRATORY_CHAIN	NDUFS7,HIGD2A,COX7B2,UQCR11,NNT,COX7A2,NDUFA10,NDUFA4,COX4I1,NDUFB11,SNCA,NDUFB10,NDUFB9,NDUFS3,NDUFS6,NDUFC2-KCTD14,NDUFB3,NDUFB5,UQCRQ,NDUFA2,NDUFA9,FOXRED1,COX6A1,NDUFB6,COX5A,NDUFA3,NDUFA11,NDUFC1,COX8C,COX4I2,UQCRC1,NDUFV3,OXA1L,C11orf83,NDUFA6,UQCRH,COX7A1,NDUFS1,SURF1,SDHD,PMPCB,SDHA,NDUFAF1,NDUFB7,NDUFV2,UQCRB,NDUFA13,CYCS,COX7A2P2,COX7A2L,UQCRFS1,NDUFA8,PARK7,NDUFB4,HIGD1A,NDUFV1,NDUFA5,…	['COX5A', 'NDUFB8', 'OXA1L', 'NDUFB4', 'CYCS', 'UQCRH', 'UQCRB', 'NDUFAB1', 'NDUFV2', 'NDUFV1', 'NDUFC2-KCTD14', 'NDUFB10', 'NDUFA13', 'NDUFA6', 'NDUFA7', 'NDUFA2', 'NDUFA1', 'NDUFA8', 'NDUFA9', 'SDHA', 'COX7A2L', 'CYC1', 'NDUFS2', 'NDUFS3', 'NDUFS5', 'NDUFS8', 'COX15']	['NDUFV2', 'NDUFA2', 'COX5A', 'NDUFA1', 'OXA1L', 'NDUFA7', 'NDUFS3', 'NDUFA8', 'COX15', 'NDUFS5']
GO_RESPIRATORY_CHAIN	Respiration	78	-0.615787	-4.9509	0	0	http://www.broadinstitute.org/gsea/msigdb/cards/GO_RESPIRATORY_CHAIN	NDUFS7,HIGD2A,COX7B2,UQCR11,NNT,COX7A2,NDUFA10,NDUFA4,COX4I1,NDUFB11,SNCA,NDUFB10,NDUFB9,NDUFS3,NDUFS6,NDUFC2-KCTD14,NDUFB3,NDUFB5,UQCRQ,NDUFA2,NDUFA9,FOXRED1,COX6A1,NDUFB6,COX5A,NDUFA3,NDUFA11,NDUFC1,COX8C,COX4I2,UQCRC1,NDUFV3,OXA1L,C11orf83,NDUFA6,UQCRH,COX7A1,NDUFS1,SURF1,SDHD,PMPCB,SDHA,NDUFAF1,NDUFB7,NDUFV2,UQCRB,NDUFA13,CYCS,COX7A2P2,COX7A2L,UQCRFS1,NDUFA8,PARK7,NDUFB4,HIGD1A,NDUFV1,NDUFA5,…	['COX5A', 'NDUFB9', 'NDUFB8', 'OXA1L', 'NDUFB6', 'NDUFB5', 'NDUFB4', 'NDUFB2', 'CYCS', 'UQCRQ', 'NDUFAF1', 'UQCRB', 'COX7B2', 'NDUFAB1', 'NDUFV2', 'NDUFV1', 'PMPCB', 'NDUFC2-KCTD14', 'HIGD1A', 'NDUFB11', 'NDUFB10', 'NDUFB7', 'NDUFC1', 'NDUFA10', 'NDUFA12', 'SURF1', 'NDUFA6', 'NDUFV3', 'NDUFA4', 'NDUFA3', 'NDUFA8', 'NDUFA9', 'COX4I2', 'UQCR10', 'NDUFB1', 'SDHA', 'COX7A2L', 'COX7B', 'CYC1', 'NDUFS1…	['COX5A', 'OXA1L', 'NDUFB6', 'NDUFB5', 'NDUFB4', 'NDUFB1', 'NDUFAF1', 'UQCRB', 'NDUFAB1', 'NDUFV2', 'NDUFV1', 'NDUFB11', 'NDUFB10', 'NDUFA10', 'NDUFA6', 'NDUFC1', 'NDUFA3', 'NDUFA8', 'NDUFA9', 'CYC1', 'NDUFS1', 'NDUFS2', 'NDUFS5', 'NDUFS8', 'COX7B']
GO_RNA_METHYLATION	Basal	48	0.144433	1.03694	0.399638	0.715577	http://www.broadinstitute.org/gsea/msigdb/cards/GO_RNA_METHYLATION	METTL19,RNMTL1,KIAA1429,TGS1,TFB2M,METTL1,ALKBH8,TRMT2B,TRDMT1,METTL16,METTL14,METTL3,METTL2A,NSUN2,C9orf156,TRMT6,WDR4,FTSJ3,METTL15P1,NSUN4,WTAP,FTSJ1,MEPCE,HENMT1,FTSJD1,RG9MTD1,RNMT,EMG1,MRM1,METTL15,TRMT5,FTSJD2,FTSJ2,LCMT2,FBLL1,TRMT1,BCDIN3D,RRNAD1,TARBP1,METTL2B,CCDC76,KIAA1456,TRMT1L,TRMT61A,TFB1M,C7orf60,NSUN3,TRMT112,WBSCR22,TRMT61B,TRMT11,RG9MTD2,TRMT2A,FDXACB1,DIMT1,FBL,HSD17B10,	['DIMT1', 'HENMT1', 'HSD17B10', 'TRMT1L', 'TFB1M', 'FTSJ3', 'TRMT5', 'TRMT1', 'METTL16']	['HSD17B10', 'TRMT5', 'FTSJ3']
GO_RNA_METHYLATION	Glycolysis	42	-0.139816	-1.01784	0.429545	0.702681	http://www.broadinstitute.org/gsea/msigdb/cards/GO_RNA_METHYLATION	METTL19,RNMTL1,KIAA1429,TGS1,TFB2M,METTL1,ALKBH8,TRMT2B,TRDMT1,METTL16,METTL14,METTL3,METTL2A,NSUN2,C9orf156,TRMT6,WDR4,FTSJ3,METTL15P1,NSUN4,WTAP,FTSJ1,MEPCE,HENMT1,FTSJD1,RG9MTD1,RNMT,EMG1,MRM1,METTL15,TRMT5,FTSJD2,FTSJ2,LCMT2,FBLL1,TRMT1,BCDIN3D,RRNAD1,TARBP1,METTL2B,CCDC76,KIAA1456,TRMT1L,TRMT61A,TFB1M,C7orf60,NSUN3,TRMT112,WBSCR22,TRMT61B,TRMT11,RG9MTD2,TRMT2A,FDXACB1,DIMT1,FBL,HSD17B10,	['TRMT11', 'METTL2A', 'MRM1', 'TRMT1L', 'NSUN3', 'NSUN2', 'FTSJ3', 'FDXACB1', 'NSUN4', 'TRMT6', 'TARBP1', 'MEPCE', 'TRMT2A', 'TRDMT1', 'METTL16', 'RNMT']	[]
GO_RNA_METHYLATION	Respiration	42	-0.328747	-2.0543	0.0122807	0.244339	http://www.broadinstitute.org/gsea/msigdb/cards/GO_RNA_METHYLATION	METTL19,RNMTL1,KIAA1429,TGS1,TFB2M,METTL1,ALKBH8,TRMT2B,TRDMT1,METTL16,METTL14,METTL3,METTL2A,NSUN2,C9orf156,TRMT6,WDR4,FTSJ3,METTL15P1,NSUN4,WTAP,FTSJ1,MEPCE,HENMT1,FTSJD1,RG9MTD1,RNMT,EMG1,MRM1,METTL15,TRMT5,FTSJD2,FTSJ2,LCMT2,FBLL1,TRMT1,BCDIN3D,RRNAD1,TARBP1,METTL2B,CCDC76,KIAA1456,TRMT1L,TRMT61A,TFB1M,C7orf60,NSUN3,TRMT112,WBSCR22,TRMT61B,TRMT11,RG9MTD2,TRMT2A,FDXACB1,DIMT1,FBL,HSD17B10,	['HSD17B10', 'NSUN2', 'FTSJ1', 'TRMT5', 'TFB1M', 'METTL16', 'FBL']	['TRMT5', 'HSD17B10', 'NSUN2', 'METTL16', 'TFB1M']
GO_RNA_POLYADENYLATION	Basal	29	0.163943	0.943864	0.504726	0.796831	http://www.broadinstitute.org/gsea/msigdb/cards/GO_RNA_POLYADENYLATION	APP,CPSF3,CPSF2,GRSF1,TUT1,SYMPK,PAPOLA,CPSF6,NUDT21,CLP1,ZC3H3,PAPOLB,PCF11,LEO1,PABPC1L,CSTF2,SSU72,AHCYL1,MTPAP,PAPOLG,PABPC1,WDR33,CPSF1,PAF1,PNPT1,CDC73,CSTF1,CSTF3,PAPD4,	['WDR33', 'MTPAP', 'APP', 'CSTF2', 'GRSF1', 'PABPC1', 'PNPT1', 'SYMPK', 'CSTF1', 'CSTF3', 'PAPOLA', 'PCF11', 'LEO1', 'SSU72', 'PAPD4', 'CPSF6', 'NUDT21', 'PAPOLG', 'CPSF2', 'PAPOLB']	['CSTF1']
GO_RNA_POLYADENYLATION	Glycolysis	28	-0.199373	-1.20036	0.220884	0.568573	http://www.broadinstitute.org/gsea/msigdb/cards/GO_RNA_POLYADENYLATION	APP,CPSF3,CPSF2,GRSF1,TUT1,SYMPK,PAPOLA,CPSF6,NUDT21,CLP1,ZC3H3,PAPOLB,PCF11,LEO1,PABPC1L,CSTF2,SSU72,AHCYL1,MTPAP,PAPOLG,PABPC1,WDR33,CPSF1,PAF1,PNPT1,CDC73,CSTF1,CSTF3,PAPD4,	['CLP1', 'PABPC1', 'CSTF1', 'LEO1', 'CSTF2']	['LEO1', 'CSTF1', 'CSTF2']
GO_RNA_POLYADENYLATION	Respiration	28	-0.463876	-2.46626	0	0.029189	http://www.broadinstitute.org/gsea/msigdb/cards/GO_RNA_POLYADENYLATION	APP,CPSF3,CPSF2,GRSF1,TUT1,SYMPK,PAPOLA,CPSF6,NUDT21,CLP1,ZC3H3,PAPOLB,PCF11,LEO1,PABPC1L,CSTF2,SSU72,AHCYL1,MTPAP,PAPOLG,PABPC1,WDR33,CPSF1,PAF1,PNPT1,CDC73,CSTF1,CSTF3,PAPD4,	['LEO1', 'GRSF1', 'PNPT1', 'CSTF1', 'CLP1', 'MTPAP', 'PAF1']	['GRSF1', 'LEO1', 'PNPT1', 'MTPAP', 'PAF1']
GO_SKELETAL_SYSTEM_DEVELOPMENT	Basal	419	0.0839705	1.27688	0.15188	0.516997	http://www.broadinstitute.org/gsea/msigdb/cards/GO_SKELETAL_SYSTEM_DEVELOPMENT	HYAL2,CMKLR1,MKKS,RYR1,HOXC9,NOG,AXIN1,MTHFD1L,TIPARP,FAM73B,PTPRC,MBTD1,BGLAP,NFIB,PAX7,HIF1A,WNT11,SP3,IGF2,HOXD3,ZFPM1,SIX2,HOXA2,SMAD1,NPR2,RAB33B,COL12A1,HOXD13,SP5,TAL1,PHOSPHO1,PTPN6,FGFRL1,UNCX,TEAD4,GLI2,TLL1,VCAN,TRPS1,PCGF2,MKS1,SLC38A10,EXT1,NPR3,MYCN,SOX4,HOXD12,T,FGFR2,FOXC1,HOXB3,COL3A1,HYAL1,DSCAML1,BMPR1A,STC1,TRAPPC2,PAX1,HSD17B1,CSGALNACT1,THBS3,PLS3,RIPPLY2,HDAC4,PTH1R,FBXW4,G…	['COL11A1', 'TIMP1', 'THBS3', 'GLG1', 'LHX1', 'SGPL1', 'SETD2', 'RARG', 'GLI3', 'PTGER4', 'FGFR2', 'WNT10B', 'THRA', 'IRX5', 'WDR5', 'HOXD9', 'PRPSAP2', 'HOXD4', 'SP5', 'POSTN', 'SERP1', 'LECT2', 'MSX1', 'SNAI1', 'PAFAH1B1', 'ROR2', 'BMP4', 'GH1', 'PTPN11', 'MBTD1', 'BMPR2', 'PLEKHA1', 'PRRX1', 'PKD1', 'HOXC9', 'HOXC8', 'MMP16', 'FOXP1', 'RASSF2', 'FMN1', 'CARM1', 'HIF1A', 'GPLD1', 'IMPAD1', 'AME…	['WDR5', 'TAL1', 'CARM1', 'PTHLH', 'NLE1', 'MED1', 'FGFR2']
GO_SKELETAL_SYSTEM_DEVELOPMENT	Glycolysis	408	0.0702628	1.11025	0.285714	0.684769	http://www.broadinstitute.org/gsea/msigdb/cards/GO_SKELETAL_SYSTEM_DEVELOPMENT	HYAL2,CMKLR1,MKKS,RYR1,HOXC9,NOG,AXIN1,MTHFD1L,TIPARP,FAM73B,PTPRC,MBTD1,BGLAP,NFIB,PAX7,HIF1A,WNT11,SP3,IGF2,HOXD3,ZFPM1,SIX2,HOXA2,SMAD1,NPR2,RAB33B,COL12A1,HOXD13,SP5,TAL1,PHOSPHO1,PTPN6,FGFRL1,UNCX,TEAD4,GLI2,TLL1,VCAN,TRPS1,PCGF2,MKS1,SLC38A10,EXT1,NPR3,MYCN,SOX4,HOXD12,T,FGFR2,FOXC1,HOXB3,COL3A1,HYAL1,DSCAML1,BMPR1A,STC1,TRAPPC2,PAX1,HSD17B1,CSGALNACT1,THBS3,PLS3,RIPPLY2,HDAC4,PTH1R,FBXW4,G…	['CDH11', 'TIMP1', 'RASSF2', 'CARM1', 'HIF1A', 'THBS3', 'MAPK14', 'ZFAND5', 'MED1', 'ESRRA', 'SIX4', 'PSEN1', 'CSRNP1', 'SULF1', 'THRA', 'ETS2', 'MAPK3', 'MED12', 'SHOX', 'MKKS', 'PCGF2', 'IGF2', 'BMP7', 'NPR3', 'TAL1', 'EXT1', 'HOXD4', 'WNT11', 'COL9A2', 'OSR1', 'COL19A1', 'NLE1', 'BMP4', 'SRF', 'SNAI1', 'INHA', 'HOXC11', 'SFRP1', 'GNAQ', 'ESR1', 'MMP2', 'FREM1', 'TBX1', 'COL1A2', 'DSCAML1', 'MM…	['MAPK14', 'ZFAND5', 'MED1', 'NPR3', 'TBX1']
GO_SKELETAL_SYSTEM_DEVELOPMENT	Respiration	408	0.105485	1.44239	0.0553633	0.397663	http://www.broadinstitute.org/gsea/msigdb/cards/GO_SKELETAL_SYSTEM_DEVELOPMENT	HYAL2,CMKLR1,MKKS,RYR1,HOXC9,NOG,AXIN1,MTHFD1L,TIPARP,FAM73B,PTPRC,MBTD1,BGLAP,NFIB,PAX7,HIF1A,WNT11,SP3,IGF2,HOXD3,ZFPM1,SIX2,HOXA2,SMAD1,NPR2,RAB33B,COL12A1,HOXD13,SP5,TAL1,PHOSPHO1,PTPN6,FGFRL1,UNCX,TEAD4,GLI2,TLL1,VCAN,TRPS1,PCGF2,MKS1,SLC38A10,EXT1,NPR3,MYCN,SOX4,HOXD12,T,FGFR2,FOXC1,HOXB3,COL3A1,HYAL1,DSCAML1,BMPR1A,STC1,TRAPPC2,PAX1,HSD17B1,CSGALNACT1,THBS3,PLS3,RIPPLY2,HDAC4,PTH1R,FBXW4,G…	['THBS3', 'PKDCC', 'CHI3L1', 'SEMA4D', 'RARA', 'SGPL1', 'RARB', 'RARG', 'SLC38A10', 'SIX4', 'NDST1', 'DEAF1', 'DHRS3', 'THRA', 'EDN1', 'WDR5', 'TCOF1', 'HOXD9', 'EXT1', 'SP5', 'HOXD3', 'BGLAP', 'SERP1', 'TFAP2A', 'SNAI2', 'SNAI1', 'PAFAH1B1', 'BMP6', 'BMP4', 'GH1', 'ZFAND5', 'KIT', 'PLEKHA1', 'HOXC8', 'FOXP1', 'ANO6', 'HIF1A', 'MED1', 'COL3A1', 'ZNF664-FAM101A', 'LEP', 'SOX11', 'CSRNP1', 'EN1', '…	['MAPK14', 'MED1', 'GNAQ', 'HIF1A', 'INPPL1']
GO_TRANSCRIPTION_FACTOR_TFIID_COMPLEX	Basal	23	0.515294	2.72406	0	0.000652	http://www.broadinstitute.org/gsea/msigdb/cards/GO_TRANSCRIPTION_FACTOR_TFIID_COMPLEX	TAF7,SUPT3H,TAF7L,TAF5,TAF4,TBP,EDF1,TAF4B,TAF2,TAF12,TAF13,TAF3,ERCC4,TAF9,TAF10,ERCC1,TAF8,TP53,TAF1,TAF9B,TAF1L,TAF11,TAF6,	['TAF6', 'TAF5', 'TAF4', 'TP53', 'TAF2', 'TAF1', 'ERCC1', 'TAF9', 'SUPT3H', 'TAF13', 'TAF10', 'TBP', 'TAF3', 'TAF8']	['TAF13', 'TAF2', 'TAF1']
GO_TRANSCRIPTION_FACTOR_TFIID_COMPLEX	Glycolysis	23	0.378585	2.04725	0.00733945	0.0677745	http://www.broadinstitute.org/gsea/msigdb/cards/GO_TRANSCRIPTION_FACTOR_TFIID_COMPLEX	TAF7,SUPT3H,TAF7L,TAF5,TAF4,TBP,EDF1,TAF4B,TAF2,TAF12,TAF13,TAF3,ERCC4,TAF9,TAF10,ERCC1,TAF8,TP53,TAF1,TAF9B,TAF1L,TAF11,TAF6,	['TAF7', 'TAF6', 'TAF5', 'TAF4', 'TP53', 'TAF7L', 'TAF1', 'ERCC1', 'TAF9', 'TAF8', 'TAF4B', 'TAF10', 'TBP', 'TAF3']	['TAF8']
GO_TRANSCRIPTION_FACTOR_TFIID_COMPLEX	Respiration	23	0.442563	2.34351	0.0143149	0.164669	http://www.broadinstitute.org/gsea/msigdb/cards/GO_TRANSCRIPTION_FACTOR_TFIID_COMPLEX	TAF7,SUPT3H,TAF7L,TAF5,TAF4,TBP,EDF1,TAF4B,TAF2,TAF12,TAF13,TAF3,ERCC4,TAF9,TAF10,ERCC1,TAF8,TP53,TAF1,TAF9B,TAF1L,TAF11,TAF6,	['TAF7', 'TAF5', 'TAF4', 'TP53', 'TAF2', 'TAF1', 'ERCC1', 'TAF9', 'SUPT3H', 'TAF11', 'TAF3', 'TAF8']	['TAF4', 'TAF1', 'TAF8']
GO_TRANSLATIONAL_INITIATION	Basal	143	0.367547	4.0586	0	0	http://www.broadinstitute.org/gsea/msigdb/cards/GO_TRANSLATIONAL_INITIATION	UBA52,LARP1,EIF2B2,MTIF2,RPS16,RPS5,EIF2B4,RPS4X,RPL11,RPL24,RPL17,EIF2A,EIF1AD,EIF3B,RPS11,RPL27A,EIF2B5,RPL31,RPS6,EIF2C2,RPL6,RPL23A,RPL13A,RPL18,RPL36,RPS27A,EIF4E3,EIF2B1,RPL14,EIF1,RPL22,RPL9,RPS25,COPS5,EIF3A,MCTS1,RPS8,EIF3L,RBM4,RPS12,RPL15,RPS2,EIF2B3,FAU,EIF1AX,RPL35,EIF3M,RPSA,RPS19,EIF4G2,RPL18A,RPS3A,EIF5,RPS20,RPL27,EIF2S2,EIF2S3,RPS14,EIF3H,EIF2D,EIF5B,RPL28,EIF6,RPL38,ABCF1,RPL10…	['RPS12', 'RPL37A', 'RPL12', 'RPL8', 'RPS14', 'RPLP2', 'RPL4', 'EIF2B5', 'RPL18A', 'RPL35A', 'RPS15A', 'RPS7', 'RPS5', 'RPS3', 'MTIF2', 'EIF5B', 'RPS9', 'RPS23', 'EIF1B', 'RPS18', 'EIF3K', 'EIF2B3', 'RPS15', 'RPL24', 'EIF3C', 'EIF3D', 'FAU', 'RPL26', 'PTBP1', 'RPS19', 'RPS16', 'RPL36A', 'RPS24', 'RPS27A', 'DDX3Y', 'RPS20', 'EIF2B2', 'RPS28', 'RPL3', 'RPL17', 'RPL11', 'DHX29', 'RPL13', 'EIF4E', 'R…	['RPL36A', 'EIF2B5', 'RPS20', 'RPS16', 'RPL8', 'EIF4G2', 'EIF4G1', 'EIF3C', 'EIF3D', 'RPL35A', 'RPL3', 'RPL17', 'RPS27A', 'RPL11', 'RPL12', 'RPS29', 'EIF5B']
GO_TRANSLATIONAL_INITIATION	Glycolysis	143	0.445508	5.06354	0	0	http://www.broadinstitute.org/gsea/msigdb/cards/GO_TRANSLATIONAL_INITIATION	UBA52,LARP1,EIF2B2,MTIF2,RPS16,RPS5,EIF2B4,RPS4X,RPL11,RPL24,RPL17,EIF2A,EIF1AD,EIF3B,RPS11,RPL27A,EIF2B5,RPL31,RPS6,EIF2C2,RPL6,RPL23A,RPL13A,RPL18,RPL36,RPS27A,EIF4E3,EIF2B1,RPL14,EIF1,RPL22,RPL9,RPS25,COPS5,EIF3A,MCTS1,RPS8,EIF3L,RBM4,RPS12,RPL15,RPS2,EIF2B3,FAU,EIF1AX,RPL35,EIF3M,RPSA,RPS19,EIF4G2,RPL18A,RPS3A,EIF5,RPS20,RPL27,EIF2S2,EIF2S3,RPS14,EIF3H,EIF2D,EIF5B,RPL28,EIF6,RPL38,ABCF1,RPL10…	['RPS13', 'EIF3CL', 'RPS11', 'RBM4', 'RPS17', 'RPS16', 'RPL8', 'RPS12', 'RPLP2', 'RPLP1', 'RPL5', 'RPL18A', 'RPL35A', 'RPS7', 'RPS5', 'RPL30', 'RPS3', 'RPS2', 'RPL23', 'EIF3G', 'RPL41', 'RPS8', 'EIF3H', 'EIF3I', 'RPS18', 'RPS4Y1', 'EIF3M', 'ABCF1', 'RPL28', 'RPL24', 'RPL27', 'EIF3C', 'EIF3D', 'EIF3F', 'RPL22', 'EIF1AD', 'RPL13A', 'RPL26', 'PCBP2', 'RPS9', 'RPL7', 'RPS3A', 'RPL27A', 'RPS26', 'RPS2…	['RPS13', 'EIF3C', 'RPS16', 'RPL8', 'RPS14', 'RPL4', 'RPS18', 'EIF2B2', 'RPL35A', 'RPS7', 'RPS5', 'MTIF3', 'MTIF2', 'RPL28', 'RPL24', 'RPL27', 'RPL26', 'RPL23', 'RPL27A', 'RPL36A', 'RPS27', 'RPS24', 'RPS23', 'RPS20', 'RPS28', 'RPL3', 'RPL17', 'RPL10', 'RPL13', 'RPL19', 'RPL34', 'RPL31', 'RPL10A', 'RPS15']
GO_TRANSLATIONAL_INITIATION	Respiration	143	0.184662	1.92948	0.0207792	0.192424	http://www.broadinstitute.org/gsea/msigdb/cards/GO_TRANSLATIONAL_INITIATION	UBA52,LARP1,EIF2B2,MTIF2,RPS16,RPS5,EIF2B4,RPS4X,RPL11,RPL24,RPL17,EIF2A,EIF1AD,EIF3B,RPS11,RPL27A,EIF2B5,RPL31,RPS6,EIF2C2,RPL6,RPL23A,RPL13A,RPL18,RPL36,RPS27A,EIF4E3,EIF2B1,RPL14,EIF1,RPL22,RPL9,RPS25,COPS5,EIF3A,MCTS1,RPS8,EIF3L,RBM4,RPS12,RPL15,RPS2,EIF2B3,FAU,EIF1AX,RPL35,EIF3M,RPSA,RPS19,EIF4G2,RPL18A,RPS3A,EIF5,RPS20,RPL27,EIF2S2,EIF2S3,RPS14,EIF3H,EIF2D,EIF5B,RPL28,EIF6,RPL38,ABCF1,RPL10…	['RPS11', 'RPS16', 'RPL8', 'EIF2B4', 'RPL5', 'RPL3', 'RPS15A', 'COPS5', 'RPL3L', 'RPL23', 'RPL30', 'CDC123', 'FAU', 'EIF5B', 'RPL41', 'EIF3K', 'RPL29', 'RPS15', 'EIF2S1', 'EIF3B', 'EIF3D', 'EIF3E', 'EIF3F', 'RPL22', 'EIF1AD', 'RPL13A', 'PCBP2', 'PTBP1', 'RPLP1', 'RPL36A', 'RPS27', 'RPS25', 'RPS21', 'EIF2B3', 'RPL15', 'RPS4Y1', 'RPL10', 'EIF6', 'DHX29', 'RPL19', 'RPL28', 'EIF4E2', 'RPL26L1', 'RPL3…	['RPL8', 'RPL15', 'RPL32', 'EIF2B3', 'RPL23', 'RPL31', 'RPL13A']
GO_VOLTAGE_GATED_ANION_CHANNEL_ACTIVITY	Basal	14	-0.244228	-1.04624	0.381696	0.799195	http://www.broadinstitute.org/gsea/msigdb/cards/GO_VOLTAGE_GATED_ANION_CHANNEL_ACTIVITY	ANO6,CLCN7,CLCNKA,CLCN4,VDAC2,BSND,CLCN3,CLCN6,VDAC3,CLCN5,CLCN2,GPR89A,CLCN1,SLC17A3,ANO1,VDAC1,CLCNKB,	['GPR89A', 'CLCN3', 'ANO6', 'CLCN7', 'CLCN6', 'SLC17A3', 'CLCNKA', 'CLCN4', 'VDAC3', 'VDAC2', 'CLCNKB']	[]
GO_VOLTAGE_GATED_ANION_CHANNEL_ACTIVITY	Glycolysis	14	0.294434	1.24577	0.221311	0.582398	http://www.broadinstitute.org/gsea/msigdb/cards/GO_VOLTAGE_GATED_ANION_CHANNEL_ACTIVITY	ANO6,CLCN7,CLCNKA,CLCN4,VDAC2,BSND,CLCN3,CLCN6,VDAC3,CLCN5,CLCN2,GPR89A,CLCN1,SLC17A3,ANO1,VDAC1,CLCNKB,	['GPR89A', 'CLCN2', 'ANO6', 'CLCN5', 'CLCN4', 'SLC17A3', 'VDAC3', 'VDAC2', 'VDAC1', 'CLCNKB']	['VDAC3', 'VDAC1']
GO_VOLTAGE_GATED_ANION_CHANNEL_ACTIVITY	Respiration	14	0.704449	3.04745	0	0.0181964	http://www.broadinstitute.org/gsea/msigdb/cards/GO_VOLTAGE_GATED_ANION_CHANNEL_ACTIVITY	ANO6,CLCN7,CLCNKA,CLCN4,VDAC2,BSND,CLCN3,CLCN6,VDAC3,CLCN5,CLCN2,GPR89A,CLCN1,SLC17A3,ANO1,VDAC1,CLCNKB,	['VDAC3', 'VDAC2', 'VDAC1']	['VDAC3', 'VDAC2', 'VDAC1']
PID_HIF1A_PATHWAY	Basal	19	0.241569	1.16552	0.260073	0.604491	http://www.broadinstitute.org/gsea/msigdb/cards/PID_HIF1A_PATHWAY	HIF1A,OS9,VHL,HSP90AA1,HIF1AN,TCEB1,NAA10,TCEB2,COPS5,TP53,RBX1,ARNT,EGLN3,EGLN1,CUL2,CDKN2A,GNB2L1,HIF3A,EGLN2,	['EGLN2', 'CDKN2A', 'TP53', 'NAA10', 'ARNT', 'HIF1AN', 'HIF1A', 'RBX1', 'HSP90AA1']	[]
PID_HIF1A_PATHWAY	Glycolysis	16	-0.219401	-0.985648	0.437628	0.720923	http://www.broadinstitute.org/gsea/msigdb/cards/PID_HIF1A_PATHWAY	HIF1A,OS9,VHL,HSP90AA1,HIF1AN,TCEB1,NAA10,TCEB2,COPS5,TP53,RBX1,ARNT,EGLN3,EGLN1,CUL2,CDKN2A,GNB2L1,HIF3A,EGLN2,	['OS9', 'EGLN3', 'EGLN1', 'NAA10', 'ARNT', 'COPS5', 'RBX1', 'CUL2']	[]
PID_HIF1A_PATHWAY	Respiration	16	0.761997	3.44383	0	0.00379818	http://www.broadinstitute.org/gsea/msigdb/cards/PID_HIF1A_PATHWAY	HIF1A,OS9,VHL,HSP90AA1,HIF1AN,TCEB1,NAA10,TCEB2,COPS5,TP53,RBX1,ARNT,EGLN3,EGLN1,CUL2,CDKN2A,GNB2L1,HIF3A,EGLN2,	['HIF1A', 'ARNT']	['HIF1A', 'ARNT']
PID_MYC_PATHWAY	Basal	25	0.27885	1.48745	0.0661896	0.330244	http://www.broadinstitute.org/gsea/msigdb/cards/PID_MYC_PATHWAY	PPP2R5A,PAK2,SKP2,KAT2A,TRRAP,RUVBL1,TAF12,TAF10,KAT5,RUVBL2,PPP2CA,GSK3B,MYC,SUPT7L,TAF9,HBP1,AXIN1,PML,MAX,PIN1,SUPT3H,CDKN2A,ZBTB17,FBXW7,ACTL6A,	['TAF9', 'CDKN2A', 'ZBTB17', 'PPP2R5A', 'AXIN1', 'SUPT7L', 'PPP2CA', 'MAX', 'KAT5', 'KAT2A', 'SUPT3H', 'TAF10', 'TRRAP', 'PML', 'SKP2', 'PIN1', 'MYC', 'PAK2']	['MAX', 'TRRAP']
PID_MYC_PATHWAY	Glycolysis	25	0.221727	1.22677	0.195896	0.600188	http://www.broadinstitute.org/gsea/msigdb/cards/PID_MYC_PATHWAY	PPP2R5A,PAK2,SKP2,KAT2A,TRRAP,RUVBL1,TAF12,TAF10,KAT5,RUVBL2,PPP2CA,GSK3B,MYC,SUPT7L,TAF9,HBP1,AXIN1,PML,MAX,PIN1,SUPT3H,CDKN2A,ZBTB17,FBXW7,ACTL6A,	['RUVBL1', 'MAX', 'TRRAP', 'TAF10', 'TAF9', 'PML', 'SKP2', 'PIN1', 'MYC']	['TRRAP']
PID_MYC_PATHWAY	Respiration	25	0.382804	2.05429	0.0243902	0.178713	http://www.broadinstitute.org/gsea/msigdb/cards/PID_MYC_PATHWAY	PPP2R5A,PAK2,SKP2,KAT2A,TRRAP,RUVBL1,TAF12,TAF10,KAT5,RUVBL2,PPP2CA,GSK3B,MYC,SUPT7L,TAF9,HBP1,AXIN1,PML,MAX,PIN1,SUPT3H,CDKN2A,ZBTB17,FBXW7,ACTL6A,	['CDKN2A', 'RUVBL1', 'AXIN1', 'SUPT7L', 'KAT5', 'TRRAP', 'SUPT3H', 'TAF9', 'SKP2', 'ZBTB17', 'PIN1', 'ACTL6A', 'MYC', 'PAK2', 'FBXW7']	['TRRAP']
PID_PI3KCI_PATHWAY	Basal	49	-0.165036	-1.24409	0.198582	0.724997	http://www.broadinstitute.org/gsea/msigdb/cards/PID_PI3KCI_PATHWAY	KRAS,CYTH1,ARF1,PLEKHA1,BLNK,YES1,LCK,DAPP1,PIK3CB,PIK3R6,PLCG2,FYN,LAT,PLEKHA2,RAP1A,BLK,PTEN,SYK,HCK,PIK3CA,SGK1,ARF5,ITK,HRAS,CYTH3,ARF6,RAC1,PIK3CG,SRC,PIK3R1,HSP90AA1,RHOA,INPP5D,ARAP3,PIK3R2,ZAP70,PLCG1,INPPL1,FGR,CYTH2,PIK3CD,PIK3R5,BTK,PDPK1,LYN,FOXO3,NRAS,PIK3R3,ADAP1,	['HRAS', 'RAP1A', 'PLCG2', 'PLCG1', 'ARF5', 'ARAP3', 'PIK3CB', 'NRAS', 'ARF6', 'FGR', 'PIK3CG', 'ADAP1', 'PIK3R6', 'PIK3R3', 'PIK3R2', 'LYN', 'BLNK', 'ZAP70', 'CYTH1', 'HCK', 'RHOA', 'CYTH2', 'KRAS', 'ITK', 'SGK1', 'SYK', 'DAPP1', 'PLEKHA2', 'LAT', 'BTK']	['RHOA']
PID_PI3KCI_PATHWAY	Glycolysis	49	-0.129995	-1.00272	0.442731	0.711957	http://www.broadinstitute.org/gsea/msigdb/cards/PID_PI3KCI_PATHWAY	KRAS,CYTH1,ARF1,PLEKHA1,BLNK,YES1,LCK,DAPP1,PIK3CB,PIK3R6,PLCG2,FYN,LAT,PLEKHA2,RAP1A,BLK,PTEN,SYK,HCK,PIK3CA,SGK1,ARF5,ITK,HRAS,CYTH3,ARF6,RAC1,PIK3CG,SRC,PIK3R1,HSP90AA1,RHOA,INPP5D,ARAP3,PIK3R2,ZAP70,PLCG1,INPPL1,FGR,CYTH2,PIK3CD,PIK3R5,BTK,PDPK1,LYN,FOXO3,NRAS,PIK3R3,ADAP1,	['ADAP1', 'HRAS', 'RAP1A', 'PLEKHA1', 'FOXO3', 'PLCG1', 'PIK3R2', 'RHOA', 'LCK', 'BTK', 'BLNK']	[]
PID_PI3KCI_PATHWAY	Respiration	49	-0.148164	-0.982756	0.467273	1	http://www.broadinstitute.org/gsea/msigdb/cards/PID_PI3KCI_PATHWAY	KRAS,CYTH1,ARF1,PLEKHA1,BLNK,YES1,LCK,DAPP1,PIK3CB,PIK3R6,PLCG2,FYN,LAT,PLEKHA2,RAP1A,BLK,PTEN,SYK,HCK,PIK3CA,SGK1,ARF5,ITK,HRAS,CYTH3,ARF6,RAC1,PIK3CG,SRC,PIK3R1,HSP90AA1,RHOA,INPP5D,ARAP3,PIK3R2,ZAP70,PLCG1,INPPL1,FGR,CYTH2,PIK3CD,PIK3R5,BTK,PDPK1,LYN,FOXO3,NRAS,PIK3R3,ADAP1,	['HRAS', 'RAP1A', 'ARF5', 'CYTH3', 'YES1', 'ARAP3', 'ARF1', 'FYN', 'FGR', 'PIK3CG', 'ADAP1', 'PIK3R6', 'PIK3R5', 'PIK3R3', 'PIK3R2', 'PIK3R1', 'LYN', 'BLNK', 'SRC', 'RAC1', 'ZAP70', 'BLK', 'CYTH1', 'HCK', 'RHOA', 'CYTH2', 'KRAS', 'INPP5D', 'ITK', 'SGK1', 'SYK', 'PTEN', 'PIK3CB', 'PLEKHA2', 'PDPK1', 'LCK', 'BTK']	['PIK3R1']
REACTOME_MITOCHONDRIAL_TRNA_AMINOACYLATION	Basal	21	0.5598	2.85503	0	0.00024	http://www.broadinstitute.org/gsea/msigdb/cards/REACTOME_MITOCHONDRIAL_TRNA_AMINOACYLATION	WARS2,FARS2,EARS2,LARS2,HARS2,PARS2,GARS,PPA2,KARS,YARS2,SARS2,DARS2,IARS2,RARS2,VARS2,AARS2,QARS,CARS2,NARS2,TARS2,MARS2,	['KARS', 'IARS2', 'TARS2', 'FARS2', 'PARS2', 'WARS2', 'CARS2', 'VARS2', 'DARS2', 'PPA2', 'AARS2', 'LARS2', 'QARS', 'RARS2']	['CARS2', 'AARS2', 'TARS2', 'WARS2', 'PARS2']
REACTOME_MITOCHONDRIAL_TRNA_AMINOACYLATION	Glycolysis	21	0.501333	2.56908	0	0.00242531	http://www.broadinstitute.org/gsea/msigdb/cards/REACTOME_MITOCHONDRIAL_TRNA_AMINOACYLATION	WARS2,FARS2,EARS2,LARS2,HARS2,PARS2,GARS,PPA2,KARS,YARS2,SARS2,DARS2,IARS2,RARS2,VARS2,AARS2,QARS,CARS2,NARS2,TARS2,MARS2,	['SARS2', 'KARS', 'IARS2', 'TARS2', 'PARS2', 'WARS2', 'MARS2', 'VARS2', 'DARS2', 'PPA2', 'AARS2', 'RARS2', 'HARS2']	['IARS2', 'TARS2', 'RARS2', 'AARS2', 'PARS2']
REACTOME_MITOCHONDRIAL_TRNA_AMINOACYLATION	Respiration	21	-0.714123	-3.42896	0	0	http://www.broadinstitute.org/gsea/msigdb/cards/REACTOME_MITOCHONDRIAL_TRNA_AMINOACYLATION	WARS2,FARS2,EARS2,LARS2,HARS2,PARS2,GARS,PPA2,KARS,YARS2,SARS2,DARS2,IARS2,RARS2,VARS2,AARS2,QARS,CARS2,NARS2,TARS2,MARS2,	['FARS2', 'IARS2', 'TARS2', 'EARS2', 'PARS2', 'NARS2', 'WARS2', 'VARS2', 'PPA2', 'AARS2', 'LARS2', 'RARS2', 'HARS2']	['FARS2', 'TARS2', 'PARS2', 'NARS2', 'WARS2', 'VARS2', 'PPA2', 'AARS2', 'LARS2', 'RARS2', 'HARS2']
REACTOME_PROTEIN_FOLDING	Basal	51	-0.116673	-0.915341	0.568889	0.867108	http://www.broadinstitute.org/gsea/msigdb/cards/REACTOME_PROTEIN_FOLDING	TUBA1B,TUBB3,TUBB4A,TUBB4B,PFDN6,NOP56,ARFGEF2,CCT7,CCT4,CCT2,CCT8,FKBP9,TUBA3D,TBCB,XRN2,CCT5,FBXW2,FBXL3,FBXL5,FBXO6,FBXO4,AP3M1,TUBB2B,KIFC3,PFDN1,PFDN2,PFDN4,PFDN5,FBXW5,FBXW7,ACTB,KIF13A,FBXW4,LOC654264,TBCA,TBCC,TBCD,TBCE,TCP1,CCT3,TUBA4A,TUBA3C,TUBB2A,LOC732391,VBP1,TUBA1A,TUBB1,USP11,LONP2,TUBB6,TUBA1C,SPHK1,CCT6A,	['AP3M1', 'FBXO6', 'FKBP9', 'TUBA3D', 'KIF13A', 'TUBA1C', 'TUBA1A', 'NOP56', 'CCT7', 'CCT4', 'FBXW7', 'PFDN1', 'PFDN5', 'PFDN4', 'PFDN6', 'TUBB3', 'TUBB1', 'ARFGEF2', 'TUBA4A', 'TUBB2A', 'KIFC3', 'TUBB2B', 'TUBB4B', 'FBXL3', 'TBCC', 'TBCA', 'CCT2', 'ACTB']	[]
REACTOME_PROTEIN_FOLDING	Glycolysis	51	-0.132676	-1.04334	0.409483	0.683607	http://www.broadinstitute.org/gsea/msigdb/cards/REACTOME_PROTEIN_FOLDING	TUBA1B,TUBB3,TUBB4A,TUBB4B,PFDN6,NOP56,ARFGEF2,CCT7,CCT4,CCT2,CCT8,FKBP9,TUBA3D,TBCB,XRN2,CCT5,FBXW2,FBXL3,FBXL5,FBXO6,FBXO4,AP3M1,TUBB2B,KIFC3,PFDN1,PFDN2,PFDN4,PFDN5,FBXW5,FBXW7,ACTB,KIF13A,FBXW4,LOC654264,TBCA,TBCC,TBCD,TBCE,TCP1,CCT3,TUBA4A,TUBA3C,TUBB2A,LOC732391,VBP1,TUBA1A,TUBB1,USP11,LONP2,TUBB6,TUBA1C,SPHK1,CCT6A,	['PFDN1', 'TUBA1A', 'AP3M1', 'TCP1', 'FKBP9', 'FBXW7']	[]
REACTOME_PROTEIN_FOLDING	Respiration	51	0.0800085	0.580073	0.940758	0.987195	http://www.broadinstitute.org/gsea/msigdb/cards/REACTOME_PROTEIN_FOLDING	TUBA1B,TUBB3,TUBB4A,TUBB4B,PFDN6,NOP56,ARFGEF2,CCT7,CCT4,CCT2,CCT8,FKBP9,TUBA3D,TBCB,XRN2,CCT5,FBXW2,FBXL3,FBXL5,FBXO6,FBXO4,AP3M1,TUBB2B,KIFC3,PFDN1,PFDN2,PFDN4,PFDN5,FBXW5,FBXW7,ACTB,KIF13A,FBXW4,LOC654264,TBCA,TBCC,TBCD,TBCE,TCP1,CCT3,TUBA4A,TUBA3C,TUBB2A,LOC732391,VBP1,TUBA1A,TUBB1,USP11,LONP2,TUBB6,TUBA1C,SPHK1,CCT6A,	['VBP1', 'FBXL5', 'FBXO4', 'FBXO6', 'CCT3', 'FKBP9', 'CCT8', 'TUBA3D', 'KIF13A', 'TUBA1C', 'TUBA1B', 'NOP56', 'CCT7', 'CCT4', 'CCT5', 'FBXW2', 'FBXW4', 'FBXW5', 'FBXW7', 'LONP2', 'PFDN2', 'PFDN5', 'PFDN6', 'TUBB6', 'TUBB3', 'TUBB1', 'TUBA3C', 'ARFGEF2', 'TUBA4A', 'TUBB2A', 'KIFC3', 'TUBB2B', 'FBXL3', 'CCT6A', 'TBCE', 'TBCD', 'TBCC', 'TBCB', 'TBCA', 'CCT2', 'TCP1', 'USP11', 'XRN2', 'TUBB4B', 'ACTB…	[]
REACTOME_PYRUVATE_METABOLISM_AND_CITRIC_ACID_TCA_CYCLE	Basal	40	0.188184	1.22466	0.226381	0.557933	http://www.broadinstitute.org/gsea/msigdb/cards/REACTOME_PYRUVATE_METABOLISM_AND_CITRIC_ACID_TCA_CYCLE	ADHFE1,CS,DLAT,DLD,DLST,FH,NNT,SLC16A8,LOC283398,IDH1,IDH2,IDH3A,IDH3B,IDH3G,LDHA,LDHB,MDH2,OGDH,ACO2,PDHA1,PDHB,PDK1,PDK2,PDK3,PDK4,PDP1,PDPR,PDP2,SDHA,SDHB,SDHC,SDHD,SUCLA2P1,LOC646675,LOC646677,LOC650667,LOC650674,LOC650883,LOC651820,SLC16A1,BSG,D2HGDH,L2HGDH,PDHX,SUCLG2,SUCLG1,SUCLA2,SLC16A3	['BSG', 'IDH1', 'L2HGDH', 'SDHC', 'DLST']	['SDHC']
REACTOME_PYRUVATE_METABOLISM_AND_CITRIC_ACID_TCA_CYCLE	Glycolysis	40	-0.129954	-0.913269	0.552966	0.780287	http://www.broadinstitute.org/gsea/msigdb/cards/REACTOME_PYRUVATE_METABOLISM_AND_CITRIC_ACID_TCA_CYCLE	ADHFE1,CS,DLAT,DLD,DLST,FH,NNT,SLC16A8,LOC283398,IDH1,IDH2,IDH3A,IDH3B,IDH3G,LDHA,LDHB,MDH2,OGDH,ACO2,PDHA1,PDHB,PDK1,PDK2,PDK3,PDK4,PDP1,PDPR,PDP2,SDHA,SDHB,SDHC,SDHD,SUCLA2P1,LOC646675,LOC646677,LOC650667,LOC650674,LOC650883,LOC651820,SLC16A1,BSG,D2HGDH,L2HGDH,PDHX,SUCLG2,SUCLG1,SUCLA2,SLC16A3	['PDHA1', 'SLC16A3', 'SDHC', 'ADHFE1', 'CS', 'PDHB', 'NNT', 'LDHA']	[]
REACTOME_PYRUVATE_METABOLISM_AND_CITRIC_ACID_TCA_CYCLE	Respiration	40	-0.360957	-2.18553	0.00702988	0.14606	http://www.broadinstitute.org/gsea/msigdb/cards/REACTOME_PYRUVATE_METABOLISM_AND_CITRIC_ACID_TCA_CYCLE	ADHFE1,CS,DLAT,DLD,DLST,FH,NNT,SLC16A8,LOC283398,IDH1,IDH2,IDH3A,IDH3B,IDH3G,LDHA,LDHB,MDH2,OGDH,ACO2,PDHA1,PDHB,PDK1,PDK2,PDK3,PDK4,PDP1,PDPR,PDP2,SDHA,SDHB,SDHC,SDHD,SUCLA2P1,LOC646675,LOC646677,LOC650667,LOC650674,LOC650883,LOC651820,SLC16A1,BSG,D2HGDH,L2HGDH,PDHX,SUCLG2,SUCLG1,SUCLA2,SLC16A3	['PDHX', 'PDHA1', 'SDHC', 'DLST', 'SDHD', 'SDHB', 'SUCLG2', 'PDP1', 'PDP2', 'L2HGDH', 'ADHFE1', 'CS', 'PDHB', 'SDHA', 'LDHA']	['CS', 'PDHB', 'PDHA1']
SEMENZA_HIF1_TARGETS	Basal	35	0.198446	1.23587	0.201452	0.547577	http://www.broadinstitute.org/gsea/msigdb/cards/SEMENZA_HIF1_TARGETS	HMOX1,EPO,FLT1,TGFB3,IGF2,SLC2A1,GAPDH,BNIP3,CDKN1A,ALDOA,CA9,ADRA1B,ALDOC,NOS2,ADM,HK1,ENO1,AK3,EDN1,VEGFA,TPI1,IGFBP1,PFKL,HK2,CP,TFRC,LDHA,IGFBP3,SERPINE1,SLC2A3,PKM2,CITED2,IGFBP2,PGK1,TF,P4HA2	['IGF2', 'HK2', 'ENO1', 'IGFBP1', 'EDN1', 'SERPINE1', 'PGK1']	['HK2', 'PGK1']
SEMENZA_HIF1_TARGETS	Glycolysis	35	0.338922	2.22447	0.00196464	0.0255079	http://www.broadinstitute.org/gsea/msigdb/cards/SEMENZA_HIF1_TARGETS	HMOX1,EPO,FLT1,TGFB3,IGF2,SLC2A1,GAPDH,BNIP3,CDKN1A,ALDOA,CA9,ADRA1B,ALDOC,NOS2,ADM,HK1,ENO1,AK3,EDN1,VEGFA,TPI1,IGFBP1,PFKL,HK2,CP,TFRC,LDHA,IGFBP3,SERPINE1,SLC2A3,PKM2,CITED2,IGFBP2,PGK1,TF,P4HA2	['IGF2', 'HK2', 'ENO1', 'ALDOA', 'CITED2', 'ALDOC', 'SERPINE1', 'PGK1']	['HK2', 'ENO1', 'PGK1']
SEMENZA_HIF1_TARGETS	Respiration	35	0.296444	1.83415	0.022831	0.215403	http://www.broadinstitute.org/gsea/msigdb/cards/SEMENZA_HIF1_TARGETS	HMOX1,EPO,FLT1,TGFB3,IGF2,SLC2A1,GAPDH,BNIP3,CDKN1A,ALDOA,CA9,ADRA1B,ALDOC,NOS2,ADM,HK1,ENO1,AK3,EDN1,VEGFA,TPI1,IGFBP1,PFKL,HK2,CP,TFRC,LDHA,IGFBP3,SERPINE1,SLC2A3,PKM2,CITED2,IGFBP2,PGK1,TF,P4HA2	['AK3', 'NOS2', 'TGFB3', 'ALDOA', 'ENO1', 'HK2', 'SLC2A3', 'GAPDH', 'SLC2A1', 'CA9', 'EPO', 'EDN1', 'ALDOC', 'ADM', 'SERPINE1', 'IGFBP3', 'PGK1']	['HK2', 'SLC2A1', 'PGK1']
CRISPRa Pathway Names and Ontology Terms	Metabolic Condition	Size	Enrichment Score	Normalized Enrichment Score	Nominal p-value	FDR q-value	Link	Genes	Core Enriched Genes	Hit Genes in Core
GO_ACTIVATION_OF_MAPKK_ACTIVITY	Basal	51	0.24751	1.68093	0.0233196	0.267519	http://www.broadinstitute.org/gsea/msigdb/cards/GO_ACTIVATION_OF_MAPKK_ACTIVITY	CRK,BMP4,NTRK1,MAP3K11,MAP3K2,MAP3K8,FRS2,EIF2AK2,FLT1,GRM1,RAP1A,ERCC6,MAP3K7,NGF,MOS,MAP3K4,TNIK,BRAF,F2R,MAP3K1,JAK2,NRK,MAP3K15,C21orf7,EGFR,KIDINS220,GNAI2,CARTPT,KIAA1804,MAP3K12,MAP3K14,ZAK,PSEN1,MAP3K13,TGFBR1,ADAM9,PLCG1,MAP3K9,CRKL,LAMTOR2,TAOK2,KISS1R,EGF,LRRK2,MAP3K10,MAP3K6,RAPGEF1,GADD45B,ADORA1,MAP3K5,RAF1,MAP3K3	['NRK', 'MAP3K8', 'MAP3K9', 'MAP3K1', 'MAP3K6', 'RAP1A', 'KIAA1804', 'TNIK', 'MAP3K13', 'MAP3K14', 'RAF1', 'FLT1']	['KIAA1804', 'RAF1']
GO_ACTIVATION_OF_MAPKK_ACTIVITY	Glycolysis	51	0.288559	2.03985	0.00657895	0.199832	http://www.broadinstitute.org/gsea/msigdb/cards/GO_ACTIVATION_OF_MAPKK_ACTIVITY	CRK,BMP4,NTRK1,MAP3K11,MAP3K2,MAP3K8,FRS2,EIF2AK2,FLT1,GRM1,RAP1A,ERCC6,MAP3K7,NGF,MOS,MAP3K4,TNIK,BRAF,F2R,MAP3K1,JAK2,NRK,MAP3K15,C21orf7,EGFR,KIDINS220,GNAI2,CARTPT,KIAA1804,MAP3K12,MAP3K14,ZAK,PSEN1,MAP3K13,TGFBR1,ADAM9,PLCG1,MAP3K9,CRKL,LAMTOR2,TAOK2,KISS1R,EGF,LRRK2,MAP3K10,MAP3K6,RAPGEF1,GADD45B,ADORA1,MAP3K5,RAF1,MAP3K3	['MAP3K8', 'MAP3K9', 'MAP3K11', 'MAP3K1', 'NTRK1', 'RAP1A', 'MAP3K5', 'KIAA1804', 'TNIK', 'BMP4', 'JAK2', 'BRAF', 'TGFBR1', 'GRM1', 'TAOK2', 'FLT1']	['KIAA1804', 'MAP3K8']
GO_ACTIVATION_OF_MAPKK_ACTIVITY	Respiration	51	0.299248	2.11249	0.00307692	0.261403	http://www.broadinstitute.org/gsea/msigdb/cards/GO_ACTIVATION_OF_MAPKK_ACTIVITY	CRK,BMP4,NTRK1,MAP3K11,MAP3K2,MAP3K8,FRS2,EIF2AK2,FLT1,GRM1,RAP1A,ERCC6,MAP3K7,NGF,MOS,MAP3K4,TNIK,BRAF,F2R,MAP3K1,JAK2,NRK,MAP3K15,C21orf7,EGFR,KIDINS220,GNAI2,CARTPT,KIAA1804,MAP3K12,MAP3K14,ZAK,PSEN1,MAP3K13,TGFBR1,ADAM9,PLCG1,MAP3K9,CRKL,LAMTOR2,TAOK2,KISS1R,EGF,LRRK2,MAP3K10,MAP3K6,RAPGEF1,GADD45B,ADORA1,MAP3K5,RAF1,MAP3K3	['ADORA1', 'EGFR', 'ERCC6', 'FRS2', 'PLCG1', 'RAPGEF1', 'GNAI2', 'EGF', 'FLT1', 'MAP3K8', 'MAP3K11', 'MAP3K3', 'GADD45B', 'MAP3K1', 'MAP3K6', 'MAP3K7', 'MAP3K5', 'GRM1', 'TGFBR1', 'KIAA1804', 'RAP1A', 'TAOK2', 'NRK', 'TNIK', 'ADAM9', 'F2R', 'MAP3K12', 'MAP3K13', 'MAP3K14', 'BRAF', 'CARTPT']	['KIAA1804', 'MAP3K1', 'FLT1']
GO_COP9_SIGNALOSOME	Basal	30	0.238688	1.29781	0.156589	0.494027	http://www.broadinstitute.org/gsea/msigdb/cards/GO_COP9_SIGNALOSOME	COPS5,DOCK7,GRB2,VPRBP,HSPA6,STOML2,COPS3,AMOTL1,LAT,EPB41L2,COPS6,FLOT1,ATP5A1,DYNLL1,NOD2,MYH9,THEMIS,BASP1,COPS8,GPS1,COPS7A,KIAA0748,NCKIPSD,COPS2,AMOT,WDR6,COPS4,TMOD1,COPS7B,HSPA1L,HSPA5,PLCG1,HSPA7,HSP90AB1	['AMOTL1', 'COPS8', 'EPB41L2', 'HSPA6', 'ATP5A1', 'BASP1', 'HSPA1L']	[]
GO_COP9_SIGNALOSOME	Glycolysis	30	0.22279	1.2927	0.163793	0.573597	http://www.broadinstitute.org/gsea/msigdb/cards/GO_COP9_SIGNALOSOME	COPS5,DOCK7,GRB2,VPRBP,HSPA6,STOML2,COPS3,AMOTL1,LAT,EPB41L2,COPS6,FLOT1,ATP5A1,DYNLL1,NOD2,MYH9,THEMIS,BASP1,COPS8,GPS1,COPS7A,KIAA0748,NCKIPSD,COPS2,AMOT,WDR6,COPS4,TMOD1,COPS7B,HSPA1L,HSPA5,PLCG1,HSPA7,HSP90AB1	['AMOTL1', 'GPS1', 'COPS8', 'EPB41L2', 'ATP5A1', 'BASP1']	['AMOTL1']
GO_COP9_SIGNALOSOME	Respiration	30	-0.131937	-0.818118	0.6514	0.959796	http://www.broadinstitute.org/gsea/msigdb/cards/GO_COP9_SIGNALOSOME	COPS5,DOCK7,GRB2,VPRBP,HSPA6,STOML2,COPS3,AMOTL1,LAT,EPB41L2,COPS6,FLOT1,ATP5A1,DYNLL1,NOD2,MYH9,THEMIS,BASP1,COPS8,GPS1,COPS7A,KIAA0748,NCKIPSD,COPS2,AMOT,WDR6,COPS4,TMOD1,COPS7B,HSPA1L,HSPA5,PLCG1,HSPA7,HSP90AB1	['WDR6', 'COPS8', 'COPS7B', 'DYNLL1', 'VPRBP']	[]
GO_EMBRYONIC_ORGAN_MORPHOGENESIS	Basal	267	0.207799	2.27381	0	0.2067	http://www.broadinstitute.org/gsea/msigdb/cards/GO_EMBRYONIC_ORGAN_MORPHOGENESIS	MMP14,CHRNA9,CRB2,NOTCH1,HPN,BBS7,ACVR1,EYA1,GSC,ZEB1,SLC39A1,IHH,ATOH1,MED12,NEUROD1,HOXB2,TBX1,YAP1,RBP4,COL2A1,CHRNA10,HOXA7,RAC1,BBS5,TH,HIPK2,WNT9A,DLX6,HOXD4,HOXB5,MYO15A,HOXB3,FGFR2,T,WDPCP,LHFPL5,PTPRQ,VAX2,DSCAML1,HYAL1,TCF21,ARL13B,GLI2,PCGF2,MYCN,PKD2,HOXD3,SP3,WNT11,HIF1A,ATP6V1B1,POU4F3,HOXA2,FOXN4,SIX2,IFT52,ZIC3,MTHFD1L,HOXC9,AXIN1,NOG,MKKS,CEP290,FOXE1,GJA1,ID2,PDZD7,EPHA2,MAPK1,F…	['HIPK2', 'FOXI1', 'DLG1', 'LHX1', 'RARG', 'SIX4', 'SIX2', 'GATA3', 'MICAL2', 'FOXF1', 'FOXF2', 'MKKS', 'SETDB2', 'IFT52', 'HOXD9', 'HOXD3', 'RBP4', 'T', 'FGFR2', 'ROR2', 'FGFR1', 'TBX2', 'SPRY2', 'IHH', 'PRRX1', 'ITGA8', 'CHRNA10', 'FRS2', 'CHD7', 'SOX11', 'POU3F4', 'OTX1', 'DLX6', 'DLX2', 'HOXB8', 'KCNQ4', 'HOXB6', 'PAX6', 'FGF8', 'SHH', 'SLC39A1', 'ZEB1', 'PAX8', 'LRIG3', 'LRIG1', 'HES1', 'WDP…	['LHX1', 'TGFBR2', 'COL2A1', 'OSR1', 'SMAD2', 'PAX6', 'OVOL2', 'INSIG1', 'FOXI1', 'FGFR2', 'YAP1']
GO_EMBRYONIC_ORGAN_MORPHOGENESIS	Glycolysis	267	0.144811	1.74764	0.00691563	0.325441	http://www.broadinstitute.org/gsea/msigdb/cards/GO_EMBRYONIC_ORGAN_MORPHOGENESIS	MMP14,CHRNA9,CRB2,NOTCH1,HPN,BBS7,ACVR1,EYA1,GSC,ZEB1,SLC39A1,IHH,ATOH1,MED12,NEUROD1,HOXB2,TBX1,YAP1,RBP4,COL2A1,CHRNA10,HOXA7,RAC1,BBS5,TH,HIPK2,WNT9A,DLX6,HOXD4,HOXB5,MYO15A,HOXB3,FGFR2,T,WDPCP,LHFPL5,PTPRQ,VAX2,DSCAML1,HYAL1,TCF21,ARL13B,GLI2,PCGF2,MYCN,PKD2,HOXD3,SP3,WNT11,HIF1A,ATP6V1B1,POU4F3,HOXA2,FOXN4,SIX2,IFT52,ZIC3,MTHFD1L,HOXC9,AXIN1,NOG,MKKS,CEP290,FOXE1,GJA1,ID2,PDZD7,EPHA2,MAPK1,F…	['TBX20', 'HIPK2', 'FOXI1', 'MAFB', 'DLG1', 'LHX1', 'RARB', 'RARG', 'SIX4', 'NDST1', 'RYR2', 'SIX2', 'MICAL2', 'FOXF2', 'IRX5', 'SETDB2', 'IFT52', 'HOXD9', 'SOD1', 'HOXD4', 'STRA6', 'BMP4', 'GATA4', 'FOXH1', 'FGFR2', 'ROR2', 'FGFR1', 'TBX2', 'PCGF2', 'PRRX1', 'MYO15A', 'HOXC9', 'HESX1', 'HOXB8', 'CHRNA10', 'FRS2', 'SOX18', 'MYCN', 'STIL', 'CHD7', 'OTX1', 'SOX17', 'NEUROG1', 'DLX2', 'TCF7', 'KCNQ4…	['TGFBR2', 'SOD1', 'OTX1', 'FBN2', 'COL2A1', 'ROR2']
GO_EMBRYONIC_ORGAN_MORPHOGENESIS	Respiration	267	0.157043	1.88133	0.00397351	0.375622	http://www.broadinstitute.org/gsea/msigdb/cards/GO_EMBRYONIC_ORGAN_MORPHOGENESIS	MMP14,CHRNA9,CRB2,NOTCH1,HPN,BBS7,ACVR1,EYA1,GSC,ZEB1,SLC39A1,IHH,ATOH1,MED12,NEUROD1,HOXB2,TBX1,YAP1,RBP4,COL2A1,CHRNA10,HOXA7,RAC1,BBS5,TH,HIPK2,WNT9A,DLX6,HOXD4,HOXB5,MYO15A,HOXB3,FGFR2,T,WDPCP,LHFPL5,PTPRQ,VAX2,DSCAML1,HYAL1,TCF21,ARL13B,GLI2,PCGF2,MYCN,PKD2,HOXD3,SP3,WNT11,HIF1A,ATP6V1B1,POU4F3,HOXA2,FOXN4,SIX2,IFT52,ZIC3,MTHFD1L,HOXC9,AXIN1,NOG,MKKS,CEP290,FOXE1,GJA1,ID2,PDZD7,EPHA2,MAPK1,F…	['HOXC9', 'ITGA8', 'ACVR1', 'VAX2', 'SUFU', 'SATB2', 'TBX20', 'FGF8', 'FOXE1', 'SMAD2', 'CCDC40', 'NPHP3', 'HIPK1', 'OVOL2', 'HOXB1', 'PITX2', 'MESP1', 'MAFB', 'COL2A1', 'BCR', 'DLG1', 'LHX1', 'STIL', 'CHD7', 'ALX3', 'NDST1', 'WNT9A', 'NOTCH1', 'OTX1', 'MED12', 'HOXA11', 'GLI2', 'MAPK3', 'CTNNB1', 'DVL1', 'TBX2', 'FOXF1', 'ATOH1', 'IRX5', 'MSX1', 'NEUROG1', 'EYA1', 'WDR19', 'SETDB2', 'WNT9B', 'EP…	['LHX1', 'STIL', 'LRIG1', 'OTX1', 'SMAD2', 'SMAD3', 'HOXC11', 'FOXL2', 'GATA2', 'SETDB2']
GO_MEDIATOR_COMPLEX	Basal	34	-0.14936	-1.037	0.365559	0.94041	http://www.broadinstitute.org/gsea/msigdb/cards/GO_MEDIATOR_COMPLEX	RBM14,MED17,MED30,MED14,MED10,CDK8,MED12,MED19,THRAP3,MED29,MED20,CCNC,MED21,MED24,MED6,MED22,MED11,MED8,MED13L,MED16,MED26,MED18,MED1,GLI3,MED27,PPARGC1B,MED15,MED28,MED31,MED9,MED13,MED7,MED12L,MED4	['MED29', 'MED22', 'CDK8', 'MED24', 'MED12L', 'MED10', 'MED11', 'MED14', 'MED18', 'MED19']	[]
GO_MEDIATOR_COMPLEX	Glycolysis	34	-0.195285	-1.27972	0.162907	0.840466	http://www.broadinstitute.org/gsea/msigdb/cards/GO_MEDIATOR_COMPLEX	RBM14,MED17,MED30,MED14,MED10,CDK8,MED12,MED19,THRAP3,MED29,MED20,CCNC,MED21,MED24,MED6,MED22,MED11,MED8,MED13L,MED16,MED26,MED18,MED1,GLI3,MED27,PPARGC1B,MED15,MED28,MED31,MED9,MED13,MED7,MED12L,MED4	['MED29', 'MED16', 'MED21', 'MED30', 'MED22', 'MED26', 'MED10', 'MED1', 'MED6', 'MED7', 'MED4', 'CDK8', 'MED14', 'MED9']	[]
GO_MEDIATOR_COMPLEX	Respiration	34	-0.184434	-1.19568	0.218421	0.821861	http://www.broadinstitute.org/gsea/msigdb/cards/GO_MEDIATOR_COMPLEX	RBM14,MED17,MED30,MED14,MED10,CDK8,MED12,MED19,THRAP3,MED29,MED20,CCNC,MED21,MED24,MED6,MED22,MED11,MED8,MED13L,MED16,MED26,MED18,MED1,GLI3,MED27,PPARGC1B,MED15,MED28,MED31,MED9,MED13,MED7,MED12L,MED4	['MED29', 'MED21', 'MED31', 'MED24', 'MED12L', 'MED10', 'MED13L', 'MED1', 'MED4', 'MED19', 'MED9']	[]
GO_MITOCHONDRIAL_GENOME_MAINTENANCE	Basal	21	-0.107107	-0.601686	0.951429	0.995768	http://www.broadinstitute.org/gsea/msigdb/cards/GO_MITOCHONDRIAL_GENOME_MAINTENANCE	MPV17,SLC25A36,SLC25A4,SLC25A33,MRPL17,DNAJA3,OPA1,AKT3,RRM2B,C17orf42,MRPL39,C10orf2,DNA2,LONP1,MEF2A,SESN2,TYMP,PARP1,CCDC111,POLG2,C20orf72,PIF1,POLG,LIG3	['DNAJA3', 'DNA2', 'SLC25A36', 'SESN2', 'MRPL17', 'MPV17', 'POLG2', 'C10orf2', 'PIF1', 'SLC25A4', 'POLG', 'TYMP', 'AKT3', 'RRM2B', 'SLC25A33', 'LIG3', 'MEF2A', 'OPA1', 'MRPL39']	[]
GO_MITOCHONDRIAL_GENOME_MAINTENANCE	Glycolysis	21	0.092668	0.450251	0.99469	0.997938	http://www.broadinstitute.org/gsea/msigdb/cards/GO_MITOCHONDRIAL_GENOME_MAINTENANCE	MPV17,SLC25A36,SLC25A4,SLC25A33,MRPL17,DNAJA3,OPA1,AKT3,RRM2B,C17orf42,MRPL39,C10orf2,DNA2,LONP1,MEF2A,SESN2,TYMP,PARP1,CCDC111,POLG2,C20orf72,PIF1,POLG,LIG3	['DNAJA3', 'LONP1', 'SESN2', 'PIF1', 'MPV17', 'POLG2', 'PARP1', 'SLC25A4', 'TYMP', 'SLC25A36', 'RRM2B', 'SLC25A33', 'LIG3', 'MEF2A', 'MRPL39']	['PARP1']
GO_MITOCHONDRIAL_GENOME_MAINTENANCE	Respiration	21	0.106048	0.507675	0.98325	0.993407	http://www.broadinstitute.org/gsea/msigdb/cards/GO_MITOCHONDRIAL_GENOME_MAINTENANCE	MPV17,SLC25A36,SLC25A4,SLC25A33,MRPL17,DNAJA3,OPA1,AKT3,RRM2B,C17orf42,MRPL39,C10orf2,DNA2,LONP1,MEF2A,SESN2,TYMP,PARP1,CCDC111,POLG2,C20orf72,PIF1,POLG,LIG3	['DNAJA3', 'TYMP', 'MPV17', 'SESN2', 'PARP1']	['PARP1']
GO_MITOCHONDRIAL_TRANSLATION	Basal	107	-0.0544359	-0.600655	0.949152	0.994913	http://www.broadinstitute.org/gsea/msigdb/cards/GO_MITOCHONDRIAL_TRANSLATION	MRPS21,MTRF1,MRPL30,MRPL37,MRPL13,MRPS27,TUFM,MRPL17,MRPL34,MRPL54,DAP3,TSFM,MRPL9,MRPS10,MRPL24,MRPS18A,MTIF2,MRPL18,MRPL3,MRPS2,MRPL41,MRPL50,MRPL48,MRPL27,MRPS23,MRPL42,MRPL28,MRPS24,MRPS30,MRPL36,MRPL33,PTCD3,MRPL10,MRPL39,MRPL45,MRPL53,MRPL12,MRPL14,MRPS11,MRPS36,MRPS31,GFM2,HARS,MRPS15,MRPL44,MRPL51,MRPL23,MRPS18C,GATC,MRPL15,MRPL52,MRPL21,MRPL20,MRPS18B,NDUFA7,MRPL16,AURKAIP1,YARS2,PTRH1,M…	['MRPL22', 'MRPS16', 'MTIF3', 'MRPS12', 'HARS', 'QRSL1', 'ICT1', 'CHCHD1', 'MRP63', 'AURKAIP1', 'MRPS34', 'MRPS31', 'GATC', 'MRPL37', 'TARS2', 'MRPL16', 'MRPL17', 'MRPL18', 'MRPS2', 'MRPS18C', 'YARS2', 'MRPL2', 'C12orf65', 'GFM2', 'MRPS23', 'MRPS21', 'MRPL43', 'TUFM']	['MRPL22']
GO_MITOCHONDRIAL_TRANSLATION	Glycolysis	107	0.103753	0.968585	0.510574	0.797151	http://www.broadinstitute.org/gsea/msigdb/cards/GO_MITOCHONDRIAL_TRANSLATION	MRPS21,MTRF1,MRPL30,MRPL37,MRPL13,MRPS27,TUFM,MRPL17,MRPL34,MRPL54,DAP3,TSFM,MRPL9,MRPS10,MRPL24,MRPS18A,MTIF2,MRPL18,MRPL3,MRPS2,MRPL41,MRPL50,MRPL48,MRPL27,MRPS23,MRPL42,MRPL28,MRPS24,MRPS30,MRPL36,MRPL33,PTCD3,MRPL10,MRPL39,MRPL45,MRPL53,MRPL12,MRPL14,MRPS11,MRPS36,MRPS31,GFM2,HARS,MRPS15,MRPL44,MRPL51,MRPL23,MRPS18C,GATC,MRPL15,MRPL52,MRPL21,MRPL20,MRPS18B,NDUFA7,MRPL16,AURKAIP1,YARS2,PTRH1,M…	['MRPL34', 'MRPL23', 'MRPS6', 'MRPL28', 'MRPL38', 'MRPS17', 'MRPL55']	['MRPS17', 'MRPS6', 'MRPL34', 'MRPL38', 'MRPL55']
GO_MITOCHONDRIAL_TRANSLATION	Respiration	107	0.0632406	0.577632	0.95	0.985741	http://www.broadinstitute.org/gsea/msigdb/cards/GO_MITOCHONDRIAL_TRANSLATION	MRPS21,MTRF1,MRPL30,MRPL37,MRPL13,MRPS27,TUFM,MRPL17,MRPL34,MRPL54,DAP3,TSFM,MRPL9,MRPS10,MRPL24,MRPS18A,MTIF2,MRPL18,MRPL3,MRPS2,MRPL41,MRPL50,MRPL48,MRPL27,MRPS23,MRPL42,MRPL28,MRPS24,MRPS30,MRPL36,MRPL33,PTCD3,MRPL10,MRPL39,MRPL45,MRPL53,MRPL12,MRPL14,MRPS11,MRPS36,MRPS31,GFM2,HARS,MRPS15,MRPL44,MRPL51,MRPL23,MRPS18C,GATC,MRPL15,MRPL52,MRPL21,MRPL20,MRPS18B,NDUFA7,MRPL16,AURKAIP1,YARS2,PTRH1,M…	['MTRF1', 'TSFM', 'MRPS6', 'MRPS18A', 'MRPL55', 'MTIF2', 'MRPL53']	['MTRF1', 'MRPS18A', 'MRPL55', 'MRPS6']
GO_MITOCHONDRIAL_TRANSMEMBRANE_TRANSPORT	Basal	53	0.185079	1.27763	0.181159	0.510236	http://www.broadinstitute.org/gsea/msigdb/cards/GO_MITOCHONDRIAL_TRANSMEMBRANE_TRANSPORT	HSP90AA1,ATP5J2,STOML2,BRP44L,ATP5E,TIMM50,ACACA,C18orf55,TIMM44,TIMM23,HSPA4,SLC25A20,CCDC109B,ATP5F1,DNLZ,MICU1,ACACB,PRKAG2,NDUFA13,TIMM17B,CHCHD4,SLC25A33,ATP5G2,CPT1B,PRKAA2,TOMM40L,ATP5I,ATP5A1,ATP5J,MRS2,TIMM22,ATP5C1,ATP5G3,ATP5G1,AFG3L2,PAM16,ATP5B,ATP5L,TOMM22,PRKAB2,C22orf32,TOMM20L,BRP44,TIMM9,TIMM10,TOMM40,TOMM20,TOMM7,LOC100652748,CPT2,MCU,ATP5S,SAMM50,TIMM17A,CPT1A,ATP5O,ATP5H,ATP5D	['ATP5A1', 'PRKAA2', 'SAMM50', 'PAM16', 'ATP5H', 'ATP5L', 'ATP5F1', 'ATP5G2']	[]
GO_MITOCHONDRIAL_TRANSMEMBRANE_TRANSPORT	Glycolysis	53	0.19176	1.40723	0.10832	0.496679	http://www.broadinstitute.org/gsea/msigdb/cards/GO_MITOCHONDRIAL_TRANSMEMBRANE_TRANSPORT	HSP90AA1,ATP5J2,STOML2,BRP44L,ATP5E,TIMM50,ACACA,C18orf55,TIMM44,TIMM23,HSPA4,SLC25A20,CCDC109B,ATP5F1,DNLZ,MICU1,ACACB,PRKAG2,NDUFA13,TIMM17B,CHCHD4,SLC25A33,ATP5G2,CPT1B,PRKAA2,TOMM40L,ATP5I,ATP5A1,ATP5J,MRS2,TIMM22,ATP5C1,ATP5G3,ATP5G1,AFG3L2,PAM16,ATP5B,ATP5L,TOMM22,PRKAB2,C22orf32,TOMM20L,BRP44,TIMM9,TIMM10,TOMM40,TOMM20,TOMM7,LOC100652748,CPT2,MCU,ATP5S,SAMM50,TIMM17A,CPT1A,ATP5O,ATP5H,ATP5D	['DNLZ', 'TOMM40', 'ATP5J2', 'PRKAG2', 'TIMM9', 'ATP5J', 'ATP5I', 'AFG3L2', 'SLC25A33', 'ATP5L', 'TIMM17B', 'TIMM17A', 'ATP5A1', 'TOMM20L', 'PAM16', 'TIMM50', 'ATP5G2', 'CPT1A', 'ACACA', 'ATP5H', 'HSP90AA1', 'TIMM23', 'TIMM22', 'ATP5F1']	['AFG3L2']
GO_MITOCHONDRIAL_TRANSMEMBRANE_TRANSPORT	Respiration	53	0.226666	1.62545	0.0301109	0.50075	http://www.broadinstitute.org/gsea/msigdb/cards/GO_MITOCHONDRIAL_TRANSMEMBRANE_TRANSPORT	HSP90AA1,ATP5J2,STOML2,BRP44L,ATP5E,TIMM50,ACACA,C18orf55,TIMM44,TIMM23,HSPA4,SLC25A20,CCDC109B,ATP5F1,DNLZ,MICU1,ACACB,PRKAG2,NDUFA13,TIMM17B,CHCHD4,SLC25A33,ATP5G2,CPT1B,PRKAA2,TOMM40L,ATP5I,ATP5A1,ATP5J,MRS2,TIMM22,ATP5C1,ATP5G3,ATP5G1,AFG3L2,PAM16,ATP5B,ATP5L,TOMM22,PRKAB2,C22orf32,TOMM20L,BRP44,TIMM9,TIMM10,TOMM40,TOMM20,TOMM7,LOC100652748,CPT2,MCU,ATP5S,SAMM50,TIMM17A,CPT1A,ATP5O,ATP5H,ATP5D	['TIMM17B', 'ATP5C1', 'TIMM17A', 'PRKAB2', 'HSPA4', 'ATP5J2', 'PRKAG2', 'PRKAA2', 'TIMM9', 'ATP5J', 'PAM16', 'TIMM10', 'ATP5L', 'SAMM50', 'ATP5G3']	['PRKAG2']
GO_MONOSACCHARIDE_CATABOLIC_PROCESS	Basal	54	0.13973	0.975314	0.482014	0.742815	http://www.broadinstitute.org/gsea/msigdb/cards/GO_MONOSACCHARIDE_CATABOLIC_PROCESS	PFKFB3,TPI1,PKM2,GCK,ALDH1A1,PGM5,RBKS,ALDOB,PKLR,FUT6,ENO3,RPE,LRP5,PGK1,DAK,GAPDHS,FUT7,PGM2,LOC729020,PFKL,HK2,FUT5,PFKFB1,SORD,PGAM2,GALE,GALK1,ALDOC,HK3,PFKFB2,PFKFB4,CRYL1,HK1,ENO1,GALT,XYLB,GLB1,AKR1A1,GPI,PGAM1,FUT2,PFKM,ENO2,FUT4,PGM1,FUT1,BAD,FUT8,DCXR,GLYCTK,GAPDH,ALDOA,DHDH,KHK,FUT9,FUT10,NUDT5,PFKP,TKTL1,	['PKLR', 'PGM1', 'FUT10', 'GALK1', 'TKTL1', 'SORD', 'GLYCTK', 'GAPDH', 'GLB1', 'GAPDHS', 'DCXR', 'GALE', 'ENO2', 'PGAM2', 'TPI1', 'PGAM1', 'ALDOA', 'RPE', 'ALDOC', 'XYLB', 'ALDH1A1']	[]
GO_MONOSACCHARIDE_CATABOLIC_PROCESS	Glycolysis	54	-0.335168	-2.68295	0.0026738	0.198282	http://www.broadinstitute.org/gsea/msigdb/cards/GO_MONOSACCHARIDE_CATABOLIC_PROCESS	PFKFB3,TPI1,PKM2,GCK,ALDH1A1,PGM5,RBKS,ALDOB,PKLR,FUT6,ENO3,RPE,LRP5,PGK1,DAK,GAPDHS,FUT7,PGM2,LOC729020,PFKL,HK2,FUT5,PFKFB1,SORD,PGAM2,GALE,GALK1,ALDOC,HK3,PFKFB2,PFKFB4,CRYL1,HK1,ENO1,GALT,XYLB,GLB1,AKR1A1,GPI,PGAM1,FUT2,PFKM,ENO2,FUT4,PGM1,FUT1,BAD,FUT8,DCXR,GLYCTK,GAPDH,ALDOA,DHDH,KHK,FUT9,FUT10,NUDT5,PFKP,TKTL1,	['HK2']	['HK2']
GO_MONOSACCHARIDE_CATABOLIC_PROCESS	Respiration	54	-0.665772	-5.49931	0	0.0126723	http://www.broadinstitute.org/gsea/msigdb/cards/GO_MONOSACCHARIDE_CATABOLIC_PROCESS	PFKFB3,TPI1,PKM2,GCK,ALDH1A1,PGM5,RBKS,ALDOB,PKLR,FUT6,ENO3,RPE,LRP5,PGK1,DAK,GAPDHS,FUT7,PGM2,LOC729020,PFKL,HK2,FUT5,PFKFB1,SORD,PGAM2,GALE,GALK1,ALDOC,HK3,PFKFB2,PFKFB4,CRYL1,HK1,ENO1,GALT,XYLB,GLB1,AKR1A1,GPI,PGAM1,FUT2,PFKM,ENO2,FUT4,PGM1,FUT1,BAD,FUT8,DCXR,GLYCTK,GAPDH,ALDOA,DHDH,KHK,FUT9,FUT10,NUDT5,PFKP,TKTL1,	['HK2', 'HK3', 'PFKM', 'PFKFB3']	['HK2', 'PFKM']
GO_NEURON_FATE_COMMITMENT	Basal	67	0.204797	1.53932	0.0441379	0.344106	http://www.broadinstitute.org/gsea/msigdb/cards/GO_NEURON_FATE_COMMITMENT	GLI2,TGFBR1,LHX3,EVX1,HES5,DMRT3,WNT1,FEV,OLIG2,NTRK3,DMRTA2,GATA2,GBX1,TLX3,LBX1,AXIN1,DBX1,BCL11B,ID2,NOTCH3,C17orf96,MNX1,PRRX1,SIX1,HOXD10,FOXN4,DLL4,NKX6-2,HOXC10,PAX7,OLIG1,NRG1,FEZF2,SHH,POU4F1,ATOH1,HES1,SMARCC2,SOX1,NKX2-2,SATB2,DLX1,FOXA1,NOTCH1,NKX2-1,DLL1,ISL1,RBPJ,ASCL1,OLIG3,EYA1,GSX1,PTF1A,GLI3,TBR1,BMP4,SMAD4,ISL2,ZNF521,TGFB2,GSX2,JAG2,CDC42,NKX6-1,PAX6,DLX2,SUFU,	['SMARCC2', 'FOXA1', 'BCL11B', 'AXIN1', 'NOTCH3', 'SMAD4', 'CDC42', 'NTRK3', 'FEV', 'GLI3', 'PAX6', 'HES1', 'SOX1', 'NKX6-2', 'DLX1', 'NKX6-1']	['FEV', 'PAX6', 'BCL11B']
GO_NEURON_FATE_COMMITMENT	Glycolysis	67	0.206062	1.61072	0.0278638	0.392483	http://www.broadinstitute.org/gsea/msigdb/cards/GO_NEURON_FATE_COMMITMENT	GLI2,TGFBR1,LHX3,EVX1,HES5,DMRT3,WNT1,FEV,OLIG2,NTRK3,DMRTA2,GATA2,GBX1,TLX3,LBX1,AXIN1,DBX1,BCL11B,ID2,NOTCH3,C17orf96,MNX1,PRRX1,SIX1,HOXD10,FOXN4,DLL4,NKX6-2,HOXC10,PAX7,OLIG1,NRG1,FEZF2,SHH,POU4F1,ATOH1,HES1,SMARCC2,SOX1,NKX2-2,SATB2,DLX1,FOXA1,NOTCH1,NKX2-1,DLL1,ISL1,RBPJ,ASCL1,OLIG3,EYA1,GSX1,PTF1A,GLI3,TBR1,BMP4,SMAD4,ISL2,ZNF521,TGFB2,GSX2,JAG2,CDC42,NKX6-1,PAX6,DLX2,SUFU,	['C17orf96', 'BCL11B', 'NKX2-2', 'SOX1', 'LHX3', 'FEZF2', 'NTRK3', 'EYA1', 'DLX1', 'DLX2', 'TGFBR1', 'FEV', 'POU4F1', 'PAX6', 'FOXN4', 'NKX6-2', 'NKX6-1', 'BMP4', 'ID2', 'NOTCH1', 'NOTCH3', 'FOXA1']	[]
GO_NEURON_FATE_COMMITMENT	Respiration	67	0.27957	2.20941	0.0015949	0.318486	http://www.broadinstitute.org/gsea/msigdb/cards/GO_NEURON_FATE_COMMITMENT	GLI2,TGFBR1,LHX3,EVX1,HES5,DMRT3,WNT1,FEV,OLIG2,NTRK3,DMRTA2,GATA2,GBX1,TLX3,LBX1,AXIN1,DBX1,BCL11B,ID2,NOTCH3,C17orf96,MNX1,PRRX1,SIX1,HOXD10,FOXN4,DLL4,NKX6-2,HOXC10,PAX7,OLIG1,NRG1,FEZF2,SHH,POU4F1,ATOH1,HES1,SMARCC2,SOX1,NKX2-2,SATB2,DLX1,FOXA1,NOTCH1,NKX2-1,DLL1,ISL1,RBPJ,ASCL1,OLIG3,EYA1,GSX1,PTF1A,GLI3,TBR1,BMP4,SMAD4,ISL2,ZNF521,TGFB2,GSX2,JAG2,CDC42,NKX6-1,PAX6,DLX2,SUFU,	['SMARCC2', 'SMAD4', 'ISL2', 'NKX2-1', 'MNX1', 'SOX1', 'GSX2', 'NKX6-2', 'NTRK3', 'GLI2', 'ATOH1', 'EYA1', 'DLX1', 'DLX2', 'ASCL1', 'FEV', 'POU4F1', 'DLL4', 'SATB2', 'SUFU', 'FOXN4', 'GATA2', 'NKX6-1', 'ID2', 'NOTCH1', 'FOXA1', 'HES5', 'CDC42']	['FOXA1', 'GATA2', 'CDC42']
GO_NUCLEAR_EXOSOME_RNASE_COMPLEX_	Basal	15	-0.190271	-0.866188	0.610837	0.977869	http://www.broadinstitute.org/gsea/msigdb/cards/GO_NUCLEAR_EXOSOME_RNASE_COMPLEX_	EXOSC3,EXOSC10,C1D,MPHOSPH6,EXOSC4,EXOSC2,DIS3L2,EXOSC7,EXOSC1,EXOSC8,EXOSC5,EXOSC9,DIS3L,DIS3,EXOSC6,	['EXOSC5', 'DIS3L2', 'C1D']	[]
GO_NUCLEAR_EXOSOME_RNASE_COMPLEX_	Glycolysis	15	-0.233629	-1.02965	0.38322	0.951958	http://www.broadinstitute.org/gsea/msigdb/cards/GO_NUCLEAR_EXOSOME_RNASE_COMPLEX_	EXOSC3,EXOSC10,C1D,MPHOSPH6,EXOSC4,EXOSC2,DIS3L2,EXOSC7,EXOSC1,EXOSC8,EXOSC5,EXOSC9,DIS3L,DIS3,EXOSC6,	['EXOSC7']	['EXOSC7']
GO_NUCLEAR_EXOSOME_RNASE_COMPLEX_	Respiration	15	-0.337951	-1.50587	0.0698198	0.597365	http://www.broadinstitute.org/gsea/msigdb/cards/GO_NUCLEAR_EXOSOME_RNASE_COMPLEX_	EXOSC3,EXOSC10,C1D,MPHOSPH6,EXOSC4,EXOSC2,DIS3L2,EXOSC7,EXOSC1,EXOSC8,EXOSC5,EXOSC9,DIS3L,DIS3,EXOSC6,	['EXOSC10', 'MPHOSPH6', 'EXOSC8', 'C1D', 'EXOSC3', 'EXOSC1', 'DIS3L', 'EXOSC7', 'EXOSC4', 'EXOSC5']	[]
GO_PROTEASOME_COMPLEX	Basal	76	0.0595586	0.464776	0.985392	0.995309	http://www.broadinstitute.org/gsea/msigdb/cards/GO_PROTEASOME_COMPLEX	TXNL1,PSMB9,PSMD1,DNAJB2,WFS1,PSMB4,RAD23A,PSMA6,PSME4,PSMB8,PSMD13,GET4,UBQLN1,BAG6,PSMC2,UBE3C,USP14,PSMF1,PSMA1,PSMD12,AMFR,PSMC1,UBR1,PSME1,SHFM1,PSMD10,PSMD5,PSMD14,PSMB2,PSMD7,PSMD2,PSMB6,RAD23B,PSMD3,IDE,UCHL5,PSMC4,KIAA0368,PSMB7,UBL4A,PSMB5,PSMG2,UBXN1,PSMD9,PSMC3,VCP,PSMD11,PSME2,PSMC5,PSMA4,PSMA7,ADRM1,PSME3,UBE3A,PSMA2,PSMA5,PSMB10,UBQLN4,PSMD4,PSMA3,AUP1,PSMC6,PSMB11,PAAF1,HSPB1,PSMG…	['UBQLN1', 'BAG6', 'PSMD8', 'PSMB11', 'RAD23A', 'PSMD4', 'PSMF1', 'UBL4A', 'PSMD1', 'PSMD3', 'PSMD2', 'PSME4', 'MARCH6', 'PSMD7', 'RAD23B', 'IDE', 'PSMA2', 'DNAJB2', 'PSMB10', 'UBQLN4', 'SYVN1', 'PSMA3', 'PSMA1', 'PSMA6', 'PSMA7', 'PSMG2', 'PSMG3', 'PSMC2', 'PSMC3', 'PSMC4', 'PSMC5', 'PSMC6', 'ZFAND2A', 'OS9', 'SEL1L', 'AUP1', 'PSMA4', 'HSPB1', 'UBE3C', 'PSMD9', 'PSMA5', 'PSME2', 'PSME3', 'PSME1'…	[]
GO_PROTEASOME_COMPLEX	Glycolysis	76	-0.119947	-1.08278	0.300613	0.936985	http://www.broadinstitute.org/gsea/msigdb/cards/GO_PROTEASOME_COMPLEX	TXNL1,PSMB9,PSMD1,DNAJB2,WFS1,PSMB4,RAD23A,PSMA6,PSME4,PSMB8,PSMD13,GET4,UBQLN1,BAG6,PSMC2,UBE3C,USP14,PSMF1,PSMA1,PSMD12,AMFR,PSMC1,UBR1,PSME1,SHFM1,PSMD10,PSMD5,PSMD14,PSMB2,PSMD7,PSMD2,PSMB6,RAD23B,PSMD3,IDE,UCHL5,PSMC4,KIAA0368,PSMB7,UBL4A,PSMB5,PSMG2,UBXN1,PSMD9,PSMC3,VCP,PSMD11,PSME2,PSMC5,PSMA4,PSMA7,ADRM1,PSME3,UBE3A,PSMA2,PSMA5,PSMB10,UBQLN4,PSMD4,PSMA3,AUP1,PSMC6,PSMB11,PAAF1,HSPB1,PSMG…	['SHFM1', 'PSMB5', 'PAAF1', 'PSMB6', 'KIAA0368', 'PSMD5', 'PSMD11', 'TXNL1', 'UBE3A', 'PSME2', 'PSME3', 'PSMD13', 'UBXN1', 'PSMG3', 'UCHL5', 'PSMC1', 'UBR1', 'WFS1', 'PSMC4', 'PSMC5', 'PSMD7']	[]
GO_PROTEASOME_COMPLEX	Respiration	76	-0.106198	-0.917571	0.428169	0.937929	http://www.broadinstitute.org/gsea/msigdb/cards/GO_PROTEASOME_COMPLEX	TXNL1,PSMB9,PSMD1,DNAJB2,WFS1,PSMB4,RAD23A,PSMA6,PSME4,PSMB8,PSMD13,GET4,UBQLN1,BAG6,PSMC2,UBE3C,USP14,PSMF1,PSMA1,PSMD12,AMFR,PSMC1,UBR1,PSME1,SHFM1,PSMD10,PSMD5,PSMD14,PSMB2,PSMD7,PSMD2,PSMB6,RAD23B,PSMD3,IDE,UCHL5,PSMC4,KIAA0368,PSMB7,UBL4A,PSMB5,PSMG2,UBXN1,PSMD9,PSMC3,VCP,PSMD11,PSME2,PSMC5,PSMA4,PSMA7,ADRM1,PSME3,UBE3A,PSMA2,PSMA5,PSMB10,UBQLN4,PSMD4,PSMA3,AUP1,PSMC6,PSMB11,PAAF1,HSPB1,PSMG…	['PSMD9', 'PSMB11', 'PSMD4', 'PSMF1', 'PSMD2', 'RAD23B', 'PSMA2', 'UBE3A', 'UBQLN4', 'SYVN1', 'PSMG3', 'PSMC1', 'ADRM1', 'PSMC5', 'PSMC6', 'ZFAND2A', 'TXNL1', 'PSME3', 'VCP', 'UCHL5', 'UBR1', 'SHFM1', 'PAAF1', 'PSMC4', 'PSMD11', 'PSMD10', 'PSMD13', 'PSMB9', 'PSMB6', 'PSMB5', 'PSMB3', 'PSMB1']	[]
GO_PROTEIN_NEDDYLATION	Basal	13	-0.268915	-1.15819	0.270886	0.903635	http://www.broadinstitute.org/gsea/msigdb/cards/GO_PROTEIN_NEDDYLATION	NEDD8,DCUN1D1,UBE2M,DCUN1D3,NAE1,TRIM40,RBX1,DCUN1D4,UBA3,DCUN1D2,DCUN1D5,RNF7,UBE2F,	['RNF7', 'DCUN1D3', 'TRIM40', 'RBX1']	[]
GO_PROTEIN_NEDDYLATION	Glycolysis	13	-0.267539	-1.12002	0.274775	0.916678	http://www.broadinstitute.org/gsea/msigdb/cards/GO_PROTEIN_NEDDYLATION	NEDD8,DCUN1D1,UBE2M,DCUN1D3,NAE1,TRIM40,RBX1,DCUN1D4,UBA3,DCUN1D2,DCUN1D5,RNF7,UBE2F,	['NEDD8', 'UBE2M', 'NAE1', 'UBE2F', 'DCUN1D1', 'DCUN1D2', 'DCUN1D3', 'DCUN1D4', 'UBA3', 'RBX1', 'RNF7', 'TRIM40', 'DCUN1D5']	[]
GO_PROTEIN_NEDDYLATION	Respiration	13	0.359691	1.462	0.101933	0.561798	http://www.broadinstitute.org/gsea/msigdb/cards/GO_PROTEIN_NEDDYLATION	NEDD8,DCUN1D1,UBE2M,DCUN1D3,NAE1,TRIM40,RBX1,DCUN1D4,UBA3,DCUN1D2,DCUN1D5,RNF7,UBE2F,	['NEDD8', 'DCUN1D2', 'DCUN1D3', 'UBA3', 'UBE2F']	[]
GO_REGULATION_OF_STEROID_BIOSYNTHETIC_PROCESS	Basal	46	0.363827	2.35541	0.00294118	0.209669	http://www.broadinstitute.org/gsea/msigdb/cards/GO_REGULATION_OF_STEROID_BIOSYNTHETIC_PROCESS	POR,CYP7A1,DHCR7,DDX20,BMP5,INSIG1,FGF19,SREBF1,LEP,NFKB1,VDR,IL1B,AKR1C3,TSPO,SF1,SIRT1,DKK3,PPARGC1A,APOE,C10orf112,APOB,FGFR4,PROX1,FGF1,SNAI1,TNF,GFI1,ERLIN2,IFNG,NR1D1,SOD1,BMP6,ATP1A1,SEC14L2,INSIG2,REST,PRKAA1,SCAP,SNAI2,ERLIN1,NR1H4,CYP17A1,DHH,ABCG1,NR5A1,STAR,CYP27B1,WNT4,BMP2,	['VDR', 'STAR', 'SEC14L2', 'DHCR7', 'AKR1C3', 'APOE', 'APOB', 'SOD1', 'PPARGC1A', 'CYP27B1', 'NR5A1', 'NFKB1', 'CYP7A1', 'DHH', 'IFNG', 'REST', 'TNF', 'INSIG1', 'SNAI2', 'FGFR4', 'SNAI1', 'TSPO', 'FGF1', 'ERLIN1', 'BMP6', 'SF1', 'BMP2', 'ERLIN2', 'DKK3', 'LEP', 'ATP1A1', 'DDX20']	['SNAI1', 'NR5A1', 'INSIG1']
GO_REGULATION_OF_STEROID_BIOSYNTHETIC_PROCESS	Glycolysis	46	0.176291	1.18954	0.242928	0.65317	http://www.broadinstitute.org/gsea/msigdb/cards/GO_REGULATION_OF_STEROID_BIOSYNTHETIC_PROCESS	POR,CYP7A1,DHCR7,DDX20,BMP5,INSIG1,FGF19,SREBF1,LEP,NFKB1,VDR,IL1B,AKR1C3,TSPO,SF1,SIRT1,DKK3,PPARGC1A,APOE,C10orf112,APOB,FGFR4,PROX1,FGF1,SNAI1,TNF,GFI1,ERLIN2,IFNG,NR1D1,SOD1,BMP6,ATP1A1,SEC14L2,INSIG2,REST,PRKAA1,SCAP,SNAI2,ERLIN1,NR1H4,CYP17A1,DHH,ABCG1,NR5A1,STAR,CYP27B1,WNT4,BMP2,	['BMP6', 'STAR', 'SOD1', 'REST', 'NR5A1', 'INSIG1', 'NFKB1', 'SNAI1', 'TSPO']	['SNAI1', 'NR5A1', 'SOD1']
GO_REGULATION_OF_STEROID_BIOSYNTHETIC_PROCESS	Respiration	46	0.234295	1.59914	0.0500808	0.510082	http://www.broadinstitute.org/gsea/msigdb/cards/GO_REGULATION_OF_STEROID_BIOSYNTHETIC_PROCESS	POR,CYP7A1,DHCR7,DDX20,BMP5,INSIG1,FGF19,SREBF1,LEP,NFKB1,VDR,IL1B,AKR1C3,TSPO,SF1,SIRT1,DKK3,PPARGC1A,APOE,C10orf112,APOB,FGFR4,PROX1,FGF1,SNAI1,TNF,GFI1,ERLIN2,IFNG,NR1D1,SOD1,BMP6,ATP1A1,SEC14L2,INSIG2,REST,PRKAA1,SCAP,SNAI2,ERLIN1,NR1H4,CYP17A1,DHH,ABCG1,NR5A1,STAR,CYP27B1,WNT4,BMP2,	['ATP1A1', 'BMP6', 'VDR', 'APOB', 'ERLIN1', 'ERLIN2', 'SOD1', 'PPARGC1A', 'REST', 'CYP27B1', 'NR5A1', 'INSIG1', 'NR1D1', 'FGFR4', 'SNAI1', 'TSPO']	['SNAI1', 'NR5A1']
[truncated: 42 more rows]

## Sheet: Figure 3
Note: This same data is in Table S1, what is plotted in Figure 3 are the Z-score columns
Metabolic Condition:		Respiratory										Glycolytic										Basal
CRISPR Manipulation:		CRISPR I					CRISPR A					CRISPR I					CRISPR A					CRISPR I					CRISPR A
[truncated: 15,979 more rows]

## Sheet: Figure 4a
Basal OCR	Control											Complex I deficient										CoQ10 deficient
[truncated: 60 more rows]

[truncated: 30 more sheets: Figure 4b, Figure 4c, Figure 4d, Figure 5a, Figure 5b, Figure 5c, Figure 5d, Figure 5e, Figure 5f, Figure 5g, Figure 6, S6a, S6d, Figure S2a, Figure S2b, Figure S3a, Figure S3b, Figure S3c, Figure S3d, Figure S3e, Figure S3f, Figure S3g …]
